# Supplementary material for: Analysis of Genomic and Transcriptomic Data Revealed Key Genes and Processes in the Development of Major Depressive Disorder
Source: Int J Mol Sci. 2025 Sep 30;26(19):9557. doi: 10.3390/ijms26199557 (PMC12524790; doi:10.3390/ijms26199557)
Supplement: Supplementary file 1 [file ijms-26-09557-s001.zip › Table S1.xlsx]

## Sheet: Table S1
rsid	Alternative allele	Reference allele	Alt allele frequency	LogOR	StdErrLogOR	P-value
rs2232423	A	G	0.8944	0.062	0.007	1.135e-18
rs67981811	C	G	0.8944	0.062	0.007	1.141e-18
rs36092177	T	C	0.1056	-0.0619	0.007	1.183e-18
rs2232429	T	G	0.8944	0.0619	0.007	1.204e-18
rs2232426	C	G	0.1056	-0.0619	0.007	1.256e-18
rs6699744	A	T	0.3846	-0.0392	0.0045	1.498e-18
rs35017208	T	C	0.1055	-0.0617	0.007	1.506e-18
rs35883476	C	G	0.1054	-0.0614	0.007	2.324e-18
rs35016036	T	C	0.1047	-0.0615	0.007	2.436e-18
rs67340775	A	C	0.8931	0.061	0.007	2.587e-18
rs34546986	A	G	0.1054	-0.0613	0.007	2.762e-18
rs34871267	A	G	0.1054	-0.0613	0.007	2.775e-18
rs13213986	A	T	0.1054	-0.0613	0.007	2.871e-18
rs35353359	T	C	0.1052	-0.0613	0.007	2.881e-18
rs2568958	A	G	0.6042	0.0382	0.0044	2.902e-18
rs13213152	A	G	0.8945	0.0611	0.007	3.375e-18
rs34950484	A	G	0.1066	-0.0608	0.007	3.428e-18
rs2568961	T	C	0.6042	0.0382	0.0044	3.475e-18
rs2568956	T	C	0.3957	-0.0381	0.0044	3.565e-18
rs34661125	A	G	0.1066	-0.0608	0.007	3.599e-18
rs13198809	A	G	0.1052	-0.0611	0.007	3.726e-18
rs35744819	T	G	0.1047	-0.0613	0.0071	3.734e-18
rs2568960	A	G	0.3949	-0.0381	0.0044	3.75e-18
rs1460943	T	C	0.6043	0.0381	0.0044	3.822e-18
rs34396849	A	C	0.8936	0.0608	0.007	3.836e-18
rs34691223	A	C	0.1065	-0.0608	0.007	3.971e-18
rs34878803	T	C	0.8935	0.0607	0.007	4.259e-18
rs1460942	A	T	0.3956	-0.0381	0.0044	4.328e-18
rs2568952	C	G	0.3956	-0.038	0.0044	4.429e-18
rs1432639	A	C	0.6038	0.038	0.0044	4.484e-18
rs2613494	A	G	0.3956	-0.038	0.0044	4.495e-18
rs13190888	A	G	0.1084	-0.0605	0.007	4.504e-18
rs13214023	A	G	0.1054	-0.0609	0.007	4.568e-18
rs3101337	T	C	0.6044	0.038	0.0044	4.68e-18
rs2815753	A	G	0.6037	0.038	0.0044	4.827e-18
rs67998226	T	C	0.8934	0.0606	0.007	4.829e-18
rs13201681	T	C	0.1055	-0.0608	0.007	5.132e-18
rs67381177	C	G	0.1054	-0.0607	0.007	5.639e-18
rs3101336	T	C	0.3957	-0.0379	0.0044	6.242e-18
rs13207345	T	C	0.1052	-0.0604	0.007	7.908e-18
rs72854513	A	T	0.8947	0.0604	0.007	7.98e-18
rs56189111	A	C	0.1052	-0.0604	0.007	8.51e-18
rs13191786	T	G	0.8949	0.0603	0.007	9.104e-18
rs56075693	T	G	0.8947	0.0603	0.007	9.809e-18
rs34218844	T	C	0.8947	0.0603	0.007	1.002e-17
rs3101339	A	C	0.3961	-0.0377	0.0044	1.038e-17
rs2815765	T	C	0.3956	-0.0376	0.0044	1.148e-17
rs11209952	T	C	0.5984	0.0375	0.0044	1.206e-17
rs11209951	T	C	0.5989	0.0375	0.0044	1.274e-17
rs35030260	A	G	0.1055	-0.06	0.007	1.312e-17
rs1841499	A	T	0.401	-0.0374	0.0044	1.436e-17
rs33932084	A	G	0.894	0.0598	0.007	1.506e-17
rs13208096	C	G	0.895	0.06	0.007	1.59e-17
rs7531118	T	C	0.4706	-0.037	0.0043	1.594e-17
rs2815752	A	G	0.6041	0.0374	0.0044	1.657e-17
rs10789336	A	G	0.5992	0.0373	0.0044	1.664e-17
rs11209950	A	T	0.4012	-0.0373	0.0044	1.727e-17
rs10889947	T	C	0.4012	-0.0372	0.0044	1.933e-17
rs35001169	T	G	0.8952	0.0598	0.0071	2.378e-17
rs35656932	T	G	0.1051	-0.0596	0.007	2.502e-17
rs11209948	T	G	0.6044	0.0373	0.0044	2.717e-17
rs13205211	T	G	0.895	0.0595	0.007	2.771e-17
rs200484	A	G	0.8736	0.0549	0.0065	2.855e-17
rs13204012	A	G	0.105	-0.0595	0.007	2.862e-17
rs34243448	A	C	0.1051	-0.0595	0.007	2.876e-17
rs493161	A	T	0.8785	0.0557	0.0066	3.218e-17
rs557042	T	C	0.1215	-0.0557	0.0066	3.402e-17
rs200977	T	C	0.8785	0.0556	0.0066	3.527e-17
rs200949	A	G	0.8681	0.0538	0.0064	3.607e-17
rs13197633	A	G	0.1046	-0.0595	0.0071	3.608e-17
rs13197574	T	C	0.8952	0.0593	0.007	3.875e-17
rs11209943	A	G	0.3958	-0.0371	0.0044	4.045e-17
rs10789340	A	G	0.3701	-0.0376	0.0045	4.236e-17
rs34295134	A	T	0.1253	-0.0547	0.0065	4.29e-17
rs200983	T	C	0.1253	-0.0547	0.0065	4.342e-17
rs200954	C	G	0.8747	0.0547	0.0065	4.366e-17
rs990871	T	C	0.5991	0.0369	0.0044	4.423e-17
rs35072899	T	C	0.1059	-0.0593	0.0071	4.446e-17
rs13195291	A	G	0.1049	-0.0592	0.007	4.454e-17
rs34588114	A	C	0.1048	-0.0592	0.007	4.469e-17
rs34371502	T	C	0.8953	0.0592	0.007	4.473e-17
rs35952432	T	C	0.1065	-0.0591	0.007	4.519e-17
rs200483	A	G	0.1254	-0.0547	0.0065	4.545e-17
rs2012697	T	C	0.4005	-0.0369	0.0044	4.623e-17
rs13203816	T	C	0.8953	0.0592	0.007	4.781e-17
rs34166054	T	C	0.8953	0.0591	0.007	4.877e-17
rs35345226	A	G	0.8953	0.0591	0.007	4.963e-17
rs66886492	T	C	0.1048	-0.0591	0.007	4.963e-17
rs200952	T	C	0.1253	-0.0546	0.0065	4.985e-17
rs71559072	T	C	0.1048	-0.0591	0.007	5.122e-17
rs200989	A	G	0.8746	0.0546	0.0065	5.198e-17
rs200950	A	G	0.8747	0.0546	0.0065	5.241e-17
rs68188794	T	C	0.8971	0.0613	0.0073	5.263e-17
rs13197176	T	C	0.1038	-0.0596	0.0071	5.278e-17
rs200948	T	C	0.8747	0.0545	0.0065	5.522e-17
rs200990	T	G	0.8745	0.0545	0.0065	5.586e-17
rs72846780	T	C	0.8952	0.059	0.007	5.602e-17
rs200953	T	C	0.8746	0.0545	0.0065	5.646e-17
rs35902873	C	G	0.1048	-0.059	0.007	5.649e-17
rs35749575	T	G	0.1048	-0.059	0.007	5.809e-17
rs483143	C	G	0.1218	-0.0552	0.0066	5.813e-17
rs71559070	A	G	0.1048	-0.059	0.007	5.898e-17
rs13205911	T	C	0.1047	-0.059	0.0071	5.901e-17
rs175597	T	C	0.8745	0.0544	0.0065	5.97e-17
rs200981	A	G	0.8746	0.0544	0.0065	5.97e-17
rs149583087	A	G	0.1042	-0.0594	0.0071	6.174e-17
rs200481	A	T	0.1261	-0.0543	0.0065	6.195e-17
rs200482	A	G	0.1261	-0.0543	0.0065	6.264e-17
rs67297533	T	G	0.1049	-0.0589	0.007	6.282e-17
rs34765154	A	G	0.1048	-0.0589	0.007	6.416e-17
rs72846794	A	G	0.1046	-0.0592	0.0071	6.462e-17
rs13217984	A	T	0.8952	0.0589	0.007	6.489e-17
rs35781323	T	C	0.8953	0.0589	0.007	6.504e-17
rs13201308	T	C	0.1048	-0.0589	0.007	6.735e-17
rs34505829	A	T	0.8952	0.0589	0.007	6.83e-17
rs35098436	T	C	0.8952	0.0588	0.007	6.916e-17
rs9368531	C	G	0.1254	-0.0543	0.0065	7.104e-17
rs34832585	T	C	0.1045	-0.0589	0.0071	7.178e-17
rs200996	A	G	0.1253	-0.0543	0.0065	7.219e-17
rs2747054	A	G	0.8746	0.0543	0.0065	7.223e-17
rs6661921	A	G	0.5994	0.0367	0.0044	7.314e-17
rs200995	T	C	0.8745	0.0543	0.0065	7.316e-17
rs370155	T	G	0.8738	0.0542	0.0065	7.48e-17
rs200485	C	G	0.1261	-0.0542	0.0065	7.545e-17
rs7752608	A	G	0.8859	0.0572	0.0069	7.706e-17
rs6687024	T	C	0.5994	0.0367	0.0044	7.873e-17
rs200497	T	C	0.1253	-0.0542	0.0065	8.218e-17
rs200501	T	C	0.1257	-0.0541	0.0065	8.914e-17
rs200489	T	C	0.8747	0.0542	0.0065	8.978e-17
rs853676	T	C	0.1554	-0.0496	0.006	9.175e-17
rs13217619	T	C	0.8936	0.0582	0.007	9.883e-17
rs401763	T	C	0.8797	0.0562	0.0068	1.035e-16
rs36101351	T	C	0.1047	-0.0585	0.0071	1.064e-16
rs67662114	A	G	0.1047	-0.0585	0.0071	1.086e-16
rs28360499	A	G	0.1047	-0.0585	0.0071	1.093e-16
rs13216117	A	G	0.8954	0.0585	0.0071	1.151e-16
rs67040724	T	C	0.8954	0.0584	0.0071	1.159e-16
rs200490	T	G	0.1255	-0.054	0.0065	1.165e-16
rs401754	A	T	0.1204	-0.0559	0.0067	1.224e-16
rs71559067	A	T	0.8951	0.0583	0.0071	1.304e-16
rs142965311	T	C	0.1047	-0.0585	0.0071	1.311e-16
rs71559054	A	C	0.8952	0.0583	0.0071	1.348e-16
rs201002	A	G	0.8742	0.0538	0.0065	1.358e-16
rs13193295	C	G	0.8951	0.0582	0.0071	1.441e-16
rs71537572	T	C	0.8966	0.0589	0.0071	1.518e-16
rs390764	T	C	0.1214	-0.0554	0.0067	1.659e-16
rs13200214	T	C	0.1048	-0.0581	0.0071	1.698e-16
rs7752448	A	G	0.8828	0.0553	0.0067	1.705e-16
rs34662244	A	G	0.1067	-0.0577	0.007	1.891e-16
rs138234416	A	G	0.1049	-0.058	0.0071	2.206e-16
rs17693963	A	C	0.8872	0.0559	0.0068	2.314e-16
rs13199649	T	C	0.1045	-0.0579	0.0071	2.647e-16
rs149943	A	G	0.1376	-0.0511	0.0063	3.417e-16
rs853682	T	C	0.8453	0.0485	0.006	4.155e-16
rs853679	A	C	0.1547	-0.0485	0.006	4.275e-16
rs149949	T	C	0.8616	0.0508	0.0063	4.685e-16
rs853681	A	C	0.1547	-0.0484	0.006	4.835e-16
rs853685	T	C	0.1548	-0.0484	0.006	4.956e-16
rs149866169	A	T	0.1146	-0.055	0.0068	4.982e-16
rs6901575	A	G	0.153	-0.0486	0.006	5.103e-16
rs34864796	A	G	0.1145	-0.055	0.0068	5.137e-16
rs200493	A	G	0.1269	-0.0527	0.0065	5.24e-16
rs1936365	C	G	0.1545	-0.0484	0.006	5.262e-16
rs7749305	T	C	0.8851	0.0547	0.0068	5.401e-16
rs67240003	T	G	0.1145	-0.0549	0.0068	5.478e-16
rs853694	A	T	0.8455	0.0483	0.006	5.722e-16
rs13218875	T	C	0.1061	-0.0567	0.007	5.832e-16
rs156743	T	C	0.8627	0.0508	0.0063	5.91e-16
rs6904596	A	G	0.1161	-0.0545	0.0067	5.995e-16
rs35949109	T	C	0.8622	0.0507	0.0063	6.076e-16
rs853678	A	T	0.1549	-0.0482	0.006	6.464e-16
rs61742093	A	G	0.8947	0.0568	0.007	6.582e-16
rs6905391	A	G	0.1543	-0.0483	0.006	6.62e-16
rs34613987	T	C	0.1145	-0.0547	0.0068	7.231e-16
rs35715914	T	C	0.1027	-0.0576	0.0072	8.881e-16
rs45509595	T	C	0.8971	0.0571	0.0071	9.238e-16
rs66868086	A	T	0.8971	0.0571	0.0071	9.882e-16
rs188015	A	T	0.1372	-0.0504	0.0063	1.063e-15
rs13202295	T	C	0.1029	-0.0573	0.0072	1.105e-15
rs72839477	T	C	0.1014	-0.0572	0.0071	1.166e-15
rs40465	T	G	0.6703	-0.0366	0.0046	1.404e-15
rs30266	A	G	0.3271	0.0366	0.0046	1.428e-15
rs34788973	A	C	0.1049	-0.0562	0.007	1.546e-15
rs17720293	T	C	0.1244	-0.0521	0.0065	1.558e-15
rs17763089	A	G	0.1071	-0.0555	0.007	1.606e-15
rs35848276	T	C	0.1037	-0.0564	0.0071	1.643e-15
rs34706883	A	C	0.8932	0.0557	0.007	1.682e-15
rs13194781	A	G	0.8932	0.0557	0.007	1.71e-15
rs17695758	T	C	0.8933	0.0556	0.007	1.77e-15
rs36116761	C	G	0.8932	0.0556	0.007	1.776e-15
rs34194357	A	G	0.8932	0.0556	0.007	1.776e-15
rs35819751	A	G	0.8932	0.0555	0.007	1.796e-15
rs72845070	A	C	0.8945	0.0563	0.0071	1.804e-15
rs13212651	A	G	0.8932	0.0555	0.007	1.816e-15
rs34718920	T	C	0.1068	-0.0556	0.007	1.824e-15
rs1679709	A	G	0.1535	-0.0475	0.006	1.826e-15
rs13199772	A	G	0.8932	0.0556	0.007	1.896e-15
rs1679732	A	G	0.8467	0.0475	0.006	1.902e-15
rs11965538	A	G	0.1536	-0.0475	0.006	1.929e-15
rs34432857	A	G	0.1067	-0.0556	0.007	1.931e-15
rs28360634	T	C	0.8977	0.0565	0.0071	1.943e-15
rs17751184	T	C	0.1068	-0.0555	0.007	1.944e-15
rs13199906	C	G	0.8933	0.0556	0.007	1.945e-15
rs71537559	C	G	0.1027	-0.0565	0.0071	1.951e-15
rs67859638	A	G	0.8986	0.0568	0.0071	1.965e-15
rs35037868	C	G	0.1043	-0.0563	0.0071	1.976e-15
rs34409918	A	G	0.8933	0.0555	0.007	2.035e-15
rs13212318	A	C	0.8933	0.0555	0.007	2.039e-15
rs1778508	T	C	0.8465	0.0474	0.006	2.054e-15
rs17750424	T	C	0.8933	0.0555	0.007	2.058e-15
rs2743555	A	G	0.1535	-0.0474	0.006	2.061e-15
rs34064842	T	G	0.1066	-0.0555	0.007	2.067e-15
rs13193542	T	G	0.1066	-0.0555	0.007	2.067e-15
rs67101035	C	G	0.8932	0.0555	0.007	2.075e-15
rs13202291	A	G	0.8933	0.0554	0.007	2.077e-15
rs13193480	A	G	0.8933	0.0555	0.007	2.091e-15
rs13217620	T	C	0.1003	-0.0576	0.0073	2.197e-15
rs1778511	A	G	0.8465	0.0474	0.006	2.246e-15
rs71559050	A	C	0.1068	-0.0554	0.007	2.262e-15
rs77960	A	G	0.3269	0.0363	0.0046	2.357e-15
rs13195728	T	C	0.8928	0.0553	0.007	2.379e-15
rs72847313	T	C	0.1067	-0.0554	0.007	2.404e-15
rs35501037	A	T	0.1068	-0.0553	0.007	2.433e-15
rs71559038	A	G	0.8938	0.0556	0.007	2.62e-15
rs35984974	A	G	0.1094	-0.0546	0.0069	2.644e-15
rs17750747	T	C	0.8932	0.0553	0.007	2.68e-15
rs13201294	A	T	0.8786	0.0529	0.0067	2.757e-15
rs35202262	T	C	0.0986	-0.0591	0.0075	2.764e-15
rs17749927	A	G	0.8933	0.0552	0.007	2.771e-15
rs9393908	A	T	0.1416	-0.0488	0.0062	2.779e-15
rs2799079	A	C	0.8464	0.0472	0.006	2.787e-15
rs13215275	T	G	0.1065	-0.0552	0.007	2.915e-15
rs173823	A	T	0.3275	0.0361	0.0046	2.927e-15
rs13210634	A	G	0.8934	0.0552	0.007	3.03e-15
rs6918792	A	G	0.8858	0.0537	0.0068	3.051e-15
rs9366717	T	C	0.1416	-0.0488	0.0062	3.097e-15
rs13207689	C	G	0.8983	0.0563	0.0071	3.211e-15
rs34332556	C	G	0.897	0.056	0.0071	3.301e-15
rs13192965	A	G	0.1067	-0.0551	0.007	3.393e-15
rs34543938	A	G	0.8934	0.0551	0.007	3.446e-15
rs56405707	A	G	0.1065	-0.0551	0.007	3.464e-15
rs171697	C	G	0.6729	-0.036	0.0046	3.532e-15
rs13196692	T	C	0.1018	-0.0561	0.0071	3.799e-15
rs34038546	A	C	0.1065	-0.055	0.007	3.806e-15
rs13202775	T	C	0.8937	0.055	0.007	3.821e-15
rs34105070	T	C	0.1064	-0.055	0.007	3.83e-15
rs13195636	A	C	0.8936	0.055	0.007	3.842e-15
rs13212093	T	C	0.1066	-0.055	0.007	3.857e-15
rs144969912	T	C	0.1053	-0.0555	0.0071	3.87e-15
rs35120058	A	G	0.8972	0.0557	0.0071	4.295e-15
rs72845046	A	T	0.1063	-0.0549	0.007	4.317e-15
rs58616630	A	G	0.8953	0.0553	0.0071	4.482e-15
rs140365013	A	G	0.1065	-0.0548	0.007	4.626e-15
rs34965299	A	G	0.8936	0.0548	0.007	4.714e-15
rs141342723	T	C	0.8934	0.0548	0.007	4.716e-15
rs34150729	T	C	0.8983	0.0559	0.0071	4.745e-15
rs66785117	T	G	0.8936	0.0548	0.007	4.768e-15
rs34196306	C	G	0.099	-0.0569	0.0073	4.852e-15
rs13209332	A	T	0.1065	-0.0548	0.007	4.88e-15
rs13218537	A	G	0.8972	0.0556	0.0071	4.963e-15
rs10456362	A	G	0.1521	-0.047	0.006	5.024e-15
rs71559024	A	G	0.1022	-0.056	0.0072	5.141e-15
rs34573979	T	C	0.105	-0.0551	0.007	5.212e-15
rs67652222	T	C	0.1065	-0.0547	0.007	5.234e-15
rs13191227	C	G	0.1017	-0.0558	0.0071	5.237e-15
rs34953377	T	C	0.8972	0.0556	0.0071	5.406e-15
rs66841633	T	G	0.1027	-0.0556	0.0071	5.439e-15
rs34071253	T	C	0.1029	-0.0554	0.0071	5.728e-15
rs2431108	T	C	0.6726	-0.0357	0.0046	6.03e-15
rs41269265	T	C	0.8975	0.0554	0.0071	6.527e-15
rs2799077	T	C	0.1542	-0.0465	0.006	6.645e-15
rs191800971	C	G	0.3249	0.0364	0.0047	6.651e-15
rs13191474	T	C	0.1026	-0.0554	0.0071	6.723e-15
rs10484399	A	G	0.8934	0.0544	0.007	6.752e-15
rs13195040	A	G	0.8974	0.0554	0.0071	6.943e-15
rs13200462	A	C	0.8478	0.0467	0.006	7.133e-15
rs7740487	C	G	0.8478	0.0467	0.006	7.42e-15
rs35716472	C	G	0.8973	0.0552	0.0071	7.857e-15
rs9986596	A	G	0.1522	-0.0466	0.006	7.928e-15
rs200964	C	G	0.182	-0.0435	0.0056	8.095e-15
rs200976	A	G	0.8186	0.0434	0.0056	8.798e-15
rs200965	A	G	0.1819	-0.0434	0.0056	9.321e-15
rs200973	A	G	0.8178	0.0433	0.0056	9.392e-15
rs200992	A	G	0.8842	0.0556	0.0072	1.003e-14
rs200979	A	G	0.182	-0.0432	0.0056	1.137e-14
rs494887	A	G	0.182	-0.0431	0.0056	1.176e-14
rs200974	A	G	0.818	0.0431	0.0056	1.263e-14
rs169287	A	C	0.1821	-0.0431	0.0056	1.294e-14
rs200968	T	C	0.818	0.043	0.0056	1.355e-14
rs200966	T	C	0.8179	0.043	0.0056	1.361e-14
rs200975	T	G	0.182	-0.043	0.0056	1.454e-14
rs200980	T	C	0.1817	-0.0432	0.0056	1.563e-14
rs8180562	A	G	0.1467	-0.0467	0.0061	1.816e-14
rs9368561	T	C	0.1425	-0.0473	0.0062	1.823e-14
rs9468300	T	C	0.1466	-0.0466	0.0061	1.97e-14
rs34130214	T	C	0.1467	-0.0467	0.0061	2.007e-14
rs4713140	A	G	0.1467	-0.0465	0.0061	2.111e-14
rs9380064	A	G	0.8534	0.0465	0.0061	2.119e-14
rs9461432	T	C	0.8534	0.0465	0.0061	2.14e-14
rs34712084	A	G	0.8575	0.0471	0.0062	2.209e-14
rs12658032	A	G	0.3564	0.0344	0.0045	2.253e-14
rs1321505	A	C	0.8575	0.0471	0.0062	2.342e-14
rs4713139	T	C	0.1466	-0.0464	0.0061	2.452e-14
rs68141011	T	G	0.1533	-0.0459	0.006	2.59e-14
rs200986	C	G	0.2522	-0.0387	0.0051	2.676e-14
rs45527431	A	G	0.9002	0.0545	0.0072	3.825e-14
rs35400317	T	C	0.1001	-0.0544	0.0072	3.87e-14
rs1592757	C	G	0.3557	0.0339	0.0045	4.059e-14
rs56114371	T	C	0.1003	-0.0543	0.0072	4.141e-14
rs55834529	A	G	0.8993	0.0542	0.0072	4.164e-14
rs13198716	T	C	0.1005	-0.0542	0.0072	4.732e-14
rs67777156	A	T	0.1001	-0.0543	0.0072	4.758e-14
rs66488313	T	G	0.1	-0.0542	0.0072	5.011e-14
rs13201782	A	T	0.1002	-0.0539	0.0072	6.535e-14
rs72839445	A	G	0.1001	-0.0538	0.0072	7.387e-14
rs66462181	T	C	0.8989	0.0537	0.0072	7.41e-14
rs35768595	T	C	0.1011	-0.0535	0.0072	8.213e-14
rs71206067	T	C	0.0995	-0.0543	0.0073	8.301e-14
rs72843784	T	G	0.0999	-0.0537	0.0072	8.322e-14
rs13437444	T	C	0.2052	-0.0398	0.0053	8.427e-14
rs67092078	A	G	0.1012	-0.0534	0.0072	8.783e-14
rs1421669	C	G	0.6442	-0.0337	0.0045	9.288e-14
rs76025409	C	G	0.3563	0.0338	0.0045	9.524e-14
rs35565446	T	C	0.1014	-0.0531	0.0072	1.228e-13
rs57440165	A	C	0.8989	0.0532	0.0072	1.306e-13
rs58825580	T	G	0.8684	0.0472	0.0064	1.384e-13
rs1150696	C	G	0.2427	-0.0376	0.0051	1.574e-13
rs200956	T	C	0.8306	0.0424	0.0057	1.579e-13
rs75782365	T	G	0.9007	0.0532	0.0072	1.62e-13
rs34546498	T	C	0.0995	-0.0537	0.0073	1.675e-13
rs735765	A	G	0.1497	-0.0445	0.006	1.816e-13
rs149900	T	C	0.2342	-0.0375	0.0051	1.914e-13
rs114046333	C	G	0.1189	-0.0509	0.0069	1.942e-13
rs13220495	T	C	0.0993	-0.0531	0.0072	1.956e-13
rs200951	A	G	0.7338	0.0358	0.0049	1.982e-13
rs13207082	A	G	0.8992	0.0526	0.0072	2.197e-13
rs41266839	C	G	0.0993	-0.0528	0.0072	2.282e-13
rs323509	A	C	0.3209	0.0337	0.0046	2.321e-13
rs12967143	C	G	0.7012	-0.0345	0.0047	2.527e-13
rs66975207	A	C	0.8991	0.0526	0.0072	2.578e-13
rs200967	A	G	0.7388	0.0358	0.0049	2.978e-13
rs200971	T	C	0.2622	-0.0357	0.0049	3.084e-13
rs13190739	T	G	0.111	-0.0501	0.0069	3.262e-13
rs161645	A	G	0.3217	0.0334	0.0046	3.293e-13
rs34816374	A	G	0.8972	0.0518	0.0071	3.39e-13
rs34781270	A	G	0.8891	0.05	0.0069	3.524e-13
rs71557378	T	G	0.8969	0.0517	0.0071	3.609e-13
rs3130566	C	G	0.8539	0.0446	0.0061	3.714e-13
rs35076545	A	C	0.111	-0.0499	0.0069	3.735e-13
rs510987	A	G	0.261	-0.0356	0.0049	3.745e-13
rs200991	A	C	0.1639	-0.0423	0.0058	3.868e-13
rs35869525	T	C	0.103	-0.0515	0.0071	3.989e-13
rs9368560	T	C	0.7767	0.0376	0.0052	4.176e-13
rs80264589	A	G	0.1031	-0.0515	0.0071	4.324e-13
rs3132566	T	G	0.1462	-0.0445	0.0061	4.497e-13
rs3094669	C	G	0.8538	0.0445	0.0061	4.652e-13
rs13212985	C	G	0.1111	-0.0497	0.0069	4.859e-13
rs9379897	T	C	0.876	0.0472	0.0065	5.007e-13
rs12055234	A	G	0.3268	0.0331	0.0046	5.345e-13
rs35173303	T	C	0.1024	-0.0517	0.0072	5.461e-13
rs200997	A	G	0.294	-0.034	0.0047	5.834e-13
rs36162392	T	C	0.8883	0.0493	0.0069	6.101e-13
rs60271	A	C	0.3211	0.033	0.0046	6.45e-13
rs325500	A	G	0.4093	0.0315	0.0044	6.648e-13
rs325481	A	G	0.5901	-0.0315	0.0044	6.687e-13
rs1822979	T	C	0.586	0.0314	0.0044	6.827e-13
rs782236	A	G	0.6047	0.0316	0.0044	6.983e-13
rs4649957	A	T	0.4139	-0.0314	0.0044	7.074e-13
rs325485	A	G	0.3945	0.0317	0.0044	7.139e-13
rs1084439	T	G	0.6045	0.0315	0.0044	7.452e-13
rs60882115	C	G	0.8972	0.0512	0.0071	7.491e-13
rs11209972	A	G	0.4139	-0.0313	0.0044	7.513e-13
rs203890	T	C	0.7641	0.0363	0.0051	7.574e-13
rs1084440	A	T	0.3956	-0.0315	0.0044	7.59e-13
rs1084441	A	G	0.3956	-0.0315	0.0044	7.603e-13
rs9379899	A	T	0.1238	-0.0468	0.0065	7.845e-13
rs12035763	T	C	0.4143	-0.0313	0.0044	7.906e-13
rs13203358	A	T	0.8763	0.0468	0.0065	8.047e-13
rs28360517	A	G	0.8762	0.0468	0.0065	8.233e-13
rs782239	T	C	0.6044	0.0315	0.0044	8.474e-13
rs7530496	A	G	0.414	-0.0312	0.0044	8.57e-13
rs34229567	T	C	0.1237	-0.0468	0.0065	8.582e-13
rs782243	T	C	0.3955	-0.0315	0.0044	8.722e-13
rs9379901	T	C	0.8762	0.0467	0.0065	8.787e-13
rs4634439	A	G	0.8762	0.0467	0.0065	8.884e-13
rs782252	T	C	0.3959	-0.0314	0.0044	9.22e-13
rs9348726	A	G	0.1238	-0.0467	0.0065	9.556e-13
rs7523080	A	G	0.5858	0.0311	0.0044	1.021e-12
rs416223	A	C	0.5892	-0.0312	0.0044	1.026e-12
rs2121056	A	G	0.4138	-0.0312	0.0044	1.055e-12
rs10889950	T	C	0.5851	0.0311	0.0044	1.059e-12
rs10889951	A	G	0.5851	0.0311	0.0044	1.06e-12
rs35277236	T	G	0.1113	-0.0488	0.0069	1.069e-12
rs6424469	A	C	0.5829	0.0312	0.0044	1.077e-12
rs3807865	A	G	0.4105	0.031	0.0044	1.093e-12
rs4650139	T	C	0.5858	0.0311	0.0044	1.103e-12
rs2596500	A	C	0.8665	0.0453	0.0064	1.146e-12
rs6673910	C	G	0.4147	-0.031	0.0044	1.156e-12
rs1903372	A	G	0.396	-0.0312	0.0044	1.173e-12
rs1445581	A	G	0.4149	-0.031	0.0044	1.18e-12
rs2613473	A	G	0.604	0.0312	0.0044	1.18e-12
rs11209964	T	C	0.5849	0.031	0.0044	1.182e-12
rs2815767	A	G	0.3961	-0.0312	0.0044	1.204e-12
rs6424470	T	G	0.4171	-0.0311	0.0044	1.209e-12
rs149901	T	C	0.2449	-0.0356	0.005	1.224e-12
rs2924329	A	G	0.2875	-0.0341	0.0048	1.232e-12
rs980243	A	G	0.4147	-0.031	0.0044	1.26e-12
rs7531797	A	G	0.4142	-0.031	0.0044	1.262e-12
rs1373913	T	C	0.4142	-0.031	0.0044	1.295e-12
rs11209969	A	G	0.5857	0.031	0.0044	1.303e-12
rs7535539	A	C	0.5858	0.031	0.0044	1.313e-12
rs12035943	C	G	0.4143	-0.031	0.0044	1.335e-12
rs6424471	T	G	0.4142	-0.031	0.0044	1.343e-12
rs1596762	T	C	0.4142	-0.0309	0.0044	1.355e-12
rs72844462	A	C	0.8884	0.0486	0.0069	1.356e-12
rs4649956	T	C	0.5857	0.0309	0.0044	1.357e-12
rs13208916	A	G	0.1242	-0.0463	0.0065	1.364e-12
rs2422221	T	C	0.5853	0.0309	0.0044	1.368e-12
rs10889952	A	T	0.5854	0.0309	0.0044	1.388e-12
rs13216828	A	G	0.1237	-0.0464	0.0065	1.395e-12
rs12174639	A	G	0.1236	-0.0464	0.0065	1.397e-12
rs1445582	A	C	0.5853	0.0309	0.0044	1.405e-12
rs1372500	T	C	0.6514	-0.0319	0.0045	1.427e-12
rs200978	C	G	0.7743	0.0365	0.0052	1.428e-12
rs57713596	T	C	0.1329	-0.0449	0.0063	1.429e-12
rs2073531	A	G	0.8766	0.0464	0.0066	1.45e-12
rs2166314	T	C	0.5853	0.0309	0.0044	1.452e-12
rs72845428	T	C	0.1114	-0.0485	0.0069	1.494e-12
rs10789339	A	G	0.5853	0.0309	0.0044	1.505e-12
rs34246779	A	G	0.1114	-0.0485	0.0069	1.516e-12
rs2073530	T	C	0.8764	0.0464	0.0066	1.52e-12
rs2073529	A	G	0.8763	0.0463	0.0065	1.529e-12
rs9366654	A	G	0.1235	-0.0464	0.0066	1.545e-12
rs156736	T	C	0.7638	0.036	0.0051	1.573e-12
rs66757203	T	C	0.1116	-0.0484	0.0068	1.586e-12
rs9379871	C	G	0.8752	0.0461	0.0065	1.595e-12
rs9358937	C	G	0.8763	0.0462	0.0065	1.61e-12
rs200969	T	C	0.7743	0.0364	0.0052	1.637e-12
rs12176317	A	G	0.8763	0.0462	0.0065	1.642e-12
rs2073527	T	C	0.8763	0.0462	0.0065	1.645e-12
rs3757138	A	G	0.8763	0.0462	0.0065	1.666e-12
rs35949602	T	C	0.3469	0.0318	0.0045	1.674e-12
rs67509210	T	G	0.1246	-0.0461	0.0065	1.718e-12
rs7532281	C	G	0.4149	-0.0308	0.0044	1.75e-12
rs1599335	A	C	0.4152	-0.0309	0.0044	1.759e-12
rs9366655	C	G	0.8762	0.0461	0.0065	1.768e-12
rs12174602	T	C	0.1237	-0.0462	0.0065	1.769e-12
rs9379863	A	G	0.8763	0.0462	0.0065	1.771e-12
rs9379864	A	G	0.1237	-0.0462	0.0065	1.774e-12
rs12174623	T	C	0.1238	-0.0461	0.0065	1.793e-12
rs9358930	T	C	0.1246	-0.046	0.0065	1.794e-12
rs35769282	C	G	0.1329	-0.0447	0.0063	1.794e-12
rs35934643	A	G	0.1246	-0.046	0.0065	1.797e-12
rs35304979	A	C	0.1246	-0.046	0.0065	1.805e-12
rs13166408	T	C	0.3449	0.0319	0.0045	1.807e-12
rs9366653	A	G	0.1246	-0.046	0.0065	1.807e-12
rs12174631	T	C	0.1237	-0.0461	0.0065	1.808e-12
rs9379855	T	C	0.8753	0.046	0.0065	1.817e-12
rs9393703	T	C	0.8754	0.046	0.0065	1.836e-12
rs71557332	T	C	0.1249	-0.046	0.0065	1.844e-12
rs9379852	A	G	0.8754	0.046	0.0065	1.848e-12
rs9379853	A	G	0.8754	0.046	0.0065	1.848e-12
rs10889955	T	G	0.4138	-0.0308	0.0044	1.85e-12
rs6920256	A	G	0.1282	-0.0454	0.0064	1.87e-12
rs149961	A	C	0.762	0.0357	0.0051	1.87e-12
rs3807866	A	G	0.4093	0.0307	0.0044	1.888e-12
rs9393704	T	C	0.8754	0.046	0.0065	1.904e-12
rs35212793	T	C	0.8671	0.0447	0.0063	1.904e-12
rs36022097	A	G	0.1329	-0.0447	0.0063	1.919e-12
rs9358934	C	G	0.1245	-0.046	0.0065	1.934e-12
rs72841536	A	T	0.1238	-0.0462	0.0066	1.945e-12
rs12173854	A	G	0.8755	0.046	0.0065	1.947e-12
rs9393708	T	C	0.8755	0.0459	0.0065	1.963e-12
rs1978	A	T	0.1238	-0.046	0.0065	1.974e-12
rs9393713	A	G	0.1238	-0.046	0.0065	1.985e-12
rs35433030	A	G	0.1114	-0.0482	0.0069	2.016e-12
rs6421926	T	C	0.3239	0.0323	0.0046	2.036e-12
rs56874662	A	C	0.1329	-0.0446	0.0063	2.045e-12
rs9379900	A	C	0.8751	0.0462	0.0066	2.048e-12
rs34864993	A	C	0.1329	-0.0446	0.0063	2.06e-12
rs34550936	A	G	0.8755	0.0459	0.0065	2.068e-12
rs9468275	T	G	0.238	-0.0356	0.0051	2.069e-12
rs34878490	T	C	0.1245	-0.0459	0.0065	2.07e-12
rs4713135	A	G	0.2296	-0.036	0.0051	2.081e-12
rs72836482	A	T	0.8755	0.0459	0.0065	2.096e-12
rs7549534	C	G	0.5852	0.0307	0.0044	2.105e-12
rs34622023	A	T	0.8755	0.0459	0.0065	2.117e-12
rs9393706	A	G	0.1245	-0.0459	0.0065	2.117e-12
rs9468276	A	C	0.762	0.0356	0.0051	2.123e-12
rs9393712	C	G	0.1245	-0.0459	0.0065	2.125e-12
rs9379854	T	C	0.8755	0.0459	0.0065	2.125e-12
rs9358936	A	G	0.8755	0.0459	0.0065	2.132e-12
rs7781670	C	G	0.5855	-0.0306	0.0044	2.144e-12
rs4650133	A	G	0.5853	0.0306	0.0044	2.147e-12
rs9348709	A	G	0.1245	-0.0459	0.0065	2.152e-12
rs9380045	A	G	0.7621	0.0356	0.0051	2.162e-12
rs66827971	T	C	0.876	0.0461	0.0066	2.167e-12
rs9393707	T	C	0.8755	0.0459	0.0065	2.168e-12
rs34605993	T	C	0.1111	-0.0482	0.0069	2.171e-12
rs9358935	A	G	0.8755	0.0459	0.0065	2.176e-12
rs34436535	C	G	0.1245	-0.0458	0.0065	2.184e-12
rs35307327	T	C	0.1245	-0.0458	0.0065	2.184e-12
rs66941101	T	C	0.1114	-0.0481	0.0069	2.192e-12
rs9348789	T	C	0.238	-0.0355	0.0051	2.198e-12
rs9357006	A	C	0.8755	0.0458	0.0065	2.213e-12
rs9358932	T	C	0.1245	-0.0458	0.0065	2.218e-12
rs77666565	A	G	0.1124	-0.0482	0.0069	2.219e-12
rs9468277	A	C	0.238	-0.0355	0.0051	2.227e-12
rs9468272	A	G	0.237	-0.0358	0.0051	2.235e-12
rs34148261	C	G	0.1112	-0.0481	0.0069	2.242e-12
rs9468278	T	C	0.238	-0.0355	0.0051	2.257e-12
rs9379859	T	C	0.1245	-0.0458	0.0065	2.264e-12
rs9468271	A	G	0.762	0.0355	0.0051	2.277e-12
rs1019307	C	G	0.4148	0.0305	0.0044	2.288e-12
rs9357060	C	G	0.7619	0.0355	0.0051	2.291e-12
rs13218430	T	C	0.762	0.0355	0.0051	2.295e-12
rs9468274	T	G	0.238	-0.0355	0.0051	2.299e-12
rs9348716	A	G	0.1219	-0.0465	0.0066	2.313e-12
rs149979	A	G	0.2384	-0.0355	0.0051	2.316e-12
rs149948	C	G	0.7548	0.0352	0.005	2.322e-12
rs876392	T	C	0.352	0.0316	0.0045	2.327e-12
rs9393710	A	G	0.8755	0.0458	0.0065	2.328e-12
rs1841493	A	G	0.5868	0.0307	0.0044	2.36e-12
rs55664827	T	C	0.8882	0.0483	0.0069	2.365e-12
rs1019309	A	T	0.4145	0.0305	0.0044	2.366e-12
rs4510551	T	C	0.3464	0.0315	0.0045	2.402e-12
rs149970	A	G	0.2452	-0.0351	0.005	2.413e-12
rs68072215	T	C	0.8767	0.0461	0.0066	2.417e-12
rs9379856	A	C	0.8755	0.0457	0.0065	2.443e-12
rs9379857	C	G	0.1245	-0.0457	0.0065	2.496e-12
rs2028526	T	C	0.6489	-0.0315	0.0045	2.508e-12
rs13162928	T	C	0.6534	-0.0316	0.0045	2.545e-12
rs9348712	A	T	0.1245	-0.0457	0.0065	2.555e-12
rs7776351	T	C	0.254	-0.0346	0.0049	2.57e-12
rs35627490	T	C	0.111	-0.048	0.0069	2.578e-12
rs768792	A	G	0.653	-0.0315	0.0045	2.641e-12
rs3823158	A	T	0.111	-0.048	0.0069	2.649e-12
rs28362606	T	C	0.8755	0.0457	0.0065	2.654e-12
rs66823108	A	G	0.1233	-0.046	0.0066	2.707e-12
rs2919955	A	G	0.3495	0.0315	0.0045	2.713e-12
rs66529373	A	T	0.2346	-0.036	0.0051	2.715e-12
rs9393714	T	G	0.1237	-0.0458	0.0065	2.718e-12
rs9393711	T	C	0.1248	-0.0457	0.0065	2.738e-12
rs9379858	T	C	0.8755	0.0456	0.0065	2.781e-12
rs9379851	A	C	0.8747	0.0455	0.0065	2.843e-12
rs35555795	T	C	0.1112	-0.0479	0.0069	2.928e-12
rs1979	T	G	0.1238	-0.0457	0.0066	2.928e-12
rs28551159	A	G	0.877	0.0459	0.0066	2.954e-12
rs115938232	A	G	0.9401	-0.0641	0.0092	3e-12
rs464312	A	T	0.245	-0.035	0.005	3.019e-12
rs149968	T	C	0.7619	0.0353	0.0051	3.125e-12
rs9393884	A	G	0.7674	0.0355	0.0051	3.139e-12
rs9393715	A	G	0.1218	-0.0462	0.0066	3.184e-12
rs71557334	T	G	0.1245	-0.0455	0.0065	3.184e-12
rs3734542	A	G	0.1112	-0.0478	0.0069	3.203e-12
rs7755442	T	C	0.7672	0.0355	0.0051	3.209e-12
rs1853097	A	G	0.7676	0.0355	0.0051	3.213e-12
rs1961767	A	G	0.5837	0.0305	0.0044	3.214e-12
rs36033628	T	G	0.8891	0.0478	0.0069	3.218e-12
rs35680819	T	C	0.889	0.0478	0.0069	3.232e-12
rs34466819	T	C	0.7677	0.0356	0.0051	3.237e-12
rs6931858	A	T	0.7677	0.0355	0.0051	3.286e-12
rs34716816	A	C	0.2319	-0.0356	0.0051	3.328e-12
rs12759396	A	G	0.5854	0.0305	0.0044	3.33e-12
rs72776989	A	G	0.3448	0.0314	0.0045	3.38e-12
rs190945449	T	C	0.1116	-0.048	0.0069	3.443e-12
rs9380046	T	C	0.7622	0.0352	0.0051	3.45e-12
rs9393886	T	G	0.7675	0.0355	0.0051	3.458e-12
rs9393705	A	G	0.1244	-0.0455	0.0065	3.48e-12
rs4713141	C	G	0.2323	-0.0355	0.0051	3.514e-12
rs55747925	T	C	0.7675	0.0355	0.0051	3.517e-12
rs56310871	A	G	0.7675	0.0355	0.0051	3.519e-12
rs34104395	T	C	0.1112	-0.0477	0.0069	3.526e-12
rs1947863	A	G	0.2325	-0.0354	0.0051	3.54e-12
rs16893666	T	C	0.7677	0.0354	0.0051	3.579e-12
rs9357062	A	G	0.2323	-0.0354	0.0051	3.585e-12
rs149969	T	C	0.7619	0.0352	0.0051	3.603e-12
rs16901784	A	C	0.1296	-0.0446	0.0064	3.649e-12
rs13195509	A	G	0.1111	-0.0476	0.0069	3.649e-12
rs9393885	A	T	0.7675	0.0354	0.0051	3.677e-12
rs56364346	T	G	0.7675	0.0354	0.0051	3.677e-12
rs9368549	A	T	0.2325	-0.0354	0.0051	3.679e-12
rs9368550	A	T	0.2323	-0.0354	0.0051	3.691e-12
rs2295594	A	G	0.2323	-0.0354	0.0051	3.691e-12
rs6932109	A	G	0.2327	-0.0354	0.0051	3.699e-12
rs2815781	A	T	0.3956	-0.0307	0.0044	3.721e-12
rs6922063	A	G	0.2327	-0.0354	0.0051	3.745e-12
rs9357061	A	G	0.7677	0.0354	0.0051	3.752e-12
rs4650138	A	C	0.5859	0.0305	0.0044	3.795e-12
rs9380049	A	G	0.7675	0.0354	0.0051	3.825e-12
rs1442111	T	G	0.3437	0.0314	0.0045	3.828e-12
rs2275508	T	C	0.7673	0.0354	0.0051	3.843e-12
rs9468292	A	G	0.2323	-0.0354	0.0051	3.852e-12
rs9461433	T	C	0.2323	-0.0354	0.0051	3.852e-12
rs2613480	T	C	0.3962	-0.0307	0.0044	3.868e-12
rs2815778	A	G	0.6038	0.0307	0.0044	3.871e-12
rs1822977	A	G	0.414	-0.0304	0.0044	3.879e-12
rs17711801	C	G	0.7677	0.0354	0.0051	3.889e-12
rs9368554	T	C	0.7677	0.0354	0.0051	3.89e-12
rs1072882	A	G	0.5848	0.0305	0.0044	3.896e-12
rs9380047	T	G	0.2327	-0.0354	0.0051	3.922e-12
rs9468290	T	C	0.2323	-0.0354	0.0051	3.932e-12
rs1583953	T	C	0.345	0.0313	0.0045	3.944e-12
rs17711344	A	G	0.2323	-0.0354	0.0051	3.947e-12
rs2273564	A	T	0.7677	0.0354	0.0051	3.976e-12
rs13220261	T	C	0.1115	-0.0479	0.0069	3.986e-12
rs9393887	A	G	0.2326	-0.0354	0.0051	3.991e-12
rs9368551	A	G	0.7677	0.0354	0.0051	3.992e-12
rs2422222	A	G	0.5862	0.0304	0.0044	4.098e-12
rs16891727	A	C	0.1226	-0.0456	0.0066	4.106e-12
rs9393890	T	C	0.2323	-0.0353	0.0051	4.115e-12
rs9357063	A	G	0.2323	-0.0353	0.0051	4.115e-12
rs149947	A	T	0.7621	0.0351	0.0051	4.122e-12
rs9368553	T	C	0.7677	0.0353	0.0051	4.127e-12
rs3823180	A	G	0.2323	-0.0353	0.0051	4.136e-12
rs11209968	A	T	0.5859	0.0304	0.0044	4.138e-12
rs9393735	A	G	0.8647	0.0438	0.0063	4.14e-12
rs1340004	T	C	0.2326	-0.0353	0.0051	4.145e-12
rs9380055	A	G	0.7677	0.0353	0.0051	4.149e-12
rs6900665	T	C	0.1226	-0.0456	0.0066	4.15e-12
rs3734573	T	C	0.7677	0.0353	0.0051	4.171e-12
rs9393888	C	G	0.2323	-0.0353	0.0051	4.176e-12
rs9393892	A	G	0.7677	0.0353	0.0051	4.193e-12
rs7773070	T	C	0.7459	0.0343	0.0049	4.216e-12
rs9468286	T	C	0.2323	-0.0354	0.0051	4.24e-12
rs9295743	C	G	0.2555	-0.0342	0.0049	4.266e-12
rs9348793	A	G	0.2323	-0.0353	0.0051	4.272e-12
rs9380054	A	G	0.2323	-0.0353	0.0051	4.281e-12
rs34131763	A	C	0.7677	0.0353	0.0051	4.295e-12
rs35193936	A	G	0.7677	0.0353	0.0051	4.295e-12
rs9380050	A	G	0.7684	0.0354	0.0051	4.313e-12
rs7739216	T	G	0.2323	-0.0353	0.0051	4.325e-12
rs4713145	T	C	0.7669	0.0353	0.0051	4.357e-12
rs9393891	T	C	0.2323	-0.0354	0.0051	4.36e-12
rs9380056	T	C	0.2328	-0.0353	0.0051	4.376e-12
rs9366715	A	G	0.7677	0.0353	0.0051	4.379e-12
rs156744	A	G	0.2378	-0.0351	0.0051	4.402e-12
rs1824530	T	C	0.5858	0.0303	0.0044	4.438e-12
rs36078605	A	C	0.7677	0.0353	0.0051	4.449e-12
rs35512245	T	C	0.7677	0.0353	0.0051	4.449e-12
rs1947862	T	C	0.2326	-0.0353	0.0051	4.455e-12
rs35576511	A	C	0.2387	-0.0352	0.0051	4.457e-12
rs12174753	C	G	0.7683	0.0353	0.0051	4.505e-12
rs9380052	T	C	0.7677	0.0353	0.0051	4.511e-12
rs6934769	A	G	0.7676	0.0353	0.0051	4.543e-12
rs6901520	T	G	0.255	-0.0342	0.0049	4.543e-12
rs67234939	A	G	0.8703	0.0443	0.0064	4.552e-12
rs13177473	A	G	0.654	-0.0312	0.0045	4.572e-12
rs4713137	C	G	0.7677	0.0353	0.0051	4.596e-12
rs12176129	T	C	0.1296	-0.0443	0.0064	4.609e-12
rs1150692	A	G	0.764	0.0351	0.0051	4.664e-12
rs7534013	A	G	0.4141	-0.0303	0.0044	4.68e-12
rs9468214	C	G	0.2548	-0.0342	0.0049	4.69e-12
rs2121055	A	G	0.414	-0.0303	0.0044	4.691e-12
rs9393727	C	G	0.8703	0.0443	0.0064	4.7e-12
rs325506	C	G	0.44	0.03	0.0043	4.711e-12
rs3799383	T	C	0.1297	-0.0443	0.0064	4.712e-12
rs1950829	A	G	0.4827	0.0297	0.0043	4.738e-12
rs11209960	T	C	0.585	0.0303	0.0044	4.778e-12
rs1977	A	G	0.874	0.045	0.0065	4.796e-12
rs6456802	A	G	0.7457	0.0342	0.0049	4.799e-12
rs9379882	T	C	0.1297	-0.0443	0.0064	4.809e-12
rs200486	T	C	0.1914	-0.0378	0.0055	4.848e-12
rs9295742	A	G	0.2549	-0.0342	0.0049	4.865e-12
rs9461405	T	G	0.2548	-0.0341	0.0049	4.887e-12
rs1233701	C	G	0.764	0.035	0.0051	4.899e-12
rs9461401	A	G	0.2553	-0.0342	0.0049	4.913e-12
rs200504	T	C	0.8094	0.0378	0.0055	4.926e-12
rs9380057	T	G	0.2328	-0.0352	0.0051	4.943e-12
rs9368552	A	G	0.7683	0.0353	0.0051	4.983e-12
rs9393851	A	T	0.7457	0.0341	0.0049	4.99e-12
rs9366700	T	C	0.2542	-0.0341	0.0049	5.015e-12
rs4713142	T	G	0.7672	0.0352	0.0051	5.116e-12
rs6914924	T	C	0.2548	-0.0341	0.0049	5.129e-12
rs9461400	A	G	0.7457	0.0341	0.0049	5.138e-12
rs35957409	T	C	0.7453	0.0341	0.0049	5.177e-12
rs2295593	T	C	0.1297	-0.0442	0.0064	5.188e-12
rs469228	A	G	0.7564	0.0348	0.005	5.206e-12
rs175954	A	G	0.7614	0.0349	0.0051	5.213e-12
rs325501	C	G	0.5877	-0.0302	0.0044	5.219e-12
rs149855	A	G	0.7556	0.0347	0.005	5.239e-12
rs114882073	T	C	0.058	0.0648	0.0094	5.246e-12
rs55649128	T	C	0.3706	0.0307	0.0044	5.249e-12
rs201004	T	C	0.809	0.0377	0.0055	5.274e-12
rs1530303	T	C	0.3447	0.0311	0.0045	5.278e-12
rs9461434	A	C	0.7796	0.0369	0.0053	5.279e-12
rs9348721	A	G	0.8774	0.0453	0.0066	5.303e-12
rs6941992	T	C	0.7671	0.0351	0.0051	5.323e-12
rs4713144	C	G	0.7672	0.0351	0.0051	5.343e-12
rs112615652	A	G	0.2202	-0.0369	0.0054	5.345e-12
rs10214440	A	C	0.7458	0.0341	0.0049	5.354e-12
rs573179	A	C	0.2268	-0.0357	0.0052	5.356e-12
rs2043539	A	G	0.4179	0.0299	0.0043	5.423e-12
rs149946	T	G	0.2378	-0.0349	0.0051	5.445e-12
rs1237875	T	C	0.2361	-0.035	0.0051	5.461e-12
rs2281588	A	G	0.2321	-0.0352	0.0051	5.502e-12
rs469227	A	C	0.7564	0.0347	0.005	5.531e-12
rs7760523	A	G	0.7453	0.0341	0.0049	5.542e-12
rs1150689	T	C	0.7639	0.035	0.0051	5.548e-12
rs12699338	T	C	0.4128	0.0303	0.0044	5.561e-12
rs9295755	A	G	0.7699	0.0353	0.0051	5.596e-12
rs6930992	A	C	0.7454	0.034	0.0049	5.634e-12
rs3757187	T	C	0.7674	0.0351	0.0051	5.674e-12
rs6902689	T	C	0.2546	-0.034	0.0049	5.712e-12
rs200994	T	G	0.2285	-0.0353	0.0051	5.73e-12
rs150614878	A	G	0.7748	0.0364	0.0053	5.73e-12
rs169262	T	C	0.1881	-0.0379	0.0055	5.746e-12
rs200468	C	G	0.8122	0.038	0.0055	5.803e-12
rs1599334	T	G	0.4156	-0.0302	0.0044	5.938e-12
rs3757185	A	T	0.2324	-0.0351	0.0051	6.118e-12
rs6905522	A	C	0.7699	0.0353	0.0051	6.134e-12
rs9468219	A	C	0.2483	-0.0343	0.005	6.169e-12
rs201000	T	C	0.1908	-0.0376	0.0055	6.313e-12
rs9380058	T	C	0.767	0.0351	0.0051	6.356e-12
rs10484403	A	G	0.7698	0.0352	0.0051	6.394e-12
rs201001	T	C	0.8092	0.0376	0.0055	6.405e-12
rs536704	T	G	0.7175	0.0329	0.0048	6.433e-12
rs6905516	A	G	0.7699	0.0353	0.0051	6.488e-12
rs1233699	A	T	0.2361	-0.0349	0.0051	6.561e-12
rs4235642	A	G	0.621	-0.0305	0.0044	6.562e-12
rs1233705	C	G	0.7639	0.0349	0.0051	6.577e-12
rs13214027	C	G	0.8634	0.0431	0.0063	6.692e-12
rs68112369	T	C	0.8781	0.046	0.0067	6.706e-12
rs35741362	T	C	0.8689	0.0438	0.0064	6.732e-12
rs4713134	T	C	0.7698	0.0351	0.0051	6.748e-12
rs35526527	A	C	0.1254	-0.0446	0.0065	6.765e-12
rs9295756	A	C	0.2302	-0.0351	0.0051	6.865e-12
rs1150693	T	C	0.7634	0.0348	0.0051	6.892e-12
rs1225599	T	C	0.2361	-0.0348	0.0051	6.893e-12
rs61990288	A	G	0.5102	-0.0295	0.0043	6.912e-12
rs5011432	A	C	0.5897	-0.0299	0.0044	6.941e-12
rs10234805	T	C	0.5816	-0.0297	0.0043	6.973e-12
rs1233707	A	G	0.2361	-0.0348	0.0051	6.983e-12
rs200476	A	T	0.8119	0.0378	0.0055	7.003e-12
rs1225598	T	G	0.7637	0.0348	0.0051	7.064e-12
rs10278257	T	C	0.4184	0.0298	0.0043	7.099e-12
rs9393896	T	C	0.2327	-0.035	0.0051	7.143e-12
rs9368548	A	G	0.7698	0.0351	0.0051	7.146e-12
rs7759217	A	G	0.7514	0.0342	0.005	7.17e-12
rs1233697	A	G	0.2361	-0.0348	0.0051	7.204e-12
rs8015100	A	T	0.4829	0.0294	0.0043	7.222e-12
rs4713132	A	G	0.7702	0.0351	0.0051	7.229e-12
rs396755	C	G	0.4252	0.0298	0.0044	7.233e-12
rs6460899	A	C	0.5815	-0.0298	0.0043	7.351e-12
rs4713152	A	G	0.2315	-0.0349	0.0051	7.411e-12
rs6901017	T	C	0.7641	0.0348	0.0051	7.492e-12
rs1225596	T	C	0.7643	0.0348	0.0051	7.523e-12
rs2116981	T	G	0.7673	0.0349	0.0051	7.53e-12
rs9283883	A	T	0.2541	-0.0338	0.0049	7.623e-12
rs6460896	A	G	0.4185	0.0298	0.0043	7.628e-12
rs149975	A	G	0.288	-0.0325	0.0048	7.658e-12
rs9295762	T	C	0.7643	0.0348	0.0051	7.709e-12
rs6460897	T	G	0.5815	-0.0298	0.0043	7.721e-12
rs9461443	A	T	0.7571	0.0344	0.005	7.746e-12
rs4713133	T	C	0.7702	0.0351	0.0051	7.754e-12
rs9348798	A	G	0.2313	-0.035	0.0051	7.856e-12
rs12699323	T	C	0.5815	-0.0297	0.0043	7.874e-12
rs9283880	A	C	0.7477	0.0341	0.005	7.969e-12
rs6460900	A	G	0.5816	-0.0297	0.0043	7.974e-12
rs6460898	A	G	0.5815	-0.0297	0.0043	8.044e-12
rs1372502	A	T	0.6518	-0.0307	0.0045	8.065e-12
rs9283882	A	C	0.7477	0.0341	0.005	8.073e-12
rs149972	T	C	0.288	-0.0325	0.0048	8.1e-12
rs2121708	A	G	0.5171	-0.0294	0.0043	8.116e-12
rs12699324	T	C	0.5815	-0.0297	0.0043	8.142e-12
rs12026130	T	C	0.4141	-0.03	0.0044	8.178e-12
rs1956450	T	C	0.4829	0.0293	0.0043	8.297e-12
rs17774663	A	G	0.2315	-0.0349	0.0051	8.323e-12
rs9468298	A	G	0.7685	0.0349	0.0051	8.337e-12
rs9380062	A	G	0.2315	-0.0348	0.0051	8.449e-12
rs4713143	A	C	0.7676	0.0348	0.0051	8.52e-12
rs9283884	C	G	0.2315	-0.0348	0.0051	8.588e-12
rs9283881	A	T	0.7477	0.0341	0.005	8.595e-12
rs1838662	T	C	0.5851	0.0299	0.0044	8.644e-12
rs9348797	C	G	0.2315	-0.0348	0.0051	8.649e-12
rs11209961	A	T	0.5851	0.0299	0.0044	8.661e-12
rs920623	A	G	0.3447	0.0309	0.0045	8.676e-12
rs10483526	T	G	0.4829	0.0293	0.0043	8.703e-12
rs9368557	T	C	0.7685	0.0349	0.0051	8.743e-12
rs6460895	C	G	0.5816	-0.0297	0.0043	8.801e-12
rs9393901	A	G	0.7685	0.0348	0.0051	8.807e-12
rs183280845	A	G	0.1027	-0.0493	0.0072	8.813e-12
rs9295758	C	G	0.7685	0.0348	0.0051	8.837e-12
rs17781288	C	G	0.4898	0.0293	0.0043	8.839e-12
rs9357065	T	C	0.7685	0.0348	0.0051	8.847e-12
rs12173797	A	C	0.2847	-0.0325	0.0048	8.866e-12
rs149989	A	T	0.288	-0.0324	0.0048	8.889e-12
rs9368558	A	G	0.7685	0.0348	0.0051	8.894e-12
rs9348796	A	G	0.7685	0.0348	0.0051	8.928e-12
rs9393895	T	C	0.7685	0.0348	0.0051	8.932e-12
rs9348794	A	T	0.2315	-0.0348	0.0051	8.963e-12
rs76854159	A	G	0.5849	-0.0299	0.0044	8.966e-12
rs35227624	A	G	0.7685	0.0348	0.0051	8.968e-12
rs9380065	A	G	0.7685	0.0349	0.0051	9.023e-12
rs1609735	T	C	0.4885	0.0293	0.0043	9.035e-12
rs9357066	T	C	0.7685	0.0348	0.0051	9.101e-12
rs4713151	A	G	0.2315	-0.0348	0.0051	9.13e-12
rs9393899	C	G	0.2315	-0.0348	0.0051	9.168e-12
rs9380060	A	G	0.2315	-0.0348	0.0051	9.168e-12
rs9380061	T	C	0.7685	0.0348	0.0051	9.18e-12
rs9468297	T	G	0.2315	-0.0348	0.0051	9.19e-12
rs1899386	T	C	0.3488	0.0306	0.0045	9.21e-12
rs4711164	T	C	0.2316	-0.0348	0.0051	9.214e-12
rs868987	T	C	0.2315	-0.0348	0.0051	9.272e-12
rs149942	T	C	0.712	0.0324	0.0048	9.286e-12
rs11552219	T	C	0.2316	-0.0348	0.0051	9.322e-12
rs149941	T	C	0.712	0.0324	0.0048	9.371e-12
rs149945	T	C	0.712	0.0324	0.0048	9.376e-12
rs9393898	T	G	0.2316	-0.0348	0.0051	9.412e-12
rs9295759	T	C	0.2316	-0.0348	0.0051	9.447e-12
rs4713146	A	T	0.7685	0.0348	0.0051	9.451e-12
rs149944	T	C	0.288	-0.0324	0.0048	9.458e-12
rs61990286	T	C	0.5101	-0.0293	0.0043	9.486e-12
rs9357045	A	G	0.1874	-0.0376	0.0055	9.549e-12
rs9468295	T	C	0.7684	0.0348	0.0051	9.595e-12
rs12332979	T	G	0.7685	0.0348	0.0051	9.599e-12
rs782208	T	C	0.6301	0.0303	0.0045	9.6e-12
rs3173443	T	G	0.7685	0.0347	0.0051	9.631e-12
rs200502	T	C	0.2514	-0.0338	0.005	9.661e-12
rs4713148	A	G	0.2315	-0.0347	0.0051	9.696e-12
rs782210	T	C	0.6302	0.0303	0.0045	9.7e-12
rs4713150	A	G	0.2315	-0.0347	0.0051	9.712e-12
rs10789338	A	T	0.4149	-0.0299	0.0044	9.75e-12
rs9393894	A	G	0.7685	0.0347	0.0051	9.821e-12
rs200474	A	G	0.1877	-0.0376	0.0055	9.833e-12
rs149958	A	C	0.7125	0.0324	0.0048	9.86e-12
rs9348774	T	C	0.1875	-0.0377	0.0055	9.896e-12
rs9348775	T	C	0.2537	-0.0337	0.0049	9.931e-12
rs9380063	A	G	0.7685	0.0348	0.0051	9.957e-12
rs67878650	C	G	0.2315	-0.0348	0.0051	9.963e-12
rs149982	T	C	0.2845	-0.0328	0.0048	1.012e-11
rs6460901	T	C	0.4175	0.0295	0.0043	1.015e-11
rs9380059	A	C	0.7685	0.0347	0.0051	1.027e-11
rs9368556	T	C	0.7684	0.0348	0.0051	1.039e-11
rs813004	A	C	0.6305	0.0303	0.0045	1.047e-11
rs782207	A	G	0.3699	-0.0303	0.0045	1.051e-11
rs11971133	T	C	0.5825	-0.0295	0.0043	1.055e-11
rs34477097	T	C	0.2432	-0.0341	0.005	1.065e-11
rs9366702	T	C	0.7512	0.0339	0.005	1.067e-11
rs9468296	A	G	0.7684	0.0347	0.0051	1.074e-11
rs9393893	T	C	0.7685	0.0347	0.0051	1.088e-11
rs6424532	A	G	0.4893	0.0292	0.0043	1.096e-11
rs1904840	T	C	0.2316	-0.0346	0.0051	1.106e-11
rs16891725	T	C	0.1251	-0.0442	0.0065	1.107e-11
rs12431444	T	C	0.4883	0.0292	0.0043	1.107e-11
rs6922574	A	T	0.7463	0.0336	0.0049	1.122e-11
rs149965	A	T	0.289	-0.0321	0.0047	1.129e-11
rs9379891	T	C	0.1366	-0.0427	0.0063	1.13e-11
rs1020006	A	G	0.4175	0.0295	0.0043	1.137e-11
rs1111177	A	G	0.487	0.0292	0.0043	1.14e-11
rs12037227	A	G	0.4576	-0.0296	0.0044	1.149e-11
rs1026566	A	G	0.5027	-0.0292	0.0043	1.15e-11
rs35608615	C	G	0.1254	-0.0441	0.0065	1.152e-11
rs1950835	T	G	0.5128	-0.0292	0.0043	1.153e-11
rs1950834	A	G	0.4882	0.0292	0.0043	1.159e-11
rs1372504	A	G	0.375	0.0301	0.0044	1.16e-11
rs7785087	A	G	0.5824	-0.0294	0.0043	1.167e-11
rs9368555	T	C	0.7685	0.0346	0.0051	1.182e-11
rs5011437	A	T	0.5877	-0.0297	0.0044	1.186e-11
rs9368530	A	G	0.7522	0.0338	0.005	1.193e-11
rs156734	A	C	0.7125	0.0323	0.0048	1.194e-11
rs9468204	T	C	0.2495	-0.0338	0.005	1.207e-11
rs10889957	A	G	0.63	0.0302	0.0045	1.222e-11
rs203877	T	C	0.7159	0.0324	0.0048	1.223e-11
rs1985099	A	G	0.7524	0.0338	0.005	1.224e-11
rs6460902	A	G	0.4177	0.0294	0.0043	1.23e-11
rs9295740	A	G	0.1899	-0.0371	0.0055	1.235e-11
rs149977	A	G	0.7137	0.0325	0.0048	1.239e-11
rs61471148	A	T	0.2358	-0.0344	0.0051	1.242e-11
rs7785189	T	C	0.4191	0.0295	0.0043	1.244e-11
rs10950398	A	G	0.4143	0.0296	0.0044	1.253e-11
rs7148091	A	G	0.4883	0.0291	0.0043	1.255e-11
rs1631552	A	C	0.2841	-0.0324	0.0048	1.262e-11
rs13181679	A	G	0.3506	0.0305	0.0045	1.263e-11
rs5011438	T	C	0.4123	0.0296	0.0044	1.264e-11
rs188105	T	C	0.2842	-0.0323	0.0048	1.272e-11
rs156738	C	G	0.2875	-0.0323	0.0048	1.273e-11
rs9295761	A	G	0.7683	0.0346	0.0051	1.283e-11
rs203876	T	C	0.7155	0.0323	0.0048	1.289e-11
rs149897	A	G	0.7125	0.0322	0.0048	1.292e-11
rs949773	C	G	0.3702	-0.0301	0.0045	1.309e-11
rs742046	T	C	0.7522	0.0337	0.005	1.315e-11
rs149978	T	C	0.7121	0.0323	0.0048	1.32e-11
rs6424508	A	G	0.5422	0.0294	0.0043	1.321e-11
rs1807758	T	C	0.6298	0.0301	0.0045	1.322e-11
rs1904841	T	C	0.2317	-0.0345	0.0051	1.327e-11
rs200503	A	G	0.7489	0.0336	0.005	1.334e-11
rs203884	A	C	0.2841	-0.0323	0.0048	1.36e-11
rs1111179	T	G	0.5121	-0.0291	0.0043	1.373e-11
rs4559446	C	G	0.5422	0.0293	0.0043	1.378e-11
rs13191326	A	G	0.8746	0.0439	0.0065	1.389e-11
rs9468203	A	G	0.7506	0.0336	0.005	1.416e-11
rs4356390	T	C	0.4895	0.0292	0.0043	1.418e-11
rs149962	A	G	0.2875	-0.0322	0.0048	1.419e-11
rs150465020	T	C	0.5826	-0.0294	0.0044	1.422e-11
rs12136984	T	G	0.5108	-0.0292	0.0043	1.428e-11
rs169431	C	G	0.2857	-0.0323	0.0048	1.433e-11
rs9393848	A	G	0.2494	-0.0336	0.005	1.438e-11
rs1770131	T	C	0.2841	-0.0323	0.0048	1.439e-11
rs1194277	C	G	0.4971	0.0293	0.0043	1.456e-11
rs7805419	T	C	0.5868	-0.0294	0.0044	1.468e-11
rs13217285	T	C	0.1253	-0.0439	0.0065	1.475e-11
rs8009740	T	C	0.4833	0.029	0.0043	1.481e-11
rs7550173	A	T	0.3889	-0.0298	0.0044	1.498e-11
rs8010939	T	C	0.5167	-0.029	0.0043	1.501e-11
rs10950391	A	G	0.5824	-0.0293	0.0043	1.508e-11
rs61990289	T	C	0.5135	-0.029	0.0043	1.522e-11
rs1363104	C	G	0.4876	0.0291	0.0043	1.563e-11
rs200465	A	T	0.2473	-0.0337	0.005	1.576e-11
rs2179094	T	C	0.7519	0.0336	0.005	1.578e-11
rs149123117	A	G	0.8855	0.046	0.0068	1.581e-11
rs203883	A	G	0.7157	0.0322	0.0048	1.589e-11
rs9393847	A	G	0.2493	-0.0336	0.005	1.594e-11
rs203882	A	G	0.2843	-0.0322	0.0048	1.599e-11
rs1363105	T	C	0.5123	-0.0291	0.0043	1.602e-11
rs7725715	A	G	0.5343	0.029	0.0043	1.607e-11
rs2394000	A	G	0.7506	0.0336	0.005	1.61e-11
rs13237715	C	G	0.4141	0.0293	0.0044	1.612e-11
rs9393909	T	C	0.1864	-0.0372	0.0055	1.618e-11
rs9468223	T	C	0.2474	-0.0336	0.005	1.623e-11
rs2403304	T	C	0.6275	-0.0299	0.0044	1.628e-11
rs203893	A	C	0.2842	-0.0321	0.0048	1.636e-11
rs11135349	A	C	0.4674	-0.029	0.0043	1.644e-11
rs12958048	A	G	0.3325	0.0307	0.0046	1.654e-11
rs13211434	C	G	0.1231	-0.0489	0.0073	1.669e-11
rs9295768	A	G	0.1865	-0.0372	0.0055	1.676e-11
rs3823612	C	G	0.4169	0.0293	0.0043	1.68e-11
rs1931388	A	G	0.5958	0.0295	0.0044	1.68e-11
rs10789361	A	G	0.4895	0.0289	0.0043	1.68e-11
rs10890018	A	G	0.5105	-0.0289	0.0043	1.684e-11
rs10890017	T	C	0.5105	-0.0289	0.0043	1.687e-11
rs6948844	T	C	0.5828	-0.0292	0.0043	1.696e-11
rs290702	A	G	0.3709	-0.0299	0.0044	1.702e-11
rs6424536	C	G	0.5104	-0.0289	0.0043	1.703e-11
rs7514832	A	T	0.5105	-0.0289	0.0043	1.704e-11
rs9380012	A	G	0.7506	0.0335	0.005	1.704e-11
rs1194281	T	C	0.4973	0.0291	0.0043	1.708e-11
rs183244	A	C	0.2874	-0.032	0.0048	1.711e-11
rs7721129	A	G	0.5343	0.029	0.0043	1.717e-11
rs149959	T	C	0.7127	0.0321	0.0048	1.721e-11
rs782219	A	G	0.6297	0.03	0.0045	1.723e-11
rs1071893	C	G	0.2879	-0.032	0.0048	1.732e-11
rs9380011	A	G	0.7506	0.0335	0.005	1.734e-11
rs7727318	T	C	0.5343	0.0289	0.0043	1.735e-11
rs10950393	T	C	0.5834	-0.0292	0.0043	1.736e-11
rs10789360	T	G	0.5104	-0.0289	0.0043	1.742e-11
rs203892	T	C	0.7157	0.0321	0.0048	1.745e-11
rs7522520	T	C	0.4895	0.0289	0.0043	1.758e-11
rs3800847	A	G	0.4177	0.0292	0.0043	1.758e-11
rs11974304	T	C	0.4172	0.0292	0.0043	1.76e-11
rs7797705	A	G	0.414	0.0293	0.0044	1.769e-11
rs9468206	T	G	0.2507	-0.0334	0.005	1.771e-11
rs11210179	A	G	0.4894	0.0289	0.0043	1.772e-11
rs34752872	A	T	0.7507	0.0335	0.005	1.778e-11
rs149951	T	C	0.7126	0.032	0.0048	1.785e-11
rs2092075	C	G	0.2481	-0.0335	0.005	1.801e-11
rs6424533	C	G	0.4895	0.0289	0.0043	1.807e-11
rs1054169	A	G	0.4142	0.0292	0.0043	1.81e-11
rs1468802	A	G	0.4178	0.0292	0.0043	1.814e-11
rs12097442	T	G	0.5425	0.0289	0.0043	1.817e-11
rs1822981	T	C	0.611	0.0296	0.0044	1.818e-11
rs12142986	T	C	0.4894	0.0289	0.0043	1.834e-11
rs12069039	C	G	0.4896	0.0289	0.0043	1.843e-11
rs7772160	T	C	0.5334	0.0289	0.0043	1.855e-11
rs11962305	C	G	0.1868	-0.0371	0.0055	1.862e-11
rs1054168	T	C	0.4143	0.0292	0.0043	1.868e-11
rs149950	T	G	0.7126	0.0319	0.0048	1.876e-11
rs10035449	T	C	0.4658	-0.0289	0.0043	1.886e-11
rs12139217	A	G	0.5306	0.0291	0.0043	1.903e-11
rs11210180	T	C	0.5104	-0.0289	0.0043	1.906e-11
rs1468804	T	C	0.5823	-0.0291	0.0043	1.912e-11
rs1060700	A	G	0.5822	-0.0291	0.0043	1.915e-11
rs9468229	A	G	0.248	-0.0335	0.005	1.92e-11
rs3800841	A	T	0.5857	-0.0291	0.0043	1.926e-11
rs2356065	T	C	0.5857	-0.0292	0.0044	1.927e-11
rs11788917	T	C	0.4035	-0.0294	0.0044	1.932e-11
rs2896539	A	C	0.6468	-0.0301	0.0045	1.936e-11
rs964040	A	G	0.6498	-0.0301	0.0045	1.939e-11
rs1548884	A	C	0.5855	-0.0292	0.0044	1.94e-11
rs13211701	T	C	0.752	0.0334	0.005	1.952e-11
rs1435527	T	C	0.4176	0.0291	0.0043	1.958e-11
rs9368547	A	G	0.7127	0.032	0.0048	1.958e-11
rs13230513	A	C	0.4143	0.0291	0.0043	1.961e-11
rs9393910	C	G	0.8135	0.0371	0.0055	1.964e-11
rs1468801	C	G	0.4173	0.0292	0.0043	1.968e-11
rs10890019	A	G	0.4895	0.0288	0.0043	1.971e-11
rs9368529	A	G	0.2495	-0.0334	0.005	1.972e-11
rs4721057	A	G	0.5823	-0.0291	0.0043	1.974e-11
rs1435525	T	C	0.5823	-0.0291	0.0043	1.98e-11
rs4552634	A	G	0.5343	0.0289	0.0043	1.983e-11
rs12033462	A	G	0.6114	0.0296	0.0044	1.991e-11
rs3815535	A	G	0.4143	0.0292	0.0044	1.998e-11
rs1042949	C	G	0.5856	-0.0292	0.0044	2.012e-11
rs7772027	T	G	0.2493	-0.0334	0.005	2.017e-11
rs476167	T	C	0.7151	0.032	0.0048	2.018e-11
rs6460905	A	G	0.5856	-0.0292	0.0044	2.022e-11
rs10078807	A	G	0.4936	0.0289	0.0043	2.025e-11
rs4650201	A	G	0.5104	-0.0288	0.0043	2.026e-11
rs9368563	A	G	0.8135	0.037	0.0055	2.027e-11
rs12667950	T	G	0.4143	0.0291	0.0043	2.028e-11
rs1194282	T	C	0.4971	0.029	0.0043	2.029e-11
rs9368528	A	G	0.2495	-0.0334	0.005	2.03e-11
rs6680104	T	C	0.5445	0.0291	0.0043	2.034e-11
rs9468318	A	T	0.1865	-0.037	0.0055	2.04e-11
rs1194283	T	C	0.5025	-0.0289	0.0043	2.062e-11
rs28549831	T	C	0.4143	0.0291	0.0043	2.065e-11
rs12407930	T	G	0.531	0.029	0.0043	2.067e-11
rs2299029	A	G	0.1865	-0.037	0.0055	2.071e-11
rs7791726	C	G	0.4145	0.0292	0.0044	2.072e-11
rs9468200	A	T	0.2493	-0.0334	0.005	2.073e-11
rs10140527	T	G	0.516	-0.0288	0.0043	2.077e-11
rs6460906	T	C	0.5856	-0.0292	0.0044	2.079e-11
rs13237518	A	C	0.4147	0.0293	0.0044	2.09e-11
rs9468201	T	C	0.2508	-0.0333	0.005	2.094e-11
rs2302633	T	C	0.4143	0.0291	0.0044	2.105e-11
rs10434704	T	C	0.4675	-0.0289	0.0043	2.112e-11
rs12699333	T	C	0.4143	0.0291	0.0043	2.116e-11
rs2302635	A	G	0.4143	0.0291	0.0043	2.124e-11
rs9380010	A	G	0.7505	0.0334	0.005	2.125e-11
rs12669919	A	G	0.4143	0.0291	0.0044	2.136e-11
rs7231748	A	G	0.6993	-0.0314	0.0047	2.142e-11
rs10950397	T	C	0.4114	0.0293	0.0044	2.142e-11
rs2179095	T	C	0.248	-0.0334	0.005	2.148e-11
rs10281425	A	T	0.4144	0.0292	0.0044	2.156e-11
rs4543289	T	G	0.4657	-0.0288	0.0043	2.173e-11
rs11210181	C	G	0.4894	0.0288	0.0043	2.173e-11
rs9380067	A	G	0.2363	-0.0341	0.0051	2.174e-11
rs3173615	C	G	0.5856	-0.029	0.0043	2.18e-11
rs12699332	T	G	0.4143	0.0291	0.0044	2.182e-11
rs2302634	A	T	0.4143	0.0291	0.0044	2.183e-11
rs1225597	T	C	0.2879	-0.0318	0.0048	2.187e-11
rs11157241	T	C	0.4958	0.029	0.0043	2.203e-11
rs12668625	A	G	0.4144	0.0291	0.0044	2.207e-11
rs9295746	T	C	0.7594	0.0337	0.005	2.212e-11
rs1468803	A	C	0.5822	-0.029	0.0043	2.214e-11
rs6966757	A	T	0.5826	-0.029	0.0043	2.223e-11
rs12132090	T	C	0.5108	-0.0288	0.0043	2.264e-11
rs1990622	A	G	0.5856	-0.0291	0.0044	2.266e-11
rs7808568	T	C	0.5825	-0.029	0.0043	2.278e-11
rs1194269	A	G	0.5027	-0.0288	0.0043	2.28e-11
rs5011431	A	G	0.4143	0.0291	0.0044	2.281e-11
rs9357067	C	G	0.8136	0.037	0.0055	2.285e-11
rs5011434	T	C	0.4132	0.0291	0.0044	2.287e-11
rs1021363	A	G	0.3566	0.03	0.0045	2.287e-11
rs7792410	T	C	0.5857	-0.029	0.0043	2.287e-11
rs2126077	A	T	0.5174	0.0288	0.0043	2.291e-11
rs149954	A	G	0.2872	-0.0319	0.0048	2.294e-11
rs7804234	A	G	0.5825	-0.029	0.0043	2.296e-11
rs290703	A	G	0.6292	0.0297	0.0044	2.301e-11
rs4721058	T	C	0.415	0.0291	0.0043	2.302e-11
rs7809700	A	G	0.4143	0.0291	0.0044	2.302e-11
rs12021955	A	C	0.4578	-0.029	0.0043	2.31e-11
rs202908	C	G	0.7117	0.0319	0.0048	2.311e-11
rs1990620	A	G	0.5856	-0.0291	0.0044	2.323e-11
rs1597052	A	T	0.5157	-0.0288	0.0043	2.335e-11
rs2893931	A	G	0.2478	-0.0333	0.005	2.368e-11
rs6966915	T	C	0.4143	0.0291	0.0044	2.369e-11
rs1194284	A	C	0.4974	0.0288	0.0043	2.372e-11
rs12525266	T	C	0.5348	0.0288	0.0043	2.373e-11
rs10950392	T	C	0.5831	-0.0291	0.0043	2.38e-11
rs2056925	A	G	0.7457	0.0331	0.005	2.384e-11
rs1150678	T	C	0.2874	-0.0319	0.0048	2.397e-11
rs3800843	A	G	0.4177	0.029	0.0043	2.398e-11
rs9468217	A	G	0.2406	-0.0336	0.005	2.405e-11
rs10950395	T	C	0.5823	-0.029	0.0043	2.409e-11
rs1233708	A	G	0.2874	-0.0318	0.0048	2.424e-11
rs9468225	T	G	0.7532	0.0334	0.005	2.443e-11
rs12022006	A	C	0.4578	-0.029	0.0043	2.472e-11
rs6657470	A	T	0.4578	-0.029	0.0043	2.473e-11
rs7240481	A	G	0.7027	-0.0317	0.0048	2.483e-11
rs7526372	C	G	0.4578	-0.029	0.0043	2.493e-11
rs11967137	A	G	0.8134	0.0369	0.0055	2.494e-11
rs10950394	T	C	0.4172	0.029	0.0043	2.498e-11
rs7804433	A	G	0.4179	0.0289	0.0043	2.51e-11
rs7519995	C	G	0.458	-0.029	0.0043	2.515e-11
rs10139031	A	T	0.5171	-0.0289	0.0043	2.516e-11
rs10950396	T	C	0.5823	-0.0289	0.0043	2.528e-11
rs13229988	A	G	0.5855	-0.029	0.0044	2.54e-11
rs11210111	A	C	0.4585	-0.0289	0.0043	2.571e-11
rs34185469	A	G	0.5358	0.0287	0.0043	2.575e-11
rs149955	C	G	0.2874	-0.0318	0.0048	2.589e-11
rs1950836	T	C	0.5319	-0.0288	0.0043	2.59e-11
rs10809385	A	C	0.4036	-0.0293	0.0044	2.617e-11
rs35909544	A	G	0.1262	-0.0434	0.0065	2.632e-11
rs5011436	A	C	0.5846	-0.029	0.0043	2.666e-11
rs4721060	A	G	0.4139	0.029	0.0044	2.702e-11
rs10889999	A	G	0.4578	-0.0289	0.0043	2.708e-11
rs1194263	C	G	0.5027	-0.0287	0.0043	2.756e-11
rs1026567	A	G	0.4972	0.0287	0.0043	2.76e-11
rs4713121	T	C	0.7551	0.0333	0.005	2.764e-11
rs2064221	A	C	0.5358	0.0287	0.0043	2.771e-11
rs11974335	T	G	0.4177	0.0291	0.0044	2.791e-11
rs1194265	A	G	0.4972	0.0287	0.0043	2.793e-11
rs1435524	A	G	0.4174	0.0289	0.0043	2.802e-11
rs732779	A	G	0.6979	-0.0311	0.0047	2.805e-11
rs6690611	A	C	0.4574	-0.029	0.0044	2.812e-11
rs62401383	T	C	0.6143	0.0297	0.0045	2.813e-11
rs9366718	A	T	0.8132	0.0368	0.0055	2.834e-11
rs2797543	A	G	0.5027	-0.0286	0.0043	2.868e-11
rs1194267	A	G	0.4972	0.0286	0.0043	2.893e-11
rs10501696	A	G	0.5052	0.0295	0.0044	2.894e-11
rs7804736	T	G	0.415	0.0289	0.0043	2.904e-11
rs2963222	A	G	0.6481	-0.0299	0.0045	2.907e-11
rs7516446	A	G	0.4576	-0.0286	0.0043	2.918e-11
rs4497414	T	C	0.56	-0.0291	0.0044	2.927e-11
rs34158769	A	G	0.0974	-0.0486	0.0073	2.954e-11
rs55810038	A	T	0.4904	0.0288	0.0043	2.955e-11
rs4532381	A	G	0.4796	-0.0289	0.0043	2.962e-11
rs2797540	A	G	0.5024	-0.0286	0.0043	2.969e-11
rs1194278	T	C	0.501	-0.0289	0.0043	2.993e-11
rs2821288	T	C	0.503	-0.0286	0.0043	2.999e-11
rs4721059	C	G	0.415	0.0288	0.0043	3.006e-11
rs1421715	A	G	0.5338	0.0286	0.0043	3.013e-11
rs7552256	T	C	0.4572	-0.0286	0.0043	3.064e-11
rs7454868	C	G	0.8887	0.048	0.0072	3.081e-11
rs2821285	T	C	0.5024	-0.0285	0.0043	3.083e-11
rs10131184	A	G	0.5158	-0.0285	0.0043	3.096e-11
rs6878588	T	C	0.4664	-0.0286	0.0043	3.144e-11
rs13220522	A	G	0.0955	-0.0487	0.0073	3.147e-11
rs11957630	A	G	0.4665	-0.0286	0.0043	3.19e-11
rs9919151	C	G	0.543	0.0286	0.0043	3.233e-11
rs55706012	A	C	0.9044	0.0487	0.0073	3.234e-11
rs1858600	T	C	0.5017	-0.0285	0.0043	3.243e-11
rs1800628	A	G	0.1282	-0.043	0.0065	3.245e-11
rs1194273	T	C	0.5027	-0.0285	0.0043	3.249e-11
rs11210108	T	C	0.458	-0.0288	0.0043	3.273e-11
rs11210114	T	G	0.4572	-0.0286	0.0043	3.303e-11
rs2963227	A	G	0.3494	0.0298	0.0045	3.305e-11
rs6668604	T	G	0.4973	0.0285	0.0043	3.31e-11
rs2893916	A	C	0.535	0.0286	0.0043	3.314e-11
rs4274014	A	C	0.5003	0.0285	0.0043	3.327e-11
rs10831546	T	C	0.5048	0.0294	0.0044	3.353e-11
rs1194259	A	G	0.4975	0.0285	0.0043	3.36e-11
rs4650199	T	C	0.4997	-0.0285	0.0043	3.365e-11
rs11210177	A	G	0.4947	-0.0285	0.0043	3.371e-11
rs2821295	A	G	0.4973	0.0285	0.0043	3.375e-11
rs11806728	A	G	0.4894	0.0285	0.0043	3.376e-11
rs12044276	T	C	0.4576	-0.0286	0.0043	3.43e-11
rs9461406	T	C	0.7596	0.0334	0.005	3.443e-11
rs2821293	A	G	0.4974	0.0285	0.0043	3.459e-11
rs6926142	T	C	0.465	-0.0285	0.0043	3.473e-11
rs4721061	C	G	0.4138	0.0288	0.0044	3.481e-11
rs10479297	A	G	0.4879	0.0285	0.0043	3.517e-11
rs4711163	A	G	0.245	-0.0331	0.005	3.535e-11
rs9468220	T	C	0.2342	-0.0336	0.0051	3.538e-11
rs2161097	T	C	0.4352	0.0286	0.0043	3.59e-11
rs7117646	T	C	0.5069	-0.0291	0.0044	3.593e-11
rs2622319	C	G	0.2834	-0.0317	0.0048	3.611e-11
rs34107459	T	C	0.9043	0.0486	0.0073	3.614e-11
rs1442114	A	C	0.6306	-0.0295	0.0045	3.62e-11
rs11209932	A	G	0.5015	-0.0284	0.0043	3.626e-11
rs7554291	A	G	0.543	0.0288	0.0044	3.628e-11
rs2422136	A	C	0.498	0.0285	0.0043	3.65e-11
rs782212	T	C	0.3616	-0.0297	0.0045	3.65e-11
rs1225716	A	C	0.7166	0.0316	0.0048	3.673e-11
rs254011	A	C	0.4495	0.0286	0.0043	3.695e-11
rs12174026	A	C	0.2283	-0.036	0.0054	3.707e-11
rs325528	C	G	0.4185	0.0288	0.0044	3.714e-11
rs6873557	A	G	0.4665	-0.0285	0.0043	3.753e-11
rs1675356	T	C	0.5028	-0.0284	0.0043	3.755e-11
rs254025	C	G	0.5647	-0.0286	0.0043	3.762e-11
rs2394002	A	G	0.2484	-0.033	0.005	3.775e-11
rs11210103	A	T	0.4573	-0.0285	0.0043	3.777e-11
rs6940116	A	G	0.8294	0.0378	0.0057	3.786e-11
rs9966430	T	G	0.698	-0.0309	0.0047	3.788e-11
rs61765618	A	T	0.5259	0.0293	0.0044	3.799e-11
rs10479296	A	G	0.512	-0.0285	0.0043	3.805e-11
rs11209928	A	G	0.4974	0.0284	0.0043	3.81e-11
rs9468248	A	G	0.7471	0.0364	0.0055	3.832e-11
rs11209933	A	G	0.5026	-0.0284	0.0043	3.841e-11
rs7705171	A	G	0.534	0.0284	0.0043	3.842e-11
rs10765180	T	G	0.4801	0.0286	0.0043	3.844e-11
rs1194286	A	G	0.5031	-0.0284	0.0043	3.858e-11
rs9295760	A	G	0.2834	-0.0316	0.0048	3.89e-11
rs4233098	A	G	0.5324	0.0286	0.0043	3.907e-11
rs4233097	A	T	0.5324	0.0286	0.0043	3.907e-11
rs10946935	T	C	0.3756	-0.0293	0.0044	3.923e-11
rs12963463	T	C	0.7013	-0.0314	0.0048	3.926e-11
rs141425519	C	G	0.9467	-0.0645	0.0098	3.949e-11
rs2630431	T	C	0.5026	-0.0284	0.0043	3.958e-11
rs3130063	T	C	0.13	-0.0425	0.0064	3.977e-11
rs2821296	T	C	0.5026	-0.0284	0.0043	3.988e-11
rs9357042	A	C	0.6256	0.0293	0.0044	4.028e-11
rs4703300	C	G	0.3484	0.0298	0.0045	4.028e-11
rs7229456	T	C	0.2906	0.0314	0.0048	4.043e-11
rs6424511	C	G	0.5322	0.0286	0.0043	4.054e-11
rs6699731	A	G	0.4976	0.0284	0.0043	4.111e-11
rs12410787	T	C	0.533	0.0284	0.0043	4.126e-11
rs254024	T	G	0.4353	0.0285	0.0043	4.15e-11
rs9393897	T	G	0.2332	-0.0339	0.0051	4.228e-11
rs21126	A	G	0.5719	-0.0287	0.0044	4.268e-11
rs2791332	T	C	0.2834	-0.0315	0.0048	4.295e-11
rs7528312	T	C	0.4674	-0.0284	0.0043	4.314e-11
rs12208078	A	G	0.6248	0.0293	0.0045	4.319e-11
rs12142184	T	G	0.467	-0.0284	0.0043	4.328e-11
rs1194270	T	C	0.4975	0.0284	0.0043	4.33e-11
rs12143820	T	C	0.533	0.0284	0.0043	4.332e-11
rs1205484	T	G	0.5028	-0.0283	0.0043	4.335e-11
rs9393718	A	G	0.123	-0.0432	0.0066	4.45e-11
rs4074990	C	G	0.5181	-0.0284	0.0043	4.468e-11
rs9379873	T	C	0.8769	0.0432	0.0066	4.475e-11
rs6456801	T	C	0.6232	0.0292	0.0044	4.485e-11
rs4649975	T	C	0.467	-0.0283	0.0043	4.512e-11
rs7543704	T	C	0.533	0.0283	0.0043	4.515e-11
rs12138301	A	G	0.5322	0.0283	0.0043	4.53e-11
rs4604650	A	G	0.533	0.0283	0.0043	4.552e-11
rs254035	A	T	0.4361	0.0285	0.0043	4.569e-11
rs7536869	A	C	0.3615	-0.0294	0.0045	4.597e-11
rs11210119	A	G	0.533	0.0283	0.0043	4.641e-11
rs7543826	T	C	0.5332	0.0285	0.0043	4.743e-11
rs4495635	T	C	0.5313	0.0284	0.0043	4.772e-11
rs2447832	T	C	0.4368	0.0284	0.0043	4.787e-11
rs35792668	A	G	0.4902	0.0285	0.0043	4.826e-11
rs325502	A	G	0.5719	-0.0286	0.0044	4.854e-11
rs13201411	C	G	0.6244	0.0293	0.0045	4.874e-11
rs4562575	A	C	0.4689	-0.0283	0.0043	4.923e-11
rs4140646	A	G	0.2341	-0.0334	0.0051	4.931e-11
rs67457459	T	G	0.8736	0.0426	0.0065	4.934e-11
rs2893930	T	C	0.7659	0.0334	0.0051	4.953e-11
rs12126658	T	C	0.5332	0.0283	0.0043	4.956e-11
rs7512691	T	C	0.467	-0.0283	0.0043	4.957e-11
rs12145685	A	G	0.4679	-0.0283	0.0043	5.002e-11
rs6910838	A	C	0.375	-0.0292	0.0044	5.072e-11
rs2072803	C	G	0.1256	-0.0427	0.0065	5.079e-11
rs34817112	A	G	0.1264	-0.0426	0.0065	5.098e-11
rs7551758	T	G	0.4671	-0.0283	0.0043	5.107e-11
rs35207728	A	G	0.4899	0.0285	0.0043	5.165e-11
rs6899903	T	C	0.625	0.0293	0.0045	5.166e-11
rs1194271	A	G	0.4974	0.0282	0.0043	5.174e-11
rs2447838	T	C	0.4365	0.0284	0.0043	5.2e-11
rs12141451	C	G	0.5329	0.0283	0.0043	5.216e-11
rs4650182	A	G	0.533	0.0283	0.0043	5.217e-11
rs1150666	T	C	0.7166	0.0314	0.0048	5.261e-11
rs4614208	A	C	0.467	-0.0282	0.0043	5.262e-11
rs13212921	T	C	0.1263	-0.0426	0.0065	5.282e-11
rs4650181	A	G	0.467	-0.0282	0.0043	5.285e-11
rs61773609	A	G	0.533	0.0282	0.0043	5.286e-11
rs10053371	A	T	0.4878	0.0282	0.0043	5.303e-11
rs7525662	A	C	0.5003	-0.0283	0.0043	5.319e-11
rs4650177	A	G	0.467	-0.0282	0.0043	5.33e-11
rs12139090	A	T	0.533	0.0282	0.0043	5.331e-11
rs7549985	T	G	0.533	0.0282	0.0043	5.331e-11
rs12134194	T	G	0.467	-0.0282	0.0043	5.35e-11
rs35942569	A	G	0.9016	0.0479	0.0073	5.377e-11
rs4623647	T	C	0.467	-0.0282	0.0043	5.378e-11
rs12142377	A	T	0.5328	0.0282	0.0043	5.393e-11
rs12752404	T	C	0.467	-0.0282	0.0043	5.418e-11
rs12036585	T	C	0.4977	0.0282	0.0043	5.422e-11
rs5011439	C	G	0.3976	0.0293	0.0045	5.431e-11
rs7114254	A	G	0.4392	0.0287	0.0044	5.482e-11
rs11509153	A	G	0.4053	0.0289	0.0044	5.501e-11
rs12293858	A	T	0.4836	0.0282	0.0043	5.527e-11
rs4650178	A	G	0.533	0.0282	0.0043	5.529e-11
rs12142414	T	C	0.467	-0.0282	0.0043	5.54e-11
rs35162296	T	C	0.098	-0.0475	0.0072	5.565e-11
rs4650180	T	C	0.533	0.0282	0.0043	5.567e-11
rs11509137	T	C	0.5958	-0.029	0.0044	5.57e-11
rs11589392	T	C	0.467	-0.0282	0.0043	5.631e-11
rs76588403	C	G	0.533	0.0282	0.0043	5.647e-11
rs12409235	T	C	0.467	-0.0282	0.0043	5.652e-11
rs12409265	T	C	0.467	-0.0282	0.0043	5.655e-11
rs12748358	T	C	0.533	0.0282	0.0043	5.656e-11
rs12402991	A	C	0.533	0.0282	0.0043	5.656e-11
rs12759558	T	C	0.467	-0.0282	0.0043	5.657e-11
rs11811400	A	G	0.467	-0.0282	0.0043	5.658e-11
rs1209251	C	G	0.4974	0.0282	0.0043	5.658e-11
rs10484439	A	G	0.098	-0.0475	0.0073	5.669e-11
rs137948505	T	C	0.467	-0.0282	0.0043	5.67e-11
rs1363100	A	T	0.5639	-0.0283	0.0043	5.674e-11
rs6424513	T	C	0.467	-0.0282	0.0043	5.727e-11
rs9379875	T	C	0.1234	-0.0429	0.0066	5.73e-11
rs1421665	T	C	0.5115	-0.0282	0.0043	5.752e-11
rs11738191	A	G	0.4885	0.0282	0.0043	5.801e-11
rs12127823	A	C	0.533	0.0282	0.0043	5.814e-11
rs12120282	A	T	0.467	-0.0282	0.0043	5.819e-11
rs11210121	T	C	0.467	-0.0282	0.0043	5.835e-11
rs6424514	T	C	0.467	-0.0282	0.0043	5.843e-11
rs7550849	A	G	0.467	-0.0282	0.0043	5.856e-11
rs12120198	A	T	0.467	-0.0282	0.0043	5.859e-11
rs6424535	A	G	0.5174	-0.0282	0.0043	5.88e-11
rs1890946	T	C	0.4702	-0.0282	0.0043	5.888e-11
rs2076030	A	G	0.1234	-0.0429	0.0066	5.913e-11
rs2431112	A	G	0.4373	0.0284	0.0043	5.929e-11
rs4649978	A	C	0.533	0.0282	0.0043	5.935e-11
rs148466862	T	C	0.0443	0.0693	0.0106	5.962e-11
rs11579246	A	G	0.9086	0.0491	0.0075	6.004e-11
rs79767231	T	C	0.5332	0.0282	0.0043	6.011e-11
rs35942482	A	T	0.1234	-0.0429	0.0066	6.029e-11
rs7756968	C	G	0.7657	0.0332	0.0051	6.039e-11
rs10053368	A	G	0.4884	0.0282	0.0043	6.075e-11
rs4649977	T	C	0.533	0.0282	0.0043	6.08e-11
rs782237	C	G	0.3615	-0.0292	0.0045	6.087e-11
rs10054977	T	G	0.4885	0.0281	0.0043	6.1e-11
rs13177365	A	G	0.5116	-0.0282	0.0043	6.102e-11
rs2393667	T	C	0.8767	0.0429	0.0066	6.113e-11
rs56862318	A	G	0.1265	-0.0424	0.0065	6.128e-11
rs10073929	A	G	0.4885	0.0281	0.0043	6.142e-11
rs12092858	A	T	0.5155	-0.0284	0.0043	6.188e-11
rs7710489	T	C	0.4885	0.0281	0.0043	6.204e-11
rs13158494	A	T	0.5115	-0.0281	0.0043	6.24e-11
rs1990621	C	G	0.5862	-0.0285	0.0044	6.244e-11
rs10052804	A	C	0.4885	0.0281	0.0043	6.276e-11
rs11738197	A	C	0.4889	0.0281	0.0043	6.295e-11
rs1838658	T	C	0.6381	0.0292	0.0045	6.3e-11
rs12270599	A	T	0.5148	-0.0284	0.0043	6.302e-11
rs254027	A	T	0.4288	0.0289	0.0044	6.313e-11
rs62362443	A	C	0.4857	0.0282	0.0043	6.323e-11
rs56193390	A	T	0.5319	0.0281	0.0043	6.362e-11
rs12658276	A	G	0.4887	0.0281	0.0043	6.394e-11
rs13172611	T	C	0.5111	-0.0281	0.0043	6.396e-11
rs10072849	T	C	0.5113	-0.0281	0.0043	6.397e-11
rs10477834	A	C	0.4885	0.0281	0.0043	6.417e-11
rs7358491	A	G	0.5215	-0.0282	0.0043	6.437e-11
rs9461407	A	G	0.2502	-0.0326	0.005	6.457e-11
rs6556810	T	C	0.5351	0.0282	0.0043	6.458e-11
rs10059643	A	G	0.5115	-0.0281	0.0043	6.475e-11
rs9358938	T	C	0.1254	-0.0425	0.0065	6.496e-11
rs11210124	T	C	0.5331	0.0281	0.0043	6.566e-11
rs10072579	T	C	0.5115	-0.0281	0.0043	6.594e-11
rs10045971	T	C	0.4628	-0.0282	0.0043	6.63e-11
rs11210123	T	C	0.5331	0.0281	0.0043	6.656e-11
rs4310400	A	G	0.5331	0.0281	0.0043	6.69e-11
rs1363102	T	G	0.5115	-0.0281	0.0043	6.693e-11
rs4649979	A	G	0.4669	-0.0281	0.0043	6.708e-11
rs2072806	C	G	0.8746	0.0425	0.0065	6.709e-11
rs7723509	C	G	0.5118	-0.0281	0.0043	6.783e-11
rs4128552	T	G	0.5331	0.0281	0.0043	6.795e-11
rs10057469	T	G	0.5115	-0.0281	0.0043	6.806e-11
rs4358996	A	C	0.4669	-0.0281	0.0043	6.813e-11
rs4512593	T	C	0.5338	0.0281	0.0043	6.818e-11
rs9366656	T	C	0.8766	0.0428	0.0066	6.829e-11
rs4517513	T	C	0.4789	0.0283	0.0043	6.834e-11
rs9358939	C	G	0.8766	0.0428	0.0066	6.844e-11
rs1021362	A	G	0.6445	-0.0293	0.0045	6.845e-11
rs34273322	A	T	0.1233	-0.0428	0.0066	6.905e-11
rs4307522	A	T	0.5331	0.0281	0.0043	6.923e-11
rs11210187	T	C	0.5173	-0.0281	0.0043	6.927e-11
rs4292907	T	C	0.4669	-0.0281	0.0043	6.944e-11
rs782246	A	G	0.3619	-0.0291	0.0045	6.948e-11
rs6908553	A	G	0.4607	-0.0282	0.0043	6.963e-11
rs2893929	A	T	0.7659	0.0331	0.0051	6.968e-11
rs782244	A	G	0.3619	-0.0291	0.0045	6.993e-11
rs4500267	T	C	0.5284	0.0284	0.0043	6.999e-11
rs4128551	T	C	0.5331	0.0281	0.0043	7.033e-11
rs12046843	T	C	0.5455	0.0281	0.0043	7.06e-11
rs12731600	T	C	0.5343	0.0281	0.0043	7.067e-11
rs4498756	T	C	0.5331	0.0281	0.0043	7.085e-11
rs524874	A	G	0.4777	0.0281	0.0043	7.116e-11
rs2924321	A	G	0.5426	-0.0282	0.0043	7.155e-11
rs10890005	T	C	0.5326	0.028	0.0043	7.23e-11
rs33817	A	G	0.4342	0.0283	0.0043	7.238e-11
rs4452638	A	G	0.1267	-0.0422	0.0065	7.27e-11
rs62362459	A	G	0.4885	0.028	0.0043	7.278e-11
rs10890006	A	T	0.4674	-0.028	0.0043	7.282e-11
rs1950831	C	G	0.4669	0.0281	0.0043	7.309e-11
rs12215012	C	G	0.376	-0.0291	0.0045	7.361e-11
rs10057459	A	G	0.5115	-0.028	0.0043	7.389e-11
rs760587	A	C	0.234	-0.0331	0.0051	7.397e-11
rs6921256	T	C	0.3777	-0.0289	0.0044	7.427e-11
rs4650206	T	C	0.5176	-0.028	0.0043	7.435e-11
rs11210122	T	G	0.5328	0.028	0.0043	7.476e-11
rs10430815	T	G	0.5898	-0.0288	0.0044	7.482e-11
rs2447828	T	C	0.4362	0.0281	0.0043	7.5e-11
rs10830200	T	C	0.4811	0.0282	0.0043	7.555e-11
rs6681060	T	C	0.4543	-0.0281	0.0043	7.559e-11
rs445578	A	T	0.4366	0.0282	0.0043	7.576e-11
rs2235251	T	C	0.1234	-0.0426	0.0066	7.627e-11
rs10765821	A	T	0.4811	0.028	0.0043	7.687e-11
rs290697	T	G	0.6376	0.0291	0.0045	7.766e-11
rs11210126	T	C	0.4669	-0.028	0.0043	7.783e-11
rs12140625	A	T	0.5177	-0.028	0.0043	7.811e-11
rs10493498	A	C	0.3803	-0.0289	0.0044	7.841e-11
rs10071115	A	C	0.5102	-0.028	0.0043	7.896e-11
rs13173196	T	C	0.4767	-0.028	0.0043	7.94e-11
rs2431109	A	G	0.564	-0.0281	0.0043	8.014e-11
rs35172582	A	G	0.4767	-0.028	0.0043	8.054e-11
rs13219354	T	C	0.8735	0.0421	0.0065	8.061e-11
rs742047	A	G	0.7657	0.033	0.0051	8.114e-11
rs534815	T	C	0.4832	0.028	0.0043	8.128e-11
rs67505447	A	G	0.5291	-0.0282	0.0043	8.207e-11
rs9314057	T	C	0.464	-0.0281	0.0043	8.229e-11
rs4261072	A	T	0.5174	-0.028	0.0043	8.235e-11
rs36006427	A	G	0.4076	0.0287	0.0044	8.267e-11
rs7523829	A	G	0.4715	0.028	0.0043	8.363e-11
rs1538881	T	C	0.4695	-0.028	0.0043	8.365e-11
rs11210182	A	G	0.4825	0.0279	0.0043	8.401e-11
rs1592754	T	C	0.5118	-0.0279	0.0043	8.419e-11
rs11210186	T	C	0.4823	0.0279	0.0043	8.456e-11
rs62362442	T	C	0.5129	-0.0284	0.0044	8.577e-11
rs12291184	T	C	0.5165	-0.0279	0.0043	8.659e-11
rs9791143	A	G	0.5234	0.028	0.0043	8.683e-11
rs11803263	T	G	0.5279	0.0281	0.0043	8.796e-11
rs9314056	T	C	0.464	-0.028	0.0043	8.846e-11
rs116380322	T	C	0.9499	-0.0638	0.0098	8.855e-11
rs9885469	A	G	0.4765	-0.0279	0.0043	8.868e-11
rs10789363	A	G	0.5174	-0.0279	0.0043	8.967e-11
rs35654319	T	C	0.0935	-0.0483	0.0075	8.991e-11
rs10430814	T	C	0.4078	0.0286	0.0044	8.994e-11
rs55954633	A	G	0.532	0.028	0.0043	9.055e-11
rs7528791	T	C	0.517	0.028	0.0043	9.083e-11
rs537635	T	C	0.4823	0.0279	0.0043	9.126e-11
rs4571923	A	G	0.4715	0.028	0.0043	9.164e-11
rs150814685	T	G	0.9506	-0.0642	0.0099	9.181e-11
rs4650205	A	T	0.4824	0.0279	0.0043	9.211e-11
rs6675954	T	C	0.4823	0.0279	0.0043	9.258e-11
rs6697023	T	G	0.4823	0.0279	0.0043	9.384e-11
rs11210185	A	T	0.5177	-0.0279	0.0043	9.402e-11
rs7533366	A	G	0.4823	0.0279	0.0043	9.419e-11
rs7108722	A	G	0.5568	-0.0284	0.0044	9.423e-11
rs7532052	A	G	0.4542	-0.028	0.0043	9.455e-11
rs148545514	T	C	0.0492	0.0646	0.01	9.457e-11
rs7413471	T	C	0.4702	-0.0279	0.0043	9.471e-11
rs34961555	T	C	0.0941	-0.048	0.0074	9.574e-11
rs677976	A	C	0.4827	0.0279	0.0043	9.576e-11
rs4374254	T	C	0.2911	0.0307	0.0047	9.58e-11
rs7542203	T	C	0.4686	-0.0279	0.0043	9.595e-11
rs6684541	A	C	0.5174	-0.0278	0.0043	9.699e-11
rs6896348	C	G	0.4768	-0.0279	0.0043	9.714e-11
rs7932640	T	C	0.447	0.0281	0.0044	9.815e-11
rs492612	T	C	0.4798	0.0278	0.0043	9.835e-11
rs6869136	A	T	0.5237	0.0279	0.0043	9.87e-11
rs11210099	T	C	0.5262	0.0278	0.0043	9.886e-11
rs10476497	A	G	0.5362	0.028	0.0043	9.889e-11
rs114224598	A	C	0.0441	0.069	0.0107	1e-10
rs13204572	C	G	0.0944	-0.0478	0.0074	1.013e-10
rs7516673	A	G	0.526	0.0278	0.0043	1.014e-10
rs12724780	T	G	0.4678	-0.0278	0.0043	1.016e-10
rs1883215	C	G	0.1105	-0.0445	0.0069	1.019e-10
rs10830225	A	G	0.5248	-0.0278	0.0043	1.021e-10
rs4500831	A	G	0.7081	-0.0306	0.0047	1.024e-10
rs2422137	A	C	0.4528	0.028	0.0043	1.048e-10
rs1486096	A	G	0.458	0.0278	0.0043	1.054e-10
rs7236656	A	G	0.6183	-0.0285	0.0044	1.068e-10
rs7714851	T	C	0.4771	-0.0278	0.0043	1.073e-10
rs11209921	T	C	0.4589	0.0278	0.0043	1.075e-10
rs12224116	A	G	0.4071	0.0285	0.0044	1.078e-10
rs61903412	A	G	0.5225	-0.0277	0.0043	1.081e-10
rs7125164	A	C	0.4565	0.0282	0.0044	1.081e-10
rs564567	T	C	0.4396	0.028	0.0043	1.082e-10
rs7929619	A	G	0.4472	0.0281	0.0044	1.085e-10
rs513762	A	T	0.5207	-0.0278	0.0043	1.095e-10
rs4634854	C	G	0.5451	0.0278	0.0043	1.1e-10
rs4713112	T	G	0.6243	0.0288	0.0045	1.103e-10
rs7716948	C	G	0.5236	0.0278	0.0043	1.108e-10
rs4306085	A	T	0.4551	-0.0279	0.0043	1.109e-10
rs10484401	A	T	0.7655	0.0328	0.0051	1.111e-10
rs7717252	A	G	0.5236	0.0278	0.0043	1.116e-10
rs10946936	C	G	0.6262	0.0287	0.0045	1.124e-10
rs7704022	T	G	0.4764	-0.0278	0.0043	1.127e-10
rs185260	A	C	0.5645	-0.028	0.0043	1.128e-10
rs631861	A	G	0.4814	0.0281	0.0044	1.13e-10
rs12135546	A	T	0.5321	0.0278	0.0043	1.133e-10
rs6699841	A	G	0.4982	0.0278	0.0043	1.136e-10
rs674437	A	G	0.5177	-0.0278	0.0043	1.143e-10
rs6556802	T	G	0.4771	-0.0278	0.0043	1.143e-10
rs1150313	A	G	0.4824	0.0278	0.0043	1.15e-10
rs4622012	C	G	0.4678	-0.0277	0.0043	1.152e-10
rs11209915	T	C	0.4569	0.0278	0.0043	1.156e-10
rs150346963	T	C	0.4118	0.0283	0.0044	1.157e-10
rs12750634	A	T	0.4564	0.0278	0.0043	1.161e-10
rs4563645	A	C	0.5234	0.0278	0.0043	1.164e-10
rs538945	T	C	0.5208	-0.0278	0.0043	1.164e-10
rs10765820	A	G	0.484	0.0277	0.0043	1.165e-10
rs6691091	C	G	0.5302	0.0278	0.0043	1.168e-10
rs35069907	T	C	0.7655	0.0327	0.0051	1.169e-10
rs11210139	A	G	0.4546	-0.0278	0.0043	1.172e-10
rs651890	T	C	0.4395	0.0279	0.0043	1.18e-10
rs7556006	C	G	0.4579	0.0278	0.0043	1.184e-10
rs34388707	A	G	0.8212	0.0362	0.0056	1.189e-10
rs4566816	T	C	0.5234	0.0277	0.0043	1.191e-10
rs4341827	A	G	0.6189	-0.0286	0.0044	1.198e-10
rs254013	T	C	0.4509	0.028	0.0043	1.198e-10
rs4477222	A	G	0.5323	0.0277	0.0043	1.2e-10
rs4255542	T	C	0.5231	-0.0278	0.0043	1.205e-10
rs6868125	T	C	0.5231	0.0278	0.0043	1.209e-10
rs79042555	T	C	0.5287	0.0279	0.0043	1.21e-10
rs6696689	T	G	0.4545	-0.0278	0.0043	1.215e-10
rs2112163	T	C	0.437	0.0278	0.0043	1.217e-10
rs10889956	T	C	0.6189	0.0285	0.0044	1.224e-10
rs663903	T	C	0.484	0.0278	0.0043	1.227e-10
rs2018142	A	C	0.5241	-0.0276	0.0043	1.228e-10
rs516476	A	T	0.5177	-0.0277	0.0043	1.232e-10
rs627387	T	C	0.4834	0.0277	0.0043	1.243e-10
rs147406886	A	G	0.95	-0.0634	0.0098	1.243e-10
rs3734537	A	C	0.1233	-0.0427	0.0066	1.247e-10
rs12133604	T	G	0.4578	0.0277	0.0043	1.247e-10
rs6869299	A	T	0.5236	0.0277	0.0043	1.25e-10
rs6667756	C	G	0.5271	0.0277	0.0043	1.25e-10
rs4366274	A	G	0.6095	0.0285	0.0044	1.252e-10
rs10149052	T	C	0.5383	-0.028	0.0044	1.254e-10
rs677483	A	G	0.4786	0.0277	0.0043	1.255e-10
rs6868116	T	C	0.5236	0.0278	0.0043	1.261e-10
rs7540420	A	T	0.484	-0.0278	0.0043	1.272e-10
rs115531818	A	G	0.95	-0.0633	0.0098	1.276e-10
rs4481363	A	C	0.5234	0.0277	0.0043	1.279e-10
rs150298088	A	C	0.9499	-0.0631	0.0098	1.288e-10
rs12240100	A	G	0.4545	-0.0278	0.0043	1.295e-10
rs12402629	T	C	0.5426	-0.0277	0.0043	1.302e-10
rs4366276	T	G	0.545	0.0278	0.0043	1.308e-10
rs12123391	T	C	0.5283	0.0278	0.0043	1.309e-10
rs754287	A	T	0.3664	-0.0289	0.0045	1.311e-10
rs2630390	C	G	0.4786	0.0276	0.0043	1.321e-10
rs7713037	A	C	0.5236	0.0277	0.0043	1.323e-10
rs57316908	C	G	0.4578	0.0277	0.0043	1.324e-10
rs11209920	A	T	0.5422	-0.0277	0.0043	1.329e-10
rs11209916	A	G	0.5433	-0.0278	0.0043	1.331e-10
rs12135327	T	C	0.5299	0.0277	0.0043	1.337e-10
rs12122377	T	C	0.5165	0.0276	0.0043	1.338e-10
rs7482675	T	C	0.5053	0.0289	0.0045	1.342e-10
rs2630400	A	G	0.5223	-0.0276	0.0043	1.358e-10
rs12034885	A	T	0.5073	0.0276	0.0043	1.362e-10
rs597462	T	C	0.4829	0.0277	0.0043	1.368e-10
rs10890020	A	G	0.519	-0.0277	0.0043	1.379e-10
rs12141628	T	C	0.4575	0.0277	0.0043	1.384e-10
rs6556800	A	G	0.5237	0.0276	0.0043	1.384e-10
rs7447460	T	C	0.4765	-0.0278	0.0043	1.384e-10
rs34569761	A	G	0.8864	0.0439	0.0068	1.387e-10
rs12033354	A	G	0.5456	0.0277	0.0043	1.392e-10
rs4711150	T	C	0.6136	0.0284	0.0044	1.403e-10
rs4799949	T	C	0.6684	-0.0292	0.0046	1.403e-10
rs604846	T	G	0.4825	0.0276	0.0043	1.412e-10
rs11665070	A	G	0.6684	-0.0293	0.0046	1.413e-10
rs11210127	A	G	0.4548	-0.0277	0.0043	1.417e-10
rs11210100	A	G	0.5274	0.0276	0.0043	1.417e-10
rs6939978	C	G	0.1135	-0.0439	0.0068	1.425e-10
rs648826	T	C	0.5167	-0.0278	0.0043	1.431e-10
rs7515320	T	G	0.4577	0.0277	0.0043	1.432e-10
rs12132602	A	G	0.5416	-0.0276	0.0043	1.433e-10
rs149142151	T	C	0.0443	0.0681	0.0106	1.437e-10
rs6904071	A	G	0.1789	-0.036	0.0056	1.44e-10
rs12659965	A	G	0.5088	-0.0279	0.0044	1.473e-10
rs7711961	A	G	0.5238	0.0276	0.0043	1.476e-10
rs10064425	T	C	0.4807	0.0275	0.0043	1.482e-10
rs1421668	T	C	0.5193	-0.0275	0.0043	1.485e-10
rs4269731	A	G	0.5279	0.0276	0.0043	1.487e-10
rs12967855	A	G	0.3303	0.0294	0.0046	1.501e-10
rs4433341	T	G	0.4559	-0.0277	0.0043	1.515e-10
rs114051421	A	G	0.0498	0.0632	0.0099	1.521e-10
rs8013655	T	C	0.4673	0.0276	0.0043	1.523e-10
rs6891820	A	G	0.4807	0.0275	0.0043	1.53e-10
rs7442891	T	G	0.5223	0.0278	0.0043	1.537e-10
rs2447827	T	C	0.4354	0.0277	0.0043	1.541e-10
rs1385912	A	T	0.5224	-0.0276	0.0043	1.543e-10
rs4346787	A	G	0.5226	0.0275	0.0043	1.545e-10
rs6938943	A	G	0.6158	0.0283	0.0044	1.55e-10
rs7732352	A	G	0.4792	-0.0278	0.0043	1.557e-10
rs1833514	T	C	0.519	-0.0274	0.0043	1.557e-10
rs4320234	T	C	0.5192	-0.0274	0.0043	1.558e-10
rs10890021	A	T	0.4819	0.0275	0.0043	1.559e-10
rs8020581	T	C	0.5299	-0.0276	0.0043	1.56e-10
rs6596578	A	G	0.5193	-0.0274	0.0043	1.566e-10
rs140041878	T	C	0.9501	-0.0631	0.0099	1.572e-10
rs10830224	T	C	0.4772	0.0276	0.0043	1.581e-10
rs9314050	A	C	0.4791	-0.0278	0.0043	1.583e-10
rs911554	T	G	0.376	-0.0287	0.0045	1.583e-10
rs7706353	T	C	0.4807	0.0274	0.0043	1.584e-10
rs148584123	C	G	0.0479	0.0645	0.0101	1.591e-10
rs10946940	A	G	0.3768	-0.0284	0.0044	1.604e-10
rs72842197	T	C	0.1792	-0.0359	0.0056	1.613e-10
rs1363106	A	T	0.4896	0.0275	0.0043	1.615e-10
rs148397607	A	G	0.0499	0.063	0.0099	1.616e-10
rs4596404	A	G	0.4767	-0.0275	0.0043	1.639e-10
rs2064219	A	G	0.6439	0.0287	0.0045	1.674e-10
rs7718204	A	C	0.5225	0.0276	0.0043	1.68e-10
rs72684563	T	C	0.5299	-0.0275	0.0043	1.687e-10
rs10242758	T	G	0.5459	0.0276	0.0043	1.688e-10
rs11242523	A	T	0.5194	-0.0274	0.0043	1.692e-10
rs4521446	T	C	0.5193	-0.0274	0.0043	1.693e-10
rs12525255	T	C	0.3842	-0.0282	0.0044	1.693e-10
rs6915266	A	G	0.6226	0.0285	0.0045	1.706e-10
rs2193255	A	C	0.4541	-0.0276	0.0043	1.709e-10
rs6694433	A	C	0.5293	0.0276	0.0043	1.709e-10
rs142395667	A	G	0.0499	0.0629	0.0099	1.711e-10
rs66820357	A	C	0.4729	-0.0275	0.0043	1.72e-10
rs7541218	T	C	0.4577	0.0275	0.0043	1.722e-10
rs2821239	A	G	0.5225	-0.0275	0.0043	1.734e-10
rs7517923	T	G	0.4576	0.0275	0.0043	1.735e-10
rs4286698	T	C	0.4767	-0.0275	0.0043	1.737e-10
rs2630406	A	G	0.5225	-0.0275	0.0043	1.743e-10
rs572735	T	G	0.521	-0.0275	0.0043	1.745e-10
rs10749815	A	G	0.5365	0.0276	0.0043	1.754e-10
rs2403284	T	C	0.5194	-0.0274	0.0043	1.771e-10
rs254045	A	G	0.5645	-0.0276	0.0043	1.775e-10
rs4077278	C	G	0.4762	-0.0275	0.0043	1.785e-10
rs17156671	A	C	0.4805	0.0274	0.0043	1.787e-10
rs9467711	A	C	0.8834	0.0433	0.0068	1.802e-10
rs6556801	A	G	0.4772	-0.0275	0.0043	1.806e-10
rs4434398	C	G	0.5233	0.0275	0.0043	1.807e-10
rs114741805	A	G	0.0499	0.0629	0.0099	1.811e-10
rs4077277	T	C	0.5238	0.0275	0.0043	1.825e-10
rs1597044	C	G	0.5352	-0.0275	0.0043	1.828e-10
rs13357731	A	G	0.4768	-0.0275	0.0043	1.832e-10
rs1950838	A	T	0.4675	0.0275	0.0043	1.839e-10
rs12515429	T	C	0.5194	-0.0273	0.0043	1.845e-10
rs1421667	A	G	0.5194	-0.0273	0.0043	1.845e-10
rs538955	T	C	0.4837	0.0275	0.0043	1.851e-10
rs4753211	C	G	0.4457	0.0277	0.0043	1.86e-10
rs12740789	A	G	0.1889	-0.035	0.0055	1.861e-10
rs13172864	C	G	0.4771	-0.0275	0.0043	1.867e-10
rs61240102	C	G	0.1795	-0.0357	0.0056	1.873e-10
rs8007172	A	T	0.5333	-0.0275	0.0043	1.886e-10
rs11242522	T	C	0.4806	0.0273	0.0043	1.891e-10
rs546980	A	T	0.4794	0.0275	0.0043	1.896e-10
rs7950415	T	C	0.5227	-0.0274	0.0043	1.897e-10
rs254020	T	C	0.4362	0.0275	0.0043	1.901e-10
rs621313	A	G	0.5112	-0.0275	0.0043	1.903e-10
rs4721064	A	G	0.4012	0.0279	0.0044	1.916e-10
rs4475699	A	G	0.4936	-0.0274	0.0043	1.916e-10
rs2815757	T	C	0.8109	0.035	0.0055	1.918e-10
rs1561780	A	G	0.3544	0.0287	0.0045	1.921e-10
rs410915	T	C	0.5731	-0.0276	0.0043	1.95e-10
rs6913660	A	C	0.1793	-0.0357	0.0056	1.963e-10
rs10741298	A	G	0.4451	0.0276	0.0043	1.968e-10
rs926300	A	T	0.8202	0.0357	0.0056	1.991e-10
rs4753209	A	T	0.5545	-0.0276	0.0043	2.01e-10
rs6892804	T	C	0.4756	-0.0275	0.0043	2.014e-10
rs10734119	A	G	0.4458	0.0276	0.0043	2.022e-10
rs11210184	T	C	0.4936	-0.0273	0.0043	2.029e-10
rs6929812	T	C	0.4591	-0.0274	0.0043	2.032e-10
rs150292065	A	G	0.0486	0.0637	0.01	2.047e-10
rs6865511	T	C	0.5191	-0.0273	0.0043	2.053e-10
rs114807698	A	C	0.0479	0.0641	0.0101	2.072e-10
rs10741299	T	C	0.4352	0.0281	0.0044	2.081e-10
rs12042865	T	C	0.4713	-0.0274	0.0043	2.084e-10
rs10830220	C	G	0.512	-0.0275	0.0043	2.084e-10
rs10765182	A	C	0.4455	0.0276	0.0043	2.084e-10
rs12409116	A	T	0.4735	-0.0273	0.0043	2.087e-10
rs2815764	A	G	0.189	-0.0349	0.0055	2.088e-10
rs8179409	T	G	0.5063	0.0273	0.0043	2.104e-10
rs6456799	A	G	0.3769	-0.0283	0.0045	2.105e-10
rs6572099	A	C	0.4666	0.0274	0.0043	2.114e-10
rs2568953	T	C	0.189	-0.0349	0.0055	2.133e-10
rs567990	T	C	0.4817	0.0274	0.0043	2.138e-10
rs2756127	T	C	0.3675	-0.0287	0.0045	2.145e-10
rs142735815	C	G	0.0504	0.0623	0.0098	2.152e-10
rs2568957	A	G	0.189	-0.0349	0.0055	2.156e-10
rs911552	A	G	0.6325	0.0286	0.0045	2.158e-10
rs2071407	T	C	0.365	-0.0286	0.0045	2.16e-10
rs35596618	A	G	0.9082	0.0475	0.0075	2.165e-10
rs67330695	A	G	0.1793	-0.0356	0.0056	2.173e-10
rs7725011	A	T	0.5226	0.0274	0.0043	2.174e-10
rs4272574	T	C	0.4821	0.0274	0.0043	2.184e-10
rs1377243	T	C	0.3986	-0.0279	0.0044	2.187e-10
rs7127754	T	C	0.4458	0.0276	0.0043	2.191e-10
rs13358668	T	C	0.477	-0.0274	0.0043	2.193e-10
rs7518008	A	G	0.4933	-0.0275	0.0043	2.196e-10
rs11082011	T	C	0.6691	-0.029	0.0046	2.221e-10
rs57578100	A	G	0.5062	0.0273	0.0043	2.222e-10
rs2613496	T	C	0.189	-0.0348	0.0055	2.225e-10
rs7509	T	G	0.4548	-0.0274	0.0043	2.226e-10
rs9529218	T	C	0.2031	-0.034	0.0054	2.231e-10
rs10476489	T	C	0.4826	-0.0276	0.0044	2.236e-10
rs4339373	T	G	0.5231	0.0273	0.0043	2.25e-10
rs959857	T	C	0.5193	-0.0273	0.0043	2.253e-10
rs768905	T	C	0.4807	0.0273	0.0043	2.255e-10
rs34361149	A	G	0.189	-0.0348	0.0055	2.261e-10
rs4288548	A	G	0.4931	-0.0273	0.0043	2.269e-10
rs144965899	C	G	0.0487	0.0633	0.01	2.273e-10
rs61765651	T	C	0.1889	-0.0349	0.0055	2.277e-10
rs6684841	A	G	0.5063	0.0273	0.0043	2.285e-10
rs2613498	T	C	0.189	-0.0348	0.0055	2.287e-10
rs6657069	A	G	0.4714	-0.0274	0.0043	2.288e-10
rs2613499	A	G	0.811	0.0348	0.0055	2.296e-10
rs561512	T	C	0.4774	0.0273	0.0043	2.297e-10
rs34569203	A	C	0.8203	0.0356	0.0056	2.337e-10
rs6682579	T	C	0.4937	-0.0273	0.0043	2.338e-10
rs4129350	T	C	0.5062	0.0273	0.0043	2.35e-10
rs4295362	T	C	0.5193	-0.0272	0.0043	2.355e-10
rs1421666	A	G	0.4807	0.0272	0.0043	2.373e-10
rs114146785	A	G	0.9518	-0.0635	0.01	2.374e-10
rs7807677	T	C	0.5483	0.0274	0.0043	2.381e-10
rs28585577	A	G	0.5063	0.0272	0.0043	2.391e-10
rs13037326	T	C	0.2597	0.031	0.0049	2.398e-10
rs911555	C	G	0.3671	-0.0286	0.0045	2.4e-10
rs2613497	A	T	0.1893	-0.0348	0.0055	2.4e-10
rs6672279	T	C	0.5369	0.0273	0.0043	2.401e-10
rs4589057	T	G	0.5176	0.0275	0.0043	2.431e-10
rs9074	A	G	0.2597	0.031	0.0049	2.432e-10
rs2032790	T	C	0.5193	-0.0272	0.0043	2.447e-10
rs12044445	A	G	0.5064	0.0272	0.0043	2.466e-10
rs12025473	C	G	0.4731	-0.0272	0.0043	2.47e-10
rs10889958	A	T	0.3896	-0.028	0.0044	2.49e-10
rs1363101	T	G	0.4768	0.0271	0.0043	2.51e-10
rs10830199	A	G	0.446	0.0275	0.0043	2.519e-10
rs4441893	T	C	0.5217	0.0275	0.0043	2.544e-10
rs1983711	A	G	0.4043	0.0277	0.0044	2.546e-10
rs1903845	T	C	0.3549	-0.0285	0.0045	2.554e-10
rs349588	A	G	0.6291	-0.0283	0.0045	2.561e-10
rs12187898	T	C	0.5245	-0.0272	0.0043	2.584e-10
rs7703746	A	G	0.5322	-0.0272	0.0043	2.6e-10
rs10946917	T	C	0.6107	0.0279	0.0044	2.608e-10
rs147374376	T	C	0.9517	-0.0633	0.01	2.609e-10
rs10264984	T	C	0.4129	0.0276	0.0044	2.619e-10
rs10270826	A	G	0.5833	-0.0275	0.0044	2.633e-10
rs12657531	A	G	0.4809	0.0272	0.0043	2.635e-10
rs1548461	T	C	0.5002	-0.0272	0.0043	2.636e-10
rs149236018	T	C	0.0474	0.0645	0.0102	2.655e-10
rs6692884	A	G	0.4927	-0.0272	0.0043	2.7e-10
rs12404978	A	G	0.5065	0.0272	0.0043	2.727e-10
rs10830201	A	G	0.4004	0.0283	0.0045	2.736e-10
rs11210146	A	G	0.5368	0.0272	0.0043	2.738e-10
rs6934329	A	G	0.8158	0.0351	0.0056	2.739e-10
rs6483414	T	C	0.3536	-0.0284	0.0045	2.746e-10
rs10889997	A	G	0.4763	-0.0274	0.0043	2.751e-10
rs13219181	A	G	0.8208	0.0354	0.0056	2.755e-10
rs2893928	A	C	0.235	-0.0323	0.0051	2.771e-10
rs9366698	C	G	0.7215	0.0303	0.0048	2.777e-10
rs114627526	A	G	0.9517	-0.0632	0.01	2.792e-10
rs114406136	A	G	0.9437	-0.0589	0.0093	2.8e-10
rs6131010	A	G	0.261	0.0309	0.0049	2.807e-10
rs9467707	C	G	0.1134	-0.0429	0.0068	2.817e-10
rs970185	A	T	0.4129	0.0276	0.0044	2.83e-10
rs12187903	T	C	0.524	-0.0271	0.0043	2.835e-10
rs12624433	A	G	0.254	0.0313	0.005	2.836e-10
rs35394453	A	T	0.4549	-0.0273	0.0043	2.853e-10
rs2056923	T	C	0.8289	0.036	0.0057	2.854e-10
rs2756121	A	T	0.3624	-0.0285	0.0045	2.861e-10
rs9467701	C	G	0.1133	-0.0428	0.0068	2.864e-10
rs17598658	A	C	0.9056	0.0466	0.0074	2.868e-10
rs1137567	A	G	0.4732	0.0271	0.0043	2.91e-10
rs12140090	T	C	0.5436	-0.0273	0.0043	2.947e-10
rs2220253	T	C	0.525	-0.0272	0.0043	2.964e-10
rs6902389	A	G	0.8867	0.0428	0.0068	2.978e-10
rs6902392	T	C	0.1133	-0.0428	0.0068	2.98e-10
rs13194053	T	C	0.8205	0.0353	0.0056	3.044e-10
rs6923139	T	C	0.1133	-0.0428	0.0068	3.048e-10
rs79278845	T	G	0.4914	0.0281	0.0045	3.055e-10
rs145108206	A	G	0.0512	0.0613	0.0097	3.057e-10
rs17568511	C	G	0.5872	-0.0275	0.0044	3.057e-10
rs9467708	T	C	0.8866	0.0428	0.0068	3.058e-10
rs67540232	A	T	0.1793	-0.0353	0.0056	3.084e-10
rs6903015	A	G	0.8866	0.0427	0.0068	3.084e-10
rs6939799	A	G	0.1118	-0.0437	0.0069	3.09e-10
rs6667006	T	C	0.4805	-0.0271	0.0043	3.093e-10
rs7446574	A	G	0.4789	-0.0274	0.0043	3.163e-10
rs254023	T	C	0.5634	-0.0272	0.0043	3.17e-10
rs6914824	T	C	0.1792	-0.0353	0.0056	3.174e-10
rs12658007	A	G	0.4847	0.0271	0.0043	3.176e-10
rs10807029	A	G	0.6227	0.028	0.0045	3.179e-10
rs10890030	T	C	0.5026	-0.0271	0.0043	3.184e-10
rs9393830	T	C	0.3684	-0.0281	0.0045	3.19e-10
rs115499539	C	G	0.9517	-0.0631	0.01	3.19e-10
rs10455065	T	C	0.4759	0.027	0.0043	3.218e-10
rs9467704	T	C	0.1121	-0.0429	0.0068	3.23e-10
rs12129942	T	C	0.5176	0.0272	0.0043	3.24e-10
rs10455066	T	G	0.4759	0.027	0.0043	3.245e-10
rs12969536	C	G	0.3199	0.0296	0.0047	3.274e-10
rs4315072	A	T	0.4836	0.0271	0.0043	3.274e-10
rs911493	T	G	0.4971	0.027	0.0043	3.294e-10
rs35641559	T	C	0.4974	0.0271	0.0043	3.346e-10
rs4936275	T	C	0.622	0.0278	0.0044	3.353e-10
rs1486093	T	C	0.5432	-0.0271	0.0043	3.366e-10
rs11877758	T	G	0.687	-0.0292	0.0047	3.367e-10
rs13171007	T	G	0.5151	0.0274	0.0044	3.414e-10
rs4505064	A	G	0.5567	-0.0274	0.0044	3.434e-10
rs116567625	T	C	0.0511	0.0612	0.0098	3.434e-10
rs6466631	A	C	0.4998	0.027	0.0043	3.447e-10
rs6908156	T	C	0.1134	-0.0426	0.0068	3.498e-10
rs876393	A	T	0.6196	-0.029	0.0046	3.524e-10
rs6685190	A	C	0.5299	0.0271	0.0043	3.525e-10
rs4936276	C	G	0.622	0.0278	0.0044	3.57e-10
rs11210195	T	C	0.5026	-0.027	0.0043	3.578e-10
rs2340402	A	G	0.5026	-0.027	0.0043	3.586e-10
rs10282032	T	C	0.4129	0.0274	0.0044	3.611e-10
rs2765042	A	G	0.3632	-0.0283	0.0045	3.618e-10
rs4753214	T	C	0.484	0.027	0.0043	3.618e-10
rs2756118	T	C	0.3635	-0.0283	0.0045	3.619e-10
rs6456785	T	G	0.4517	-0.027	0.0043	3.628e-10
rs2226563	T	C	0.556	-0.0273	0.0043	3.63e-10
rs116740683	A	G	0.9519	-0.0628	0.01	3.647e-10
rs2403193	T	C	0.659	0.0288	0.0046	3.652e-10
rs4245150	T	G	0.6207	0.0277	0.0044	3.671e-10
rs1352082	A	C	0.4568	0.0271	0.0043	3.692e-10
rs4938021	T	C	0.622	0.0278	0.0044	3.695e-10
rs9529314	A	G	0.2028	-0.0335	0.0053	3.716e-10
rs6589377	A	G	0.6218	0.0277	0.0044	3.752e-10
rs1564970	T	C	0.5433	-0.027	0.0043	3.753e-10
rs8003822	A	G	0.4686	0.027	0.0043	3.808e-10
rs2756119	A	G	0.3821	-0.0281	0.0045	3.86e-10
rs145097508	C	G	0.0482	0.0628	0.01	3.872e-10
rs12406253	T	C	0.5027	-0.0269	0.0043	3.918e-10
rs2496014	T	C	0.3649	0.0279	0.0045	3.938e-10
rs7446573	A	G	0.4809	-0.0272	0.0043	3.969e-10
rs12658451	T	C	0.4855	0.027	0.0043	3.997e-10
rs1923204	T	G	0.4973	0.0269	0.0043	4.01e-10
rs4753210	C	G	0.4456	0.0271	0.0043	4.015e-10
rs7809993	C	G	0.4479	-0.0272	0.0044	4.019e-10
rs12283766	A	G	0.4542	0.0274	0.0044	4.022e-10
rs11018544	A	T	0.5159	-0.0269	0.0043	4.023e-10
rs17602038	T	C	0.622	0.0277	0.0044	4.036e-10
rs11210193	A	G	0.497	0.0269	0.0043	4.039e-10
rs10765183	C	G	0.446	0.0273	0.0044	4.052e-10
rs12658019	A	G	0.4523	0.027	0.0043	4.063e-10
rs1027190	T	G	0.3649	0.0279	0.0045	4.078e-10
rs12044218	T	C	0.4974	0.0269	0.0043	4.091e-10
rs13376454	A	G	0.5092	0.0271	0.0043	4.098e-10
rs9953930	T	C	0.813	0.0345	0.0055	4.104e-10
rs4309163	A	T	0.4771	0.0271	0.0043	4.161e-10
rs1903844	T	C	0.6449	0.0282	0.0045	4.164e-10
rs1923240	A	G	0.4975	0.0269	0.0043	4.178e-10
rs4578918	T	C	0.262	0.0306	0.0049	4.187e-10
rs1923217	T	C	0.5011	-0.0268	0.0043	4.206e-10
rs2402267	A	G	0.3651	-0.0281	0.0045	4.223e-10
rs4233093	A	G	0.5186	0.027	0.0043	4.243e-10
rs61765637	C	G	0.5028	-0.0269	0.0043	4.244e-10
rs142880876	A	T	0.9517	-0.0625	0.01	4.251e-10
rs72694269	T	G	0.1072	-0.0442	0.0071	4.306e-10
rs138910722	T	C	0.0484	0.0625	0.01	4.306e-10
rs1923226	T	C	0.503	-0.0268	0.0043	4.312e-10
rs35895632	C	G	0.4503	-0.027	0.0043	4.327e-10
rs7121986	T	C	0.3782	-0.0276	0.0044	4.327e-10
rs11210218	A	G	0.5029	-0.0268	0.0043	4.37e-10
rs6965740	T	G	0.4502	-0.027	0.0043	4.418e-10
rs7796203	A	G	0.5471	0.027	0.0043	4.441e-10
rs12154872	A	G	0.4498	-0.027	0.0043	4.443e-10
rs35851404	A	T	0.4974	0.0269	0.0043	4.448e-10
rs1923225	T	C	0.497	0.0268	0.0043	4.483e-10
rs1532547	A	G	0.3515	-0.0281	0.0045	4.492e-10
rs12428887	T	C	0.7992	0.0335	0.0054	4.513e-10
rs12737087	A	G	0.5025	-0.0269	0.0043	4.521e-10
rs12589043	A	C	0.4761	0.027	0.0043	4.525e-10
rs149432497	A	G	0.9518	-0.0625	0.01	4.545e-10
rs7546305	T	C	0.503	-0.0268	0.0043	4.607e-10
rs2821246	A	T	0.5221	-0.0269	0.0043	4.713e-10
rs2071408	A	G	0.3629	-0.0281	0.0045	4.737e-10
rs2841192	T	C	0.4788	-0.0269	0.0043	4.748e-10
rs325521	T	C	0.574	-0.027	0.0043	4.767e-10
rs61765650	A	G	0.8117	0.0343	0.0055	4.787e-10
rs10493515	T	G	0.4976	0.0268	0.0043	4.816e-10
rs2630395	A	G	0.5221	-0.0268	0.0043	4.846e-10
rs7934649	T	C	0.6322	0.0277	0.0045	4.854e-10
rs3017183	T	C	0.6511	0.0282	0.0045	4.868e-10
rs150530886	T	C	0.9519	-0.0624	0.01	4.91e-10
rs3845343	T	C	0.5025	-0.0268	0.0043	4.927e-10
rs10890031	A	G	0.5025	-0.0268	0.0043	4.931e-10
rs1486094	A	T	0.5256	-0.0269	0.0043	4.947e-10
rs4938023	T	G	0.3677	-0.0277	0.0045	4.957e-10
rs61902811	A	G	0.3678	-0.0277	0.0044	5.001e-10
rs11157240	A	G	0.4788	0.027	0.0043	5.01e-10
rs2402273	T	C	0.5845	-0.0272	0.0044	5.016e-10
rs7126679	T	C	0.4468	0.0271	0.0044	5.032e-10
rs940917	T	C	0.479	-0.0269	0.0043	5.04e-10
rs12036558	T	G	0.4973	0.0268	0.0043	5.051e-10
rs10789368	A	G	0.4976	0.0268	0.0043	5.079e-10
rs12564425	T	G	0.5025	-0.0268	0.0043	5.097e-10
rs12962538	T	C	0.813	0.0344	0.0055	5.114e-10
rs325523	A	C	0.5733	-0.027	0.0043	5.177e-10
rs10830221	A	G	0.4828	0.0268	0.0043	5.198e-10
rs12027939	T	G	0.4954	-0.027	0.0043	5.286e-10
rs4397857	T	C	0.5141	-0.0267	0.0043	5.328e-10
rs35277073	C	G	0.6215	0.0275	0.0044	5.351e-10
rs1120980	A	T	0.4978	0.0267	0.0043	5.356e-10
rs1405051	A	G	0.4789	-0.0268	0.0043	5.397e-10
rs1950830	T	G	0.3962	0.0272	0.0044	5.419e-10
rs2224494	T	G	0.4979	0.0267	0.0043	5.426e-10
rs12427851	A	G	0.2004	-0.0333	0.0054	5.441e-10
rs10245031	T	C	0.6349	0.0277	0.0045	5.49e-10
rs2180945	T	C	0.4978	0.0267	0.0043	5.568e-10
rs7110440	A	C	0.3785	-0.0275	0.0044	5.593e-10
rs11576945	T	C	0.0925	-0.0462	0.0074	5.612e-10
rs6874138	T	C	0.4631	0.0267	0.0043	5.635e-10
rs1939252	C	G	0.5166	-0.0269	0.0043	5.637e-10
rs11018511	A	C	0.5149	-0.0267	0.0043	5.648e-10
rs113762004	T	C	0.202	-0.0333	0.0054	5.652e-10
rs10830239	T	C	0.5175	-0.0266	0.0043	5.656e-10
rs4519092	A	G	0.5162	-0.0267	0.0043	5.711e-10
rs10765191	A	G	0.5157	-0.0267	0.0043	5.716e-10
rs116708127	T	C	0.0502	0.061	0.0098	5.724e-10
rs9348711	A	G	0.7538	0.031	0.005	5.775e-10
rs12033140	T	C	0.5034	-0.0266	0.0043	5.807e-10
rs6456788	T	C	0.6571	0.028	0.0045	5.852e-10
rs35350320	A	G	0.5065	0.0271	0.0044	5.883e-10
rs12799111	A	G	0.3517	-0.0279	0.0045	5.949e-10
rs2630392	A	T	0.5236	-0.0267	0.0043	5.964e-10
rs1985732	A	G	0.7032	0.0292	0.0047	5.974e-10
rs12747011	A	G	0.9076	0.0461	0.0074	5.987e-10
rs138092393	A	C	0.0501	0.0615	0.0099	5.995e-10
rs7520502	A	G	0.5284	0.0269	0.0043	6.012e-10
rs7111031	A	C	0.6323	0.0276	0.0045	6.02e-10
rs10788920	T	C	0.0921	-0.0462	0.0075	6.021e-10
rs66511648	T	C	0.716	-0.0297	0.0048	6.03e-10
rs4121744	T	C	0.4812	0.0267	0.0043	6.074e-10
rs6676789	T	C	0.4718	-0.0269	0.0043	6.092e-10
rs349586	A	G	0.3669	0.0277	0.0045	6.153e-10
rs574028	T	C	0.4815	0.0266	0.0043	6.175e-10
rs12659431	A	G	0.5365	-0.0266	0.0043	6.183e-10
rs10765819	A	G	0.5041	-0.0266	0.0043	6.184e-10
rs4438849	T	G	0.5364	-0.0266	0.0043	6.228e-10
rs1024996	T	C	0.5614	0.0269	0.0043	6.283e-10
rs10059133	T	C	0.5365	-0.0266	0.0043	6.3e-10
rs1131159	C	G	0.5466	0.0273	0.0044	6.331e-10
rs1486091	T	C	0.5243	-0.0266	0.0043	6.341e-10
rs2425752	T	C	0.2604	0.0302	0.0049	6.367e-10
rs496939	A	G	0.5397	-0.0267	0.0043	6.387e-10
rs7523734	A	G	0.4905	0.0268	0.0043	6.433e-10
rs2405861	A	G	0.528	0.0268	0.0043	6.457e-10
rs11599236	T	C	0.5876	0.0272	0.0044	6.485e-10
rs7342208	A	G	0.4844	0.0266	0.0043	6.626e-10
rs6679116	A	C	0.4802	-0.0266	0.0043	6.634e-10
rs1557341	A	C	0.3324	0.0283	0.0046	6.654e-10
rs6424544	T	C	0.4913	0.0267	0.0043	6.669e-10
rs34791086	T	C	0.2004	-0.0332	0.0054	6.671e-10
rs916784	A	G	0.5817	-0.0269	0.0044	6.688e-10
rs10141157	T	C	0.4873	-0.0267	0.0043	6.69e-10
rs727726	T	C	0.5218	-0.0267	0.0043	6.696e-10
rs12565252	C	G	0.4801	-0.0266	0.0043	6.697e-10
rs6702037	A	G	0.472	-0.0268	0.0043	6.704e-10
rs4463622	A	G	0.4909	0.0267	0.0043	6.706e-10
rs1000062	T	C	0.3816	-0.0275	0.0045	6.715e-10
rs1592755	A	T	0.4637	0.0266	0.0043	6.802e-10
rs61902807	T	C	0.6216	0.0273	0.0044	6.839e-10
rs12023347	T	C	0.4977	0.0266	0.0043	6.846e-10
rs1464952	A	C	0.5199	0.0266	0.0043	6.858e-10
rs11210084	C	G	0.4801	-0.0266	0.0043	6.861e-10
rs11210085	T	G	0.5199	0.0266	0.0043	6.865e-10
rs6424496	A	G	0.5174	0.0265	0.0043	6.873e-10
rs1923007	T	C	0.0928	-0.0458	0.0074	6.876e-10
rs9541200	T	C	0.798	0.0331	0.0054	6.878e-10
rs10765181	A	G	0.4443	0.027	0.0044	6.898e-10
rs10889994	T	C	0.4781	-0.0265	0.0043	6.946e-10
rs2496024	T	C	0.6568	-0.0279	0.0045	6.979e-10
rs17601612	C	G	0.3837	-0.0275	0.0045	7.006e-10
rs11601054	A	G	0.3784	-0.0273	0.0044	7.023e-10
rs34068729	A	G	0.0924	-0.0459	0.0074	7.063e-10
rs35466861	A	G	0.9081	0.0461	0.0075	7.065e-10
rs6783233	T	C	0.285	0.0295	0.0048	7.067e-10
rs1013278	C	G	0.4148	0.0269	0.0044	7.091e-10
rs4649954	T	G	0.454	0.027	0.0044	7.129e-10
rs2451500	T	C	0.6573	-0.0279	0.0045	7.137e-10
rs139747027	T	C	0.1628	0.0364	0.0059	7.282e-10
rs6689491	A	C	0.4802	-0.0265	0.0043	7.306e-10
rs7519251	A	G	0.4783	-0.0265	0.0043	7.326e-10
rs12066492	T	C	0.5215	0.0265	0.0043	7.357e-10
rs4906348	T	C	0.6639	0.0282	0.0046	7.386e-10
rs4801154	T	C	0.2821	0.0294	0.0048	7.409e-10
rs10149470	A	G	0.4869	-0.0266	0.0043	7.439e-10
rs7235757	A	G	0.3094	0.0288	0.0047	7.574e-10
rs6867409	T	C	0.464	0.0265	0.0043	7.657e-10
rs79172111	A	T	0.0923	-0.0458	0.0074	7.674e-10
rs6589379	T	G	0.6342	0.0275	0.0045	7.689e-10
rs9787523	T	C	0.5863	0.027	0.0044	7.731e-10
rs253540	T	C	0.5599	0.0268	0.0044	7.733e-10
rs6671257	A	T	0.9076	0.0457	0.0074	7.752e-10
rs7555507	T	C	0.5099	-0.0265	0.0043	7.763e-10
rs2958182	A	T	0.341	-0.0281	0.0046	7.772e-10
rs9467713	T	C	0.8851	0.0418	0.0068	7.779e-10
rs2496022	T	C	0.3425	0.0278	0.0045	7.78e-10
rs2901713	T	C	0.4784	-0.0265	0.0043	7.832e-10
rs116520285	T	C	0.0511	0.06	0.0098	7.836e-10
rs12724536	A	G	0.511	0.0264	0.0043	7.856e-10
rs12728348	A	G	0.9073	0.0458	0.0075	7.857e-10
rs61902787	A	C	0.3784	-0.0273	0.0044	7.897e-10
rs604551	T	C	0.5397	-0.0265	0.0043	7.914e-10
rs2193933	C	G	0.5368	-0.0265	0.0043	7.937e-10
rs11018510	A	G	0.4848	0.0264	0.0043	7.985e-10
rs6483417	A	T	0.3531	-0.0278	0.0045	7.995e-10
rs148092311	T	C	0.0494	0.0614	0.01	8.022e-10
rs2130121	T	C	0.428	-0.0268	0.0044	8.048e-10
rs2451497	T	C	0.3425	0.0278	0.0045	8.053e-10
rs4131791	T	C	0.4075	-0.0269	0.0044	8.057e-10
rs10807023	A	G	0.623	0.0272	0.0044	8.17e-10
rs12969553	T	C	0.6121	-0.0272	0.0044	8.195e-10
rs8011321	T	C	0.5893	-0.0268	0.0044	8.241e-10
rs11192230	A	T	0.7533	0.0306	0.005	8.269e-10
rs7478753	C	G	0.5049	-0.0266	0.0043	8.271e-10
rs1534390	A	T	0.0922	-0.0458	0.0075	8.352e-10
rs6584635	T	C	0.2467	-0.0306	0.005	8.363e-10
rs2861139	T	C	0.4384	-0.0267	0.0043	8.369e-10
rs6657082	A	T	0.5211	0.0265	0.0043	8.377e-10
rs60551150	A	G	0.7533	0.0306	0.005	8.407e-10
rs4128242	T	C	0.5924	0.0268	0.0044	8.417e-10
rs6483415	T	G	0.3529	-0.0278	0.0045	8.474e-10
rs2491376	T	G	0.6575	-0.0277	0.0045	8.475e-10
rs17117923	T	C	0.7533	0.0306	0.005	8.486e-10
rs12969453	A	G	0.5927	0.0268	0.0044	8.504e-10
rs7546928	A	G	0.4791	-0.0265	0.0043	8.611e-10
rs1468183	A	G	0.4147	0.0268	0.0044	8.622e-10
rs1525978	A	T	0.4788	-0.0265	0.0043	8.622e-10
rs12435399	C	G	0.3154	-0.0285	0.0047	8.684e-10
rs7549372	A	G	0.509	-0.0264	0.0043	8.724e-10
rs7523396	T	C	0.5218	0.0264	0.0043	8.727e-10
rs4370938	C	G	0.5046	-0.0265	0.0043	8.796e-10
rs2613505	T	C	0.8049	0.0333	0.0054	8.836e-10
rs7513593	T	C	0.509	-0.0264	0.0043	8.908e-10
rs1903846	C	G	0.6178	0.0273	0.0045	8.96e-10
rs7525762	T	C	0.5218	0.0264	0.0043	8.964e-10
rs149702363	T	G	0.9481	-0.0593	0.0097	9.012e-10
rs142332238	T	C	0.0476	0.0624	0.0102	9.063e-10
rs12142515	A	T	0.491	0.0264	0.0043	9.078e-10
rs2451499	T	C	0.3425	0.0277	0.0045	9.088e-10
rs12727364	A	G	0.5254	0.0265	0.0043	9.105e-10
rs1525979	T	C	0.4788	-0.0264	0.0043	9.117e-10
rs1917881	A	G	0.4788	-0.0264	0.0043	9.19e-10
rs7801876	A	G	0.5813	-0.0267	0.0044	9.208e-10
rs61996704	A	G	0.2806	-0.0299	0.0049	9.235e-10
rs11625397	T	C	0.6454	0.0276	0.0045	9.272e-10
rs12723839	A	T	0.9079	0.0463	0.0076	9.297e-10
rs4906349	A	G	0.6881	0.0285	0.0047	9.303e-10
rs4801131	T	C	0.4072	-0.0268	0.0044	9.326e-10
[truncated: 2,626 more rows]
