# Supplementary material for: Analysis of Genomic and Transcriptomic Data Revealed Key Genes and Processes in the Development of Major Depressive Disorder
Source: Int J Mol Sci. 2025 Sep 30;26(19):9557. doi: 10.3390/ijms26199557 (PMC12524790; doi:10.3390/ijms26199557)
Supplement: Supplementary file 1 [file ijms-26-09557-s001.zip › Table S10.xlsx]

## Sheet: Table S10
ensembl_id	gene_id	protein_name	gene_symbol	TWAS predicted direction	CommonMind	PsychENCODE	Cortex	Frontal_Cortex	Anterior_cingulate_cortex	Amygdala	Caudate	Hippocampus	Hypothalamus	Nucleus_accumbens	Putamen	Substantia_nigra	Cerebellar_Hemisphere	Cerebellum	Spinal_cord_cervical	aINS_F_GSE102556	AnCg_F_GSE80655	Cg25_F_GSE102556	DLPFC_F_GSE101521	DLPFC_F_GSE102556	DLPFC_F_GSE80655	Nac_F_GSE102556	nAcc_F_GSE80655	OFC_F_GSE102556	Sub_F_GSE102556	aINS_M_GSE102556	AnCg_M_GSE80655	Cg25_M_GSE102556	DLPFC_M_GSE101521	DLPFC_M_GSE102556	DLPFC_M_GSE80655	Nac_M_GSE102556	nAcc_M_GSE80655	OFC_M_GSE102556	Sub_M_GSE102556
ENSG00000081760	65985	acetoacetyl-CoA synthetase	AACS	up	0	2.59	0	0	2.79	0	0	0	0	1.98	0	0	0	0	0	0	0	0	0	0	0	0	0	0	0	0	0	0	0	0	0	0	0	0	0
ENSG00000154263	10349	ATP binding cassette subfamily A member 10	ABCA10	down	0	0	0	0	0	0	0	-3.59	-3.05	0	-2.98	0	0	-3.66	-2.15	0	0	0	0	0	0	0	0	0	0	0	0	0	0	0	0	0	0	0	0
ENSG00000197150	11194	ATP binding cassette subfamily B member 8	ABCB8	up	2.01	2.6	2.71	2.85	2.23	0	0	0	0	0	3.03	0	0	0	0	0	0	0	0	0	0	0	0	0	0	0	0	0	0	0	0	0	0	0	0
ENSG00000161204	55324	ATP binding cassette subfamily F member 3	ABCF3	up	0	2.26	0	0	0	0	3.62	2.58	0	0	0	0	3.63	3.14	0	0	0	0	0	0	0	0	0	0	0	0	0	0	0	0	0	0	0	0	0
ENSG00000114331	23527	ArfGAP with coiled-coil, ankyrin repeat and PH domains 2	ACAP2	up	0	0	2.58	0	0	0	2.11	0	0	2.23	0	0	0	0	0	0	0	0	0	0	0	0	0	0	0	0	0	0	0	0	0	0	0	0	0
ENSG00000181513	79777	acyl-CoA binding domain containing 4	ACBD4	down	0	0	0	0	0	0	-2.28	0	0	0	0	0	-2.74	-2.17	0	0	0	0	0	0	0	0	0	0	0	0	0	0	0	0	0	0	0	0	0
ENSG00000159640	1636	angiotensin I converting enzyme	ACE	up	2.83	0	2.87	0	1.99	0	0	0	0	0	0	0	2.45	2.9	0	0	0	0	0	0	0	0	0	0	0	0	0	0	0	0	0	0	0	0	0
ENSG00000122729	48	aconitase 1	ACO1	up	0	0	0	0	0	0	2.04	0	0	2.28	2.13	0	0	2.23	0	0	0	0	0	0	0	0	0	0	0	0	0	0	0	0	0	0	0	0	0
ENSG00000162836	51205	acid phosphatase 6, lysophosphatidic	ACP6	down	-3.57	0	-2.95	-3.14	-2.82	-3.1	-3.32	-3.62	-3	-3.46	-3.11	-3.31	-2.98	-3.3	-3.03	0	0	0	0	0	0	0	0	0	0	0	0	0	0	0	0	0	0	0	0
ENSG00000176715	197322	acyl-CoA synthetase family member 3	ACSF3	down	0	0	-2.19	-2.3	0	-2.89	-2.79	-2.67	0	-1.97	0	-2.18	0	2.17	-2.75	0	0	0	0	0	0	0	0	0	0	0	0	0	0	0	0	0	0	0	0
ENSG00000166743	116285	acyl-CoA synthetase medium chain family member 1	ACSM1	up	0	0	0	2.42	0	0	0	0	0	0	0	0	0	2.28	2.41	0	0	0	0	0	0	0	0	0	0	0	0	0	0	0	0	0	0	0	0
ENSG00000101442	79913	actin related protein 5	ACTR5	up	0	3.81	0	0	0	0	0	0	0	0	0	0	4.29	2.74	0	0	0	0	0	0	0	0	0	0	0	0	0	0	0	0	0	0	0	0	0
ENSG00000132744	91703	aminoacylase 3	ACY3	up	0	0	0	3.62	0	0	2.04	0	0	2.41	0	0	2.01	1.97	0	0	-1.6	0	0	0	0	0	0	0	0	0	0	0	0	0	0	0	0	0	0
ENSG00000148848	8038	ADAM metallopeptidase domain 12	ADAM12	up	0	0	0	0	0	0	4.14	0	0	4.34	4.27	0	0	0	0	0	0	0	0	0	0	0	0	0	0	0	0	0	0	0	0	0	0	0	0
ENSG00000134917	11095	ADAM metallopeptidase with thrombospondin type 1 motif 8	ADAMTS8	up	0	0	0	2.11	0	0	0	0	0	2.8	2.32	0	0	0	0	0	0	0	0	0	0	0	-0.61	0	0	0	0	0	0	0	0	0	0	0	0
ENSG00000138031	109	adenylate cyclase 3	ADCY3	down	-2.01	-2.07	-2.37	-2.17	0	0	-2.02	0	0	0	0	0	0	0	0	0	0	0	0	0	0	0	0	0	0	0	0	0	0	0	0	0	0	0	0
ENSG00000181915	84890	2-aminoethanethiol dioxygenase	ADO	down	-4.9	-3.42	0	0	0	0	-3.38	0	0	-4.21	0	0	0	0	0	0	0	0	0	0	0	0	0	0	0	0	0	0	0	0	0	0	0	0	0
ENSG00000188234	119016	ArfGAP with GTPase domain, ankyrin repeat and PH domain 4	AGAP4	up	0	3.21	0	3.2	0	0	0	2.3	0	2.71	0	0	2.17	0	2.59	0	0	0	0	0	0	0	0	0	0	0	0	0	0	0	0	0	0	0	0
ENSG00000116922	54955	AFG2 interacting ribosome maturation factor	AIRIM	down	-2.23	0	0	0	-3.15	-3.41	-2.4	0	0	0	0	0	0	-2.96	0	0	0	0	0	0	0	0	0	0	0	0	0	0	0	0	0	0	0	0	0
ENSG00000105127	10270	A-kinase anchoring protein 8	AKAP8	up	3.22	2.4	2.66	2.66	0	0	0	0	0	0	0	0	0	0	0	0	0	0	0	0	0	0	0	0	0	0	0	0	0	0	0	0	0	0	0
ENSG00000144908	10840	aldehyde dehydrogenase 1 family member L1	ALDH1L1	up	0	0	0	0	0	0	0	0	0	0	0	0	2.14	2.28	2.08	0	0	0	0	0	0	0	0	0	0	0	0	0	-0.6	0	0	0	0	0	0
ENSG00000118514	64577	aldehyde dehydrogenase 8 family member A1	ALDH8A1	up	2.23	2.17	2.2	0	0	2.01	0	2.07	0	0	2.02	2.09	2.01	0	2.11	0	0	0	0.59	0	0	0	0	0	0	0	-0.59	0	0	0	0	0	0	0	0
ENSG00000139133	84920	ALG10 alpha-1,2-glucosyltransferase	ALG10	up	3.08	3.09	0	0	0	0	0	0	3.22	0	0	0	0	0	0	0	0	0	0	0	0	0	0	0	0	0	0	0	0	0	0	0	0	0	0
ENSG00000175548	144245	ALG10 alpha-1,2-glucosyltransferase B	ALG10B	down	0	0	0	0	0	0	0	-3.28	0	0	0	0	-2.47	0	-3.86	0	0	0	0	0	0	0	0	0	0	0	0	0	0	0	0	0	0	0	0
ENSG00000214160	10195	ALG3 alpha-1,3- mannosyltransferase	ALG3	up	0	0	0	0	0	0	3.88	0	0	0	3.08	3.08	0	0	0	0	0	0	0	0	0	0	0	0	0	0	0	0	0	0	0	0	0	0	0
ENSG00000091542	54890	alkB homolog 5, RNA demethylase	ALKBH5	up	0	0	2.37	3.06	0	0	2.85	2.8	0	0	3	0	0	3.04	2.66	0	0	0	0	0	0	0	0	0	0	0	0	0	0	0	0	0	0	0	0
ENSG00000178038	259173	ALS2 C-terminal like	ALS2CL	up	2.36	0	2.19	2.08	2.7	0	0	0	0	0	0	0	0	0	0	0	0	0	0	0	0	0	0	0	0	0.51	0	0.71	0	0	0	0	0.51	0	0.53
ENSG00000104899	268	anti-Mullerian hormone	AMH	up	0	0	2.02	2.44	2.65	0	2.4	0	2.5	2.51	2.6	2.22	2.58	2.58	2.45	0	0	0	0	0	0	0	0	0	0	0	0	0	0	0	0	0	0	0	0
ENSG00000133805	272	adenosine monophosphate deaminase 3	AMPD3	up	0	2.08	2.75	0	0	0	0	0	2.19	0	0	1.99	0	2.46	0	0	0	0	0	0	0	0.58	0	0	0	0	0	0	0	0	0	0	0	0	0
ENSG00000145020	275	aminomethyltransferase	AMT	down	0	-4.44	-4.36	-3.28	-5.27	0	-4.46	-4.35	-4.64	-4.6	-4.79	-4.88	-3.7	-4.45	-3.89	0	0	0	0	0	0	0	0	0	0	0	0	0	0	0	0	0	0	0	0
ENSG00000174945	155185	archaelysin family metallopeptidase 1	AMZ1	up	2	2.43	0	0	0	0	2.18	0	2.08	0	0	0	2.31	0	0	0	0	0	0	0	0	0	0	0	0	0	0	0	0	0	0	0	0	0	0
ENSG00000166839	348094	ankyrin repeat and death domain containing 1A	ANKDD1A	down	-2.85	-2.49	-2.16	0	0	0	-2.83	0	0	-2.58	0	0	0	-2.11	0	0	0.52	0	0	0	0	0	0	0	0	0	0	0	0	0	0	0	0	0	0
ENSG00000170209	255239	ankyrin repeat and kinase domain containing 1	ANKK1	down	0	-2.97	-3.78	-4.15	-2.85	0	0	-2.12	0	0	0	0	-3.22	-3.52	0	0	0	0	0	0	0	0	0	0	0	0	0	0	0	0	0	0	0	0	0
ENSG00000230453	441459	ankyrin repeat domain 18B	ANKRD18B	down	0	0	0	-2.26	0	0	-2.17	0	-2.24	-2.22	0	0	0	0	0	0	0	0	0	0	0	0	0	0	0	0	0	0	0	0	0	0	0	0	0.91
ENSG00000135976	375248	ankyrin repeat domain 36	ANKRD36	down	-2.01	0	0	0	0	0	0	-2.37	0	0	-3.57	0	-2.88	0	-2.78	0	0	0	0	0	0	0	0	0	0	0	0	0	0	0	0	0	0	0	0
ENSG00000196912	57730	ankyrin repeat domain 36B	ANKRD36B	up	3.25	-2.31	2.41	3.31	2.95	0	3.51	0	0	0	0	-2.59	3.22	3.29	0	0	0	0	0	0	0	0	0	0	0	0	0	0	0	0	0	0	0	0	0
ENSG00000106013	56311	ankyrin repeat domain 7	ANKRD7	down	0	0	-2.65	0	0	0	-2.21	0	0	0	0	0	0	0	-2.07	0	0	0	0	0	0	0	0	0	0	0	0	0	0	0	0	0	0	0	0
ENSG00000064999	23294	ankyrin repeat and sterile alpha motif domain containing 1A	ANKS1A	up	2.86	2.62	2.52	2.24	0	2.38	0	0	0	0	2.39	0	0	0	0	0	0	0	0	0	0	0	0	0	0	0	0	0	0	0	0	0	0	0	0
ENSG00000152056	130340	adaptor related protein complex 1 subunit sigma 3	AP1S3	down	0	0	0	0	0	0	0	0	-2.55	-2.25	0	0	0	-2.36	0	0	0	0	0	0	0	0	0	0	0	0	0	0	0	0	0	0	0	0	0
ENSG00000119682	9870	apoptosis resistant E3 ubiquitin protein ligase 1	AREL1	down	-5.41	-5.73	-4.29	-5.77	0	0	-4.15	0	0	-1.99	0	0	-5.93	0	0	0	0	0	0	0	0	0	0	0	0	0	0	0	0	0	0	0	0	0	0
ENSG00000242247	26286	ADP ribosylation factor GTPase activating protein 3	ARFGAP3	up	2.62	2.27	2.3	0	0	0	2.56	2.24	0	0	2.31	2.52	0	0	0	0	0	0	0	0	0	0	0	0	0	0	0	0	0	0	0	0	0	0	0
ENSG00000102606	8874	Rho guanine nucleotide exchange factor 7	ARHGEF7	up	0	2.41	2.1	0	0	2.39	2.86	3.45	2.9	2.14	3.52	0	2.15	0	0	0	0	0	0	0	0	0	0	0	0	0	0	0	0	0	0	0	0	0	0
ENSG00000205143	138715	AT-rich interaction domain 3C	ARID3C	down	0	-2.21	-2.55	0	-2.13	0	-2.41	0	0	0	-2.04	0	0	0	0	0	0	0	0	0	0	0	0	0	0	0	0	0	0	0	0	0	0	0	0
ENSG00000152219	120534	ADP ribosylation factor like GTPase 14 effector protein	ARL14EP	down	-2.8	0	-2.67	-3.78	0	0	-2.75	-2.4	0	-3.43	-2.75	0	-3.1	-2.92	-2.73	0	0	0	0	0	0	0	0	0	0	0	0	0	0	0	0	0	0	0	0
ENSG00000228696	51326	ADP ribosylation factor like GTPase 17B	ARL17B	up	2.52	0	2.37	2.89	2.32	2.06	2.02	2.85	1.98	2.42	2.54	2.74	2.71	3.1	2.23	0	-1.84	0	0	0	-1.4	0	0	0	0	0	0.59	-1.4	0	0	0.61	0	0.69	-0.67	0
ENSG00000177917	151188	ADP ribosylation factor like GTPase 6 interacting protein 6	ARL6IP6	up	0	0	0	2.39	0	0	0	0	0	0	2.08	0	2.41	0	0	0	0	0	0	0	0	0	0	0	0	0	0	0	0	0	0	0	0	0	0
ENSG00000104442	55156	armadillo repeat containing 1	ARMC1	down	0	-2.85	-2.32	0	-2.58	0	-2.57	-1.98	0	-2.27	-2.41	0	-2.86	0	-2.13	0	0	0	0	0	0	0	0	0	0	0	0	0	0	0	0	0	0	0	0
ENSG00000136950	81873	actin related protein 2/3 complex subunit 5 like	ARPC5L	down	0	-2.18	0	0	0	0	0	0	-2.35	0	0	0	-2.14	-2.37	0	0	0	0	0	0	0	0	0	0	0	0	0	0	0	0	0	0	0	0	0
ENSG00000100299	410	arylsulfatase A	ARSA	down	-2.1	-2.23	0	-2.4	0	0	0	0	0	-1.97	0	0	0	0	0	0	0	0	0	0	0	0	0	0	0	0	0	0	0	0	0	0	0	0	0
ENSG00000153317	50807	ArfGAP with SH3 domain, ankyrin repeat and PH domain 1	ASAP1	down	-3.35	-3.6	-2.12	0	-2.09	0	0	0	0	-2.43	-3.28	0	-2.54	0	0	0	0	0	0	0	0	0	0	0	0	0	0	0	0	0	0	0	0	0	0
ENSG00000196372	79754	ankyrin repeat and SOCS box containing 13	ASB13	up	3.06	3.51	2.5	2.98	0	0	0	0	0	0	0	0	0	0	0	0	0	0	0	0	0	0	0	0	0	0	0	0	0	0	0	0	0	0	0
ENSG00000166183	374569	asparaginase	ASPG	down	0	0	-2.21	0	0	0	0	0	-2.37	0	-2.83	0	0	0	0	0	0	0	0	0	0	0	0	0	0	0	0	0	0	0	0	0	0	0	0
ENSG00000174939	253982	aspartate beta-hydroxylase domain containing 1	ASPHD1	down	0	0	0	0	0	0	0	-2.21	-2.1	-2.46	0	-2.28	0	0	0	0	0	0	0	0	0	0	0	0	0	0	0	0	0	0	0	0	0	0	0
ENSG00000213676	1388	activating transcription factor 6 beta	ATF6B	up	0	0	0	3.55	4.57	0	0	0	0	0	0	2.25	0	0	0	0	0	0	0	0	0	0	0	0	0	0	0	0	0	0	0	0	0	0	0
ENSG00000166896	91419	ATP23 metallopeptidase and ATP synthase assembly factor homolog	ATP23	up	2.02	0	0	1.96	0	2.14	2.2	2.11	2.37	0	2.29	0	0	2.14	0	0	0	0	0	0	0	0	0	0	0	0	0	0	0	0	0	0	0	0	0
ENSG00000017260	27032	ATPase secretory pathway Ca2+ transporting 1	ATP2C1	up	2.29	2.63	0	2.07	0	0	0	0	0	2.23	2.11	0	0	0	0	0	0	0	0	0	0	0	0	0	0	0	0	0	0	0	0	0	0	0	0
ENSG00000164053	84126	ATR interacting protein	ATRIP	down	-2.58	0	0	-2.72	0	0	0	0	0	-3.69	0	0	0	0	0	0	0	0	0	0	0	0	0	0	0	0	0	0	0	0	0	0	0	0	0
ENSG00000112309	135152	beta-1,3-glucuronyltransferase 2	B3GAT2	down	-2.66	-2.68	0	0	0	0	0	0	0	0	-2.2	0	0	0	0	0	0	0.52	0	0	0	0	0	0	0.61	0	0	0	0	0	0	0	0	0	0
ENSG00000149541	26229	beta-1,3-glucuronyltransferase 3	B3GAT3	up	0	0	0	0	0	0	3.44	3.32	0	0	2.91	0	3.76	0	3.32	0	0	0	0	0	0	0	0	0	0	0	0	0	0	0	0	0	0	0	0
ENSG00000187676	145173	beta 3-glucosyltransferase	B3GLCT	down	-5.95	-5.53	-3.74	0	0	0	0	-4.45	0	0	0	0	0	0	0	0	0	0	0	0	0	0	0	0	0	0	0	0	0	0	0	0	0	0	0
ENSG00000204463	7917	BAG cochaperone 6	BAG6	up	0	0	0	4.24	3.23	3.23	2.44	0	0	2.42	2.25	0	3.23	2.8	0	0	0	0	0	0	0	0	0	0	0	0	0	0	0	0	0	0	0	0	0
ENSG00000138376	580	BRCA1 associated RING domain 1	BARD1	down	-2.3	0	-3.3	-2.94	0	0	-3.6	0	0	0	0	0	-2.16	-2.6	0	0	0	0	0	0	0	0	0	0	0	0	0	0	0	0	0	0	0	0	0
ENSG00000174483	582	Bardet-Biedl syndrome 1	BBS1	up	0	0	3.48	0	0	0	0	0	0	3.05	2.84	0	0	3.06	0	0	0	0	0.79	0	0	0	0	0	0	0	0	0	0	0	0	0	0	0	0
ENSG00000075790	55973	B cell receptor associated protein 29	BCAP29	down	0	-3.09	0	0	-1.98	0	-3.32	0	0	0	-3.61	0	0	0	0	0	0	0	0	0	0	0	0	0	0	0	0	0	0	0	0	0	0	0	0
ENSG00000114200	590	butyrylcholinesterase	BCHE	up	3.7	3.57	0	0	0	0	2.51	0	0	0	3.75	0	0	0	0	0	-0.95	0	0	0	0	0	0	0	0	0	0	-0.62	0	0	0	0	0	0	0
ENSG00000188848	389206	BEN domain containing 4	BEND4	down	-3.52	-3	0	0	0	0	0	-3.03	0	0	0	0	0	0	0	0	0	0	0	0	0	0	0	0	0	0	0	0	0	0	0	0	0	0	0
ENSG00000145692	635	betaine--homocysteine S-methyltransferase	BHMT	down	0	-2.34	0	-1.96	0	0	-2.86	-2.59	0	-3.39	-2.44	0	0	0	0	0	0	0	0	0	0	0	0	0	0.76	0	0	0	0	0	0	0	0	0	0
ENSG00000122870	80114	BicC family RNA binding protein 1	BICC1	up	0	2.53	0	0	0	0	0	0	0	0	2.3	2.31	0	0	0	0	0	0	0	0	0	0	0	0	0	0	0	0	0	0	0	0	0	0	0
ENSG00000136717	274	bridging integrator 1	BIN1	down	0	0	0	0	0	-2.44	0	0	0	0	0	0	-2.37	-2.1	0	0	0	0	0	0	0	0	0	0	0	0	0	0	0	0	0	0	0	0	0
ENSG00000113734	662	BCL2 interacting protein 1	BNIP1	up	2.03	2.23	0	2.24	0	2.22	2.06	0	2.05	0	2.56	2.12	0	0	0	0	0	0	0	0	0	0	0	0	0	0	0	0	0	0	0	0	0	0	0
ENSG00000166275	119032	BLOC-1 related complex subunit 7	BORCS7	down	0	0	0	0	0	-2.67	0	-2.11	-2.33	0	0	0	0	0	0	0	0	0	0	0	0.55	0	0	0	0	0	0	0	0	0	0	0	0	0	0
ENSG00000162399	7809	barttin CLCNK type accessory subunit beta	BSND	up	0	0	2.87	0	0	0	3.67	0	0	3.45	0	0	3.69	3.64	0	0	0	0	0	0	0	0	0	0	0	0	0	0	0	0	0	0	0	0	0
ENSG00000026950	11119	butyrophilin subfamily 3 member A1	BTN3A1	down	0	0	-4.22	0	0	0	0	-2.14	-3.77	0	0	0	0	0	0	0	0	0	0	0	0	0	0	0	0	0	0	0	0	0	0	0	0	0	0
ENSG00000186470	11118	butyrophilin subfamily 3 member A2	BTN3A2	up	4.93	3.96	6.48	6.11	5.54	6.74	6.31	5.75	6.03	4.87	4.67	5.53	5.61	5.99	6.43	0	0	0	0	0	0	0	0	0	0	0	0	-0.69	0	0	0	0	0	0	0
ENSG00000111801	10384	butyrophilin subfamily 3 member A3	BTN3A3	down	-5.62	-5.68	-5.06	0	0	0	0	0	0	0	0	0	-3.34	-4.55	0	0	0	0	0	0	0	0	0	0	0	0	0	0	0	0	0	0	0	0	0
ENSG00000227051	56967	chromosome 14 open reading frame 132	C14orf132	up	2.3	2.18	0	0	0	0	2.3	0	0	0	0	0	0	0	0	0	0	0	0	0	0	0	0	0	0	0	0	0	0	0	0	0	0	0	0
ENSG00000169609	123207	chromosome 15 open reading frame 40	C15orf40	down	-2	0	0	0	-2.01	-2.18	-2.22	-2.02	0	0	-2.04	0	0	0	0	0	0	0	0	0	0	0	0	0	0	0	0	0	0	0	0	0	0	0	0
ENSG00000106392	56913	core 1 synthase, glycoprotein-N-acetylgalactosamine 3-beta-galactosyltransferase 1	C1GALT1	up	2.84	2.6	2.79	2.36	2.72	2.66	2.65	2.91	3.14	3.09	2.55	2.87	2.93	3.1	1.97	0	0	0	0	0	0	0	0	0	0	0	0	0	0	0	0	0	0	0	0
ENSG00000198912	339448	chromosome 1 open reading frame 174	C1orf174	up	0	0	2.24	0	0	0	0	0	0	2.11	2.11	0	0	2.19	2.12	0	0	0	0	0	0	0	0	0	0	0	0	0	0	0	0	0	0	0	0
ENSG00000172247	114900	C1q and TNF related 4	C1QTNF4	up	0	3.41	0	0	0	0	4.53	3.06	0	0	0	0	4.09	3.3	0	0	0	0	0	0	0	0	0	0	0	0	0	0	0	0	0	0	0	0	0
ENSG00000100249	25770	chromosome 22 open reading frame 31	C22orf31	up	0	0	0	0	0	0	2.22	0	2.12	2.08	0	0	0	0	0	0	0	0	0	0	0	0	0	0	0	0	0	0	0	0	0	0	0	0	0
ENSG00000168014	26005	C2 domain containing 3 centriole elongation regulator	C2CD3	down	-2.16	-2.91	0	0	0	0	0	-2.1	0	0	0	-2.53	-2.39	-2.42	0	0	0	0	0	0	0	0	0	0	0	0	0	0	0	0	0	0	0	0	0
ENSG00000237651	339804	chromosome 2 open reading frame 74	C2orf74	up	0	2.67	2.45	2.46	2.52	2.63	2.58	2.21	2.65	2.36	2.4	0	2.5	2.44	2.47	0	0	0	0	0	0	0	0	0	0	0	0	0	0	0	0	0	0	0	0
ENSG00000114529	79669	chromosome 3 open reading frame 52	C3orf52	up	2.17	2.28	0	0	0	0	0	0	0	2.07	0	0	2.1	2.51	0	0	0	0	0	0	-0.86	0	0	0	0	0	0	0	0	0	0	0	0	0	0
ENSG00000244731	720	complement C4A (Chido/Rodgers blood group)	C4A	up	0	0	0	0	0	0	3.65	2.26	0	0	2.36	0	0	0	0	0	0	0.95	0	0	0	0	0	0	0	0	0	0	0	0	0	0	0	0	-0.69
ENSG00000224389	721	complement C4B (Chido/Rodgers blood group)	C4B	down	0	0	0	0	0	0	0	0	-3.66	-2.52	-4.04	0	0	-5.4	-2.53	0	0	1.02	0	0	0	0	1.94	0	0	0	-0.69	0	0	0	-0.74	0	0	0	-0.7
ENSG00000175161	253559	cell adhesion molecule 2	CADM2	down	0	0	0	0	0	0	0	-2.14	0	0	-2.21	-2.97	-2.99	0	-2.42	0	0	0	0	0	0	0	0	0	0	0	0	0	0	0	0	0	0	0	0
ENSG00000138172	51063	calcium homeostasis modulator family member 2	CALHM2	down	0	-3.76	-3.87	-3.74	0	0	0	0	0	0	-3.31	0	0	0	0	0	0	0	0	0	0	0	0	0	0	0	0	0	0	0	0	0	0	0	0
ENSG00000127022	821	calnexin	CANX	down	0	0	0	0	-2.07	0	0	-2.13	-1.98	0	0	0	0	0	0	0	0	0	0	0	0	0	0	0	0	0	0	0	0	0	0	0	0	0	0
ENSG00000103326	6650	calpain 15	CAPN15	down	-2.95	-3.69	0	0	0	0	0	0	0	0	0	0	0	-2.84	0	0	0	0	0	0	0	0	0	0	0	0	0	0	0	0	0	0	0	0	0
ENSG00000110888	65981	caprin family member 2	CAPRIN2	up	0	2.95	2.38	2.24	0	0	3.69	0	0	3.21	0	0	2.51	2.97	2.69	0	0	0	0	0	0	0	0	0	0	0	0	0	0	0	0	0	0	0	0
ENSG00000180881	84698	calcyphosine 2	CAPS2	up	2.53	0	0	0	3.21	0	2.28	0	0	0	0	0	0	0	0	0	0	0	0	0	0	0	0	0	0	0	0	0	0	0	0	0	0	0	0
ENSG00000108349	22794	CASC3 exon junction complex subunit	CASC3	up	0	0	2.62	0	0	0	2.89	0	0	2.82	0	0	0	0	0	0	0	0	0	0	0	0	0	0	0	0	0	0	0	0	0	0	0	0	0
ENSG00000110395	867	Cbl proto-oncogene	CBL	up	0	0	0	0	0	0	0	0	0	2.64	3.28	2.14	0	2.73	0	0	0	0	0	0	0	0	0	0	0	0	0	0	0	0	0	0	0	0	0
ENSG00000100211	25776	chibby 1, beta catenin antagonist	CBY1	down	-2.68	-2.63	-2.32	0	0	0	0	0	0	0	0	0	0	0	0	0	0	0	0	0	0	0	0	0	0	0	0	0	0	0	0	0	0	0	0
ENSG00000280670	126661	CCDC163 homolog	CCDC163	down	0	0	0	-1.99	-2.03	0	0	0	-2.05	-2.13	0	0	-2.03	-2.02	0	0	0	0	0	0	0	0	0	0	0.56	0	0	0	0	0	0	0	0	0	0
ENSG00000164989	203238	coiled-coil domain containing 171	CCDC171	down	-2.45	-2	-1.99	-2.73	-2.58	0	-2.77	0	0	-2.64	0	0	-2.21	-2.28	0	0	0	0	0	0	0	0	0	0	0	0	0	0	0	0	0	0	0	0	0
ENSG00000234409	388849	coiled-coil domain containing 188	CCDC188	down	0	0	-2.12	-2.35	-3.23	0	0	-2.56	0	0	0	0	0	0	-3.3	0	0	0	0	-0.57	0	0	0	0	-0.65	0	0	0.63	0	0	0	0	0	0	0
ENSG00000180376	285331	coiled-coil domain containing 66	CCDC66	down	-2.4	-2.26	0	0	0	0	0	0	-2.57	-1.99	0	-3.03	0	0	-2.48	0	0	0	0	0	0	0	0	0	0	0	0	0	0	0	0	0	0	0	0
ENSG00000216937	79741	coiled-coil domain containing 7	CCDC7	down	0	0	-2.82	-2.85	0	0	-2.23	0	0	0	0	0	-2.52	-3.14	0	0	0	0	0	0	0	0	0	0	0	0	0	0	0	0	0	0	0	0	0
ENSG00000177352	64925	coiled-coil domain containing 71	CCDC71	up	0	0	0	2.93	0	2.98	2.15	2.14	0	0	1.97	0	2.94	3.69	0	0	0	0	0	0	0	0	0	0	0	0	0	0	0	0	0	0	0	0	0
ENSG00000125633	54520	coiled-coil domain containing 93	CCDC93	down	-4.07	-2.22	-3.6	-2.13	0	0	0	0	0	-3.09	-2.86	-2.14	-3.19	-2.98	-2.78	0	0	0	0	0	0	0	0	0	0	0	0	0	0	0	0	0	0	0	0
ENSG00000204536	54535	coiled-coil alpha-helical rod protein 1	CCHCR1	down	0	0	0	0	0	0	-4.02	0	0	0	-2.25	0	0	0	-2.36	0	0	0	0	0	0	0	0	0	0	0	0	0	0	0	0	0	0	0	0
ENSG00000113328	900	cyclin G1	CCNG1	up	2.1	2.4	0	0	0	0	0	0	0	0	0	0	2.04	0	0	0	0	0	0	0	0	0	0	0	0	0	0	0	0	0	0	0	0	0	0
ENSG00000173992	9973	copper chaperone for superoxide dismutase	CCS	up	0	3.44	0	0	0	0	2.63	0	0	2.25	0	0	0	3.36	0	0	0	0	0	0	0	0	0	0	0	0	0	0	0	0	0	0	0	0	0
ENSG00000103855	80381	CD276 molecule	CD276	down	-4.14	0	-2.6	0	0	0	-2.45	0	0	0	0	0	0	0	0	0	0	0	0	0	0	0	0	0	0	0	0	0	0	0	0	0	0	0	0
ENSG00000101017	958	CD40 molecule	CD40	down	0	-2.27	-4.15	-2.69	0	-3.45	0	0	0	0	0	0	-3.9	-4.09	0	0	0.57	0	0	0	0.55	0	0	0	0	0	0	0	-0.56	0	0	0	0	0	0
ENSG00000153563	925	CD8 subunit alpha	CD8A	down	-2.72	0	-2.53	0	0	0	0	0	0	0	0	0	-2.79	-3.46	0	0	0	0	0	0	0	0	0	0	0	0	0	0	0	0	0	0	0	0	0
ENSG00000101224	994	cell division cycle 25B	CDC25B	down	-3.61	-3.11	0	-2.21	0	0	0	0	0	0	0	0	0	0	0	0	0	0	0	0	0	0	0	0	0	0	0	0	0	0	0	0	0	0	0
ENSG00000123219	64105	centromere protein K	CENPK	down	0	-2.48	-2.67	-2.38	-2.51	0	-2.21	0	0	-2.86	0	0	-2.76	-3.01	0	0	0	0	0	0	0	0	0	0	0	0	0	0	0	0	0	0	0	0	0
ENSG00000174007	84984	centrosomal protein 19	CEP19	up	2.54	2.06	2.3	2.33	0	0	2.46	0	0	2.31	2.25	0	0	0	0	0	0	0	0	0	0	0	0	0	0	0	0	0	0	0	0	0	0	0	0
ENSG00000121289	84902	centrosomal protein 89	CEP89	up	0	2.67	0	0	1.96	2.39	0	0	0	0	2.04	0	0	0	0	0	0	0	0	0	0	0	0	0	0	0	0	0	0	0	0	0	0	0	0
ENSG00000179902	127003	cilia and flagella associated protein 276	CFAP276	down	0	0	-2.31	-2.7	-1.97	-3.49	-2.13	0	0	-2.09	0	0	0	0	-2.63	0	0	0	0	-0.69	0	0	0	0	-0.51	0	0	0.92	0	0	0	0	0	0	0
ENSG00000283361	101929355	CFAP97 domain containing 2	CFAP97D2	up	0	0	3.32	0	2.94	0	2.06	0	3.07	2.85	0	0	0	0	0	0	0	0	0	0	0	0	0	0	0	0	0	0	0	0	0	0	0	0	0
ENSG00000163320	8545	CGG triplet repeat binding protein 1	CGGBP1	up	3.91	3.55	2.71	3.33	2.68	2.9	3	0	0	2.48	3.19	2.76	2.51	2.88	0	0	0	0	0	0	0	0	0	0	0	0	0	0	0	0	0	0	0	0	0
ENSG00000125611	84269	coiled-coil-helix-coiled-coil-helix domain containing 5	CHCHD5	down	-3.13	-2.92	0	-2.67	-2.71	0	-3.47	0	0	0	0	0	-2.88	0	0	0	0	0	0	0	0	0	0	0	0	0	0	0	0	0	0	0	0	0	0
ENSG00000072609	55743	checkpoint with forkhead and ring finger domains	CHFR	down	-2.4	-3.38	-2.4	0	-2.25	-2.24	0	-2.23	-2.24	-2.63	0	0	-2.95	-2.96	0	0	0	0	0	0	0	0	0	0	0	0	0	0	0	0	0	0	0	0	0
ENSG00000100288	1120	choline kinase beta	CHKB	down	-2.37	-2.54	-2.14	0	0	0	0	-2.03	0	0	0	0	-2.53	-2.51	-2.06	0	0	0	0	0	0	0	0	0	0	0	0	0	0	0	0	0	0	0	0
ENSG00000115561	51652	charged multivesicular body protein 3	CHMP3	up	0	4.4	2.05	0	0	0	3.83	0	0	3.14	3.21	0	0	0	2.19	0	0	0	0	0	0	0	0	0	0	0	0	0	0	0	0	0	0	0	0
ENSG00000170175	1140	cholinergic receptor nicotinic beta 1 subunit	CHRNB1	down	0	-2.14	0	0	-2.12	0	0	0	0	0	0	0	-2.56	-2.26	0	0	0	0	0	0	0	0	0	0	0	0	0	0	0	0	0	0	0	0	0
ENSG00000115526	9486	carbohydrate sulfotransferase 10	CHST10	down	-2.23	0	0	0	0	-2.88	-2.26	0	0	0	0	0	-2.51	0	0	0	0	0	0	0	0	0	0	0	0	0	0	0	0	0	0	0	0	0	0
ENSG00000144021	9391	cytosolic iron-sulfur assembly component 1	CIAO1	down	0	0	-2.62	-3	0	0	-3.7	-3.18	-3.26	-2.63	-2.58	0	0	0	0	0	0	0	0	0	0	0	0	0	0	0	0	0	0	0	0	0	0	0	0
ENSG00000123975	1164	CDC28 protein kinase regulatory subunit 2	CKS2	down	-2.17	-2.89	-2.59	-2.27	-2.36	0	-2.37	0	-2.32	-2.31	-2.35	0	-2.32	0	0	0	1.75	-1.35	0	0	0	0	0	0	0	0	0	0	-0.55	0	0	-0.63	0	-0.65	-0.69
ENSG00000157322	348174	C-type lectin domain family 18 member A	CLEC18A	down	0	0	-2.2	-2.16	0	-2.01	0	0	0	-2	0	0	0	0	0	0	0	0	0	0	0	0	0	0	0	0	0	0	0	0	0	0	0	0	0
ENSG00000182566	339390	C-type lectin domain family 4 member G	CLEC4G	up	3.13	2.61	0	0	0	0	0	0	0	0	0	0	1.96	0	0	0	0	0	0	0	0	0	0	0	0	0	0	0	0	0	0	-0.71	0	0	0
ENSG00000182372	2055	CLN8 transmembrane ER and ERGIC protein	CLN8	up	2.02	0	0	0	0	0	0	0	0	0	2.36	0	0	2.21	0	0	0	0	0	0	0	0	0	0	0	0	0	0	0	0	0	0	0	0	0
ENSG00000198515	1259	cyclic nucleotide gated channel subunit alpha 1	CNGA1	down	0	0	0	0	0	0	0	-2.18	0	-2.2	0	0	-1.98	0	0	0	0	0	0	0	0	0	0	0	0	0	0	0	0	0	0	0	0	0	0
ENSG00000115649	27013	cyclin Pas1/PHO80 domain containing 1	CNPPD1	down	-2.91	0	0	0	0	0	0	-2.47	-2.54	0	-2.09	-2.57	-2.31	-3.59	-1.98	0	0	0	0	0	0	0	0	0	0	0	0	0	0	0	0	0	0	0	0
ENSG00000256053	84334	cytochrome c oxidase assembly factor 8	COA8	up	0	0	2.3	2.33	3.19	0	0	0	3.13	2.02	0	0	0	0	0	0	0	0	0	0	0	0	0	0	0	0	0	0	0	0	0	0	0	0	0
ENSG00000215018	340267	collagen type XXVIII alpha 1 chain	COL28A1	up	2.7	3.07	2.45	2.63	0	0	2.32	2.12	0	2.31	0	0	2.23	2.68	2.89	0	0	0	0	0	0	0	0	0	0	0	0	0	0	0	0	0	0	0	0
ENSG00000080573	50509	collagen type V alpha 3 chain	COL5A3	down	-2.76	0	0	-2.57	0	0	-2.46	0	0	-2.1	0	0	-2.05	-2.56	0	0	0	0	0	0	0	0	0	0	0	0	0	0	0	0	0	0	0.51	0	0
ENSG00000172428	150678	COP9 signalosome subunit 9	COPS9	down	-1.96	0	0	0	0	0	-3.53	0	0	-2.94	0	0	0	0	0	0	0	0	0	0	0	0	0	0	0	0	0	0	0	0	0	0	0	0	0
ENSG00000132423	51805	coenzyme Q3, methyltransferase	COQ3	down	0	-2.05	0	0	0	0	0	0	0	-2.52	-3.06	0	0	0	0	0	0	0	0	0	0	0	0	0	0	0	0	0	0	0	0	0	0	0	0
ENSG00000163050	56997	coenzyme Q8A	COQ8A	down	0	-4.58	-3.68	0	0	0	0	0	0	0	0	0	-2.19	0	0	0	0	0	0	0	0	0	0	0	0	0	0	0	0	0	0	0	0	0	0
ENSG00000176340	1351	cytochrome c oxidase subunit 8A	COX8A	down	0	-2.87	0	-3.06	0	0	0	0	0	0	0	0	0	-2.56	0	0	0	0	0	0	0	0	0	0	0	0	0	0	0	0	0	0	0	0	0
ENSG00000134376	23418	crumbs cell polarity complex component 1	CRB1	down	0	0	-3.82	0	0	0	0	0	0	-4.82	0	0	0	-3.74	0	0	0	0	0	0	0	0	0	0	0	0	0	0	0	0	0	0	0	0	0
ENSG00000241258	27297	CGRP receptor component	CRCP	down	0	0	0	0	0	0	-2.17	0	0	-2.06	0	0	-2.61	0	0	0	0	0	0	0	0	0	0	0	0	0	0	0	0	0	0	0	0	0	0
ENSG00000119878	9419	CXXC repeat containing interactor of PDZ3 domain	CRIPT	up	1.97	2.02	0	0	0	0	0	0	0	2.1	0	0	0	0	0	0	0	0	0	0	0	0	0	0	0	0	0	0	0	0	0	0	0	0	0
ENSG00000174080	8722	cathepsin F	CTSF	down	0	0	-2.47	-3.22	0	0	-2.49	0	-4.39	-2.7	-2.57	-3.01	-2.39	-2.78	0	0	0	0	0	0	0	0	0	0	0	0	0	0	0	0	0	0	0	0	0
ENSG00000112659	23113	cullin 9	CUL9	down	-2.11	0	-2.44	-2.78	0	0	-2.71	0	0	0	-3.28	0	0	0	0	0	0	0	0	0	0	0	0	0	0	0	0	0	0	0	0	0	0	0	0
ENSG00000273559	54883	CWC25 spliceosome associated protein homolog	CWC25	down	0	0	0	0	0	0	0	0	0	0	0	-2.5	-2.63	-2.64	0	0	0	0	0	0	0	0	0	0	0	0	0	0	0	0	0	0	0	0	0
ENSG00000095485	55280	CWF19 like cell cycle control factor 1	CWF19L1	up	2.33	2.4	2.58	0	2.48	2.35	2.7	0	2.78	2.7	2.35	2.11	2.45	2.91	2.55	0	0	0	0	0	0	0	0	0	0	0	0	0	0	0	0	0	0	0	0
ENSG00000008283	1534	cytochrome b561	CYB561	up	2.76	3.29	2.78	2.88	2.82	2.09	2.83	2.58	2.76	3.12	2.73	0	0	3.14	0	0	0	0	0	0	0	0	0	0	0	0	0	0	0	0	0	0	0	0	0
ENSG00000071967	79901	cytochrome b reductase 1	CYBRD1	down	-2.01	0	0	0	0	0	-2.23	0	-2.16	0	-2.24	0	0	-2.14	0	0.5	0	0	0	0	0	0	0	0	0	0	0	0	0	0	0	0	0	0	0
ENSG00000187048	1579	cytochrome P450 family 4 subfamily A member 11	CYP4A11	up	0	2.6	2.73	2.12	0	0	0	0	0	0	0	0	0	2.67	0	0	0	0	0	0	0	0	0	0	0	0	0	0	0	0	0	0	0	0	0
ENSG00000162384	54987	CXXC motif containing zinc binding protein	CZIB	up	2.42	0	0	0	0	0	0	1.99	0	2.38	2.17	0	2	1.99	0	0	0	0	0	0	0	0	0	0	0	0	0	0	0	0	0	0	0	0	0
ENSG00000178149	55152	DALR anticodon binding domain containing 3	DALRD3	down	-3.22	0	0	-3.58	-2.35	0	0	0	0	0	0	0	-2.37	-2.88	0	0	0	0	0	0	0	0	0	0	0	0	0	0	0	0	0	0	0	0	0
ENSG00000182308	285429	DDB1 and CUL4 associated factor 4 like 1	DCAF4L1	down	0	-3.51	0	0	0	0	-4.02	0	0	-3.65	0	0	0	-2.53	0	0	0	0	0	0	0	0	0	0	0	0	0	0	0	0	0	0	0	0	0
ENSG00000213722	23564	DDAH family member 2, ADMA-independent	DDAH2	up	0	0	1.97	4.92	0	0	0	0	0	0	0	0	0	2.06	0	0	0	0	0	0	0	0	0	0	0	0	0	0	-0.52	0	0	0	0	0	0
ENSG00000134574	1643	damage specific DNA binding protein 2	DDB2	up	0	2.49	3.37	0	0	2.55	0	0	2.72	0	0	0	0	0	0	0	0	0	0	0	0	0	0	0	0	0	0	0	0	0	0	0	0	0	0
ENSG00000085788	23259	DDHD domain containing 2	DDHD2	down	0	-1.97	0	0	0	0	0	-2.93	0	0	0	0	-2.04	0	0	0	0	0	0	0	0	0	0	0	0	0	0	0	0	0	0	0	0	0	0
ENSG00000013573	1663	DEAD/H-box helicase 11	DDX11	up	2.19	2.02	2.24	2.27	2.27	2.46	2.3	2.26	2.34	2.32	2.41	2.35	2.45	2.41	2.44	0	0	0	0	0	0	0	0	0	0	0	0	0	0	0	0	0	0	0	0
ENSG00000242612	26063	2,4-dienoyl-CoA reductase 2	DECR2	up	0	0	2.61	2.1	2.52	2.85	2.53	2.66	2.49	2.57	2.92	2.73	0	2.38	2.52	0	0	0	0	0	0	0	0	0	0	0	0	0	0	0	0	0	0	0	0
ENSG00000170456	160518	DENN domain containing 5B	DENND5B	up	2.99	3.21	0	2.13	0	0	0	0	0	0	0	0	0	0	0	0	0	0	0	0	0	0	0	0	0	0	0	0	0	0	0	0	0	0	0
ENSG00000139734	81624	diaphanous related formin 3	DIAPH3	down	0	0	-2.05	0	-2.63	0	-2.49	0	0	0	0	0	0	0	0	0	0	0	0	0	0	0	0	0	0	0	0	0	0	0	0	0	0	0	0
ENSG00000154511	388650	divergent protein kinase domain 1A	DIPK1A	down	0	0	-2.23	0	0	0	0	0	0	0	0	0	-2.26	-2.88	0	0	0	0	0	0	0	0	0	0	0	0	0	0	0	0	0	0	0	0	0
ENSG00000091140	1738	dihydrolipoamide dehydrogenase	DLD	down	-2.12	0	0	0	0	0	0	0	0	-2.04	0	0	0	-2.51	-2.17	0	0	0	0	0	0	0	0	0	0	0	0	0	0	0	0	0	0	0	0
ENSG00000132837	29958	dimethylglycine dehydrogenase	DMGDH	down	-2.28	-2.04	0	0	0	0	0	0	0	-2.05	-2.43	0	0	0	0	0	0	0	0	0	0	0	0	0	0	0	0	0	0	0	0	0	0	0	0
ENSG00000118997	56171	dynein axonemal heavy chain 7	DNAH7	down	-2.09	0	-2.35	0	0	-2.08	-2.24	0	0	0	-2.14	-2.06	0	0	0	0	0	0	0	0	0	0	0	0	0	0	0	0	0	0	0	0	0	0	0
ENSG00000187726	374407	DnaJ heat shock protein family (Hsp40) member B13	DNAJB13	down	0	-3.19	-2.28	0	0	0	0	0	0	0	0	0	0	-2.38	0	0	0	0	0	0	0	0	0	0	0	0	0	0	0	0	0	0	0	0	0
ENSG00000106976	1759	dynamin 1	DNM1	up	0	2.98	2.14	0	0	2.16	0	0	0	0	0	0	0	0	0	0	0	0	0	0	0	0	0	0	0	0	0	0	0	0	0	0	0	0	0
ENSG00000107554	23268	dynamin binding protein	DNMBP	up	3.07	2.61	0	0	0	0	0	0	0	0	0	0	2.63	2.18	0	0	0	0	0	0	0	0	0	0	0	0	0	0	0	0	0	0	0	0	0
ENSG00000272636	8447	double C2 domain beta	DOC2B	down	0	0	0	0	-2.97	0	0	0	0	0	0	0	-3.31	-3.23	0	0	0	0	0	0	0	0	0	0	0	0	0	0	0	0	0	0	0	0	0
ENSG00000151640	10570	dihydropyrimidinase like 4	DPYSL4	up	3.13	0	3.29	0	0	0	0	0	0	0	0	0	3.31	2.84	0	0	0	0	0	0	0	0	0	0	0	0	0	0	0	0	0	0	0	0	0
ENSG00000149295	1813	dopamine receptor D2	DRD2	down	0	0	0	-1.98	0	0	0	0	0	0	0	0	-2.48	-2.21	0	0	0	0	0	0	0	0	0	0	0	0	0	0	0	0	0	0	0	0	0
ENSG00000125821	92675	D-aminoacyl-tRNA deacylase 1	DTD1	up	2.82	2.57	2.66	0	2.49	0	2.4	0	0	2.65	0	0	0	0	0	0	0	0	0	0	0	0	0	0	0	0	0	0	0	0	0	0	0	0	0
ENSG00000149599	128853	dual specificity phosphatase 15	DUSP15	down	0	0	0	0	-2.82	0	-2.76	0	0	0	0	0	0	-2.38	0	0	0	0	0	0	0	0	0	0	0	0	0	0	0	0	0	0	0	0	0
ENSG00000077380	1781	dynein cytoplasmic 1 intermediate chain 2	DYNC1I2	down	0	-3.33	0	0	0	0	0	0	0	0	0	0	-3.32	-2.16	0	0	0	0	0	0	0	0	0	0	0	0	0	0	0	0	0	0	0	0	0
ENSG00000126870	55112	dynein 2 intermediate chain 1	DYNC2I1	down	-2.53	-2.3	0	-2.19	0	0	-2.64	-2.38	-2.28	-2.32	-2.05	0	-2.59	-2.59	0	0	0	0	0	0	0	0	0	0	0	0	0	0	0	0	0	0	0	0	0
ENSG00000138036	51626	dynein cytoplasmic 2 light intermediate chain 1	DYNC2LI1	up	2.73	2.44	0	0	0	0	2.06	0	3.3	2.32	0	0	2.33	0	0	0	0	0	0	0	0	0	0	0	0	0	0	0	0	0	0	0	0	0	0
ENSG00000152760	200132	dynein light chain Tctex-type family member 5	DYNLT5	down	-6.3	-6	-4.81	-5.36	0	0	-4.99	0	-5.35	-4	-5.59	0	-3.02	-5.05	0	0	0	0	0	0	0	0	0	0	0	0	0	1.04	0	0	0	0.6	0	0	-0.64
ENSG00000145088	55840	ELL associated factor 2	EAF2	up	2.09	0	0	0	0	2.05	0	2	0	0	0	0	0	0	0	0	0	0	0	0	0	0	0	0	0	0	0	0	0	0	0	0	0	0	0
ENSG00000145194	9718	endothelin converting enzyme 2	ECE2	up	2.34	0	3.24	2.85	2.05	3.5	2.29	2.63	2.89	0	2.38	0	0	2.07	0	0	0	0	0	0	0	0	0	0	0	0	0	-0.55	0	0	0	0	0	0	0
ENSG00000183798	90187	elastin microfibril interfacer 3	EMILIN3	down	0	0	0	0	-3.12	0	-2.88	-2.94	-2.42	-3.07	-3.16	0	-2.49	0	0	-0.66	0	0	0	0	0	0	0	0	0	0	0	0	0	0	0	-0.51	0	0	0
ENSG00000149499	256364	EMAP like 3	EML3	up	3.24	3.26	0	0	0	0	3.2	0	0	3.3	2.95	0	0	0	3.23	0	0	0	0	0	0	0	0	0	0	0	0	0	0	0	0	0	0	0	0
ENSG00000133216	2048	EPH receptor B2	EPHB2	down	-4.31	-3.16	0	0	0	0	-4.31	0	0	0	-3.39	0	0	0	0	0	-0.51	0	0	0	0	0	0	0	0	0	0	0	0	0	0	0	0	0	0
ENSG00000163161	2071	ERCC excision repair 3, TFIIH core complex helicase subunit	ERCC3	down	0	0	0	0	0	0	0	0	0	-2.24	0	0	-2.41	-2.19	-1.97	0	0	0	0	0	0	0	0	0	0	0	0	0	0	0	0	0	0	0	0
ENSG00000104626	90459	exoribonuclease 1	ERI1	up	3.74	3.78	0	0	0	0	2.61	0	0	0	2.83	0	0	0	0	0	0	0	0	0	0	0	0	0	0	0	0	0	0	0	0	0	0	0	0
ENSG00000144488	339768	espin like	ESPNL	up	0	0	0	0	0	2.77	3.07	0	2.1	2.07	0	0	0	0	0	0	0	0	0	0	0	0	0	0	0	0	0	0	0	0	0	0	0	0	0
ENSG00000117868	57488	extended synaptotagmin 2	ESYT2	up	4.72	4.09	3.11	2.55	0	0	0	0	2.79	3.26	0	0	3.89	2.76	2.22	0	0	0	0	0	0	0	0	0	0	0	0	0	0	0	0	0	0	0	0
ENSG00000149485	3992	fatty acid desaturase 1	FADS1	down	-3.22	-3.12	-2.94	-3.23	-3.42	0	-3.26	-3.56	-3.44	0	-2.82	0	-3.24	-3.42	0	0	0	0	0	0	0	0	0	0	0	0	0	0	0	0	0	0	0	0	0
ENSG00000144199	151313	fumarylacetoacetate hydrolase domain containing 2B	FAHD2B	down	-3.39	-2.16	-3.56	-3.82	0	0	-2.62	0	0	-3.95	-3.83	0	-3.69	-3.04	0	0	0	0	0	0	0	0	0	0	0	0	0	0	0	0	0	0	0	0	0
ENSG00000154319	83648	family with sequence similarity 167 member A	FAM167A	up	2.69	0	2.09	2.34	0	0	0	1.98	0	0	2.15	0	0	0	0	0	0	0	0	0	0	0	0	0	0	0	0	0	0	0	0	0	0	0	0
ENSG00000151327	283635	family with sequence similarity 177 member A1	FAM177A1	up	2.45	2.85	2.14	0	2.65	0	0	0	0	0	0	0	0	0	0	0	0	0	0	0	0	0	0	0	0	0	0	0	0	0	0	0	0	0	0
ENSG00000168754	51252	family with sequence similarity 178 member B	FAM178B	down	0	0	-2.59	-2.66	0	0	0	0	0	-2.16	-2.35	0	-2.48	0	0	0	0	0	0	0	0	0	0	0	0	0	0	0	0	0	0	0	0	0	0
ENSG00000196666	399888	family with sequence similarity 180 member B	FAM180B	down	0	-4.33	0	-4.05	0	0	-4.54	0	-2.72	-4.38	0	0	0	-2.9	0	0	0	0.75	0	0	0	0	0	0	0	0	0	0	0	0	0	0	0	0	0.56
ENSG00000237765	285550	family with sequence similarity 200 member B	FAM200B	down	-2.63	0	0	-2.01	-2.49	0	-3.34	0	0	0	-3.54	0	-2.2	-2.74	0	0	0	0	0	0	0	0	-0.52	0	0	0	0	0	0	0	0	0	0	0	0
ENSG00000184949	646851	family with sequence similarity 227 member A	FAM227A	up	2.55	2.55	0	2.41	2.83	0	2.62	0	2.72	2.51	2.41	2.41	2.56	2.82	0	0	0	0	0	0	0	0	0	0	0	0	0	0.57	0	0	0	0	0	0	0
ENSG00000215251	60493	FAST kinase domains 5	FASTKD5	up	3.45	3.37	2.46	0	0	0	0	0	0	0	0	0	0	0	3.24	0	0	0	0	0	0	0	0	0	0	0	0	0	0	0	0	0	0	0	0
ENSG00000155034	80028	F-box and leucine rich repeat protein 18	FBXL18	up	0	0	0	0	0	0	2.21	0	0	3.2	3.14	0	2.04	0	0	0	0	0	0	0	0	0	0	0	0	0	0	0	0	0	0	0	0	0	0
ENSG00000143631	2312	filaggrin	FLG	up	0	0	0	2.22	2.79	0	0	0	0	2.03	0	0	0	0	0	0	0	0	0	0	0	0	0	0	0	0	0	0	0	0	0.52	0	0	0	0
ENSG00000037280	2324	fms related receptor tyrosine kinase 4	FLT4	up	0	2.34	0	0	0	0	0	0	0	2.04	2.17	0	0	0	0	0	0	0	0	0	0	0.73	0	0	0	0	0	0	0	0	0	0.55	0	0	0
ENSG00000141560	79672	fructosamine 3 kinase related protein	FN3KRP	down	-1.99	-2.49	-2.42	-2.47	0	-2.16	-2.23	0	-2.16	-2.12	-2.06	-2.15	-2.37	0	-2.24	0	0	0	0	0	0	0	0	0	0	0	0	0	0	0	0	0	0	0	0
ENSG00000052795	57600	folliculin interacting protein 2	FNIP2	down	0	-3.69	0	0	0	-2.7	0	0	0	0	-4.31	0	0	0	0	0	0	0	0	0	0	0	0	0	0	0	0	0	0	0	0	0	0	0	0
ENSG00000086205	2346	folate hydrolase 1	FOLH1	up	3.75	3.9	4.28	0	2.25	4.11	3.77	0	0	3.69	3.33	0	0	3.72	3.33	0	0	0	0	0	0	0.85	0	0	0	0	0	0	0	0	0	0	0	0	0
ENSG00000110074	55572	FAD dependent oxidoreductase domain containing 1	FOXRED1	up	1.99	0	0	0	0	0	0	0	1.97	0	1.97	0	1.98	0	0	0	0	0	0	0	0	0	0	0	0	0	0	0	0	0	0	0	0	0	0
ENSG00000179772	2307	forkhead box S1	FOXS1	up	0	2.1	0	0	0	0	2.93	0	0	0	0	0	0	3.06	0	0	-1.4	0	0	0	0	0	0	0	0	0	0	0	0	0	0	0	0	0	0
ENSG00000181274	23401	FRAT regulator of WNT signaling pathway 2	FRAT2	down	-4.38	-3.37	-2.06	0	0	0	0	0	0	0	0	0	0	0	0	0	0	0	0	0	0	0	0	0	0	0	0	0	0	0	0	0	0	0	0
ENSG00000164946	158326	FRAS1 related extracellular matrix 1	FREM1	up	0	0	2.01	2.82	0	0	0	0	2.63	0	0	0	3.14	2.94	0	0	0	0	0	0	0	0	0	0	0	0	0	0	0	0	0	0	0	0	0
ENSG00000165219	26130	GTPase activating protein and VPS9 domains 1	GAPVD1	up	0	0	2.94	0	0	0	0	0	0	0	0	0	3.18	2.99	0	0	0	0	0	0	0	0	0	0	0	0	0	0	0	0	0	0	0	0	0
ENSG00000164404	2661	growth differentiation factor 9	GDF9	up	0	2.69	0	2.6	0	0	2.06	0	2.4	2.4	2.19	0	0	0	0	0	0	0	0	0	0	0	0	0	0	0	0	-0.54	0	0	0	0	0	0	0
ENSG00000057608	2665	GDP dissociation inhibitor 2	GDI2	down	0	0	0	-2.06	0	0	0	0	0	-2	0	0	-2.22	0	0	0	0	0	0	0	0	0	0	0	0	0	0	0	0	0	0	0	0	0	0
ENSG00000142252	79760	gem nuclear organelle associated protein 7	GEMIN7	up	2.98	2.4	0	2.26	2.71	0	3.22	0	2.5	0	2.3	2.68	2.73	3.18	0	0	0	0	0	0	0	0	0	0	0	0	0	0	0	0	0	0	0	0	0
ENSG00000137563	8836	gamma-glutamyl hydrolase	GGH	up	0	0	2.11	2.58	2.7	2.17	2.41	2.79	0	0	2.22	0	2.34	0	2.61	0	0	0	0	0	0	0	0	0	0	0	0	0	0	0	0	0	0	0	0
ENSG00000055211	116254	glycosylated integral membrane protein 1	GINM1	down	0	-3.15	0	0	0	-3.18	-3.49	0	-2.26	0	-3.42	-3.15	0	0	0	0	0	0	0	0	0	0	0	0	0	0	0	0	0	0	0	0	0	0	0
ENSG00000180481	144321	GLIPR1 like 2	GLIPR1L2	down	-2.32	-2.31	-2.33	-2.25	-2.29	-2.19	-2.38	-2.1	-2.34	-2.25	-2.26	-2.19	0	-2.21	-2.23	0	0	0	0	0	0	0	0	0	0	0	0	0	0	0	0	0	0	0	0
ENSG00000023572	51022	glutaredoxin 2	GLRX2	up	2.51	2.96	2.01	0	0	0	0	0	-2.08	2.06	0	0	0	0	0	0	0	0	0	0	0	0	0	0	0	0	0	0	0	0	0	0	0	0	0
ENSG00000139433	51228	glycolipid transfer protein	GLTP	down	0	-3.91	-3.53	-4.23	0	-2.64	-3.41	-3.92	-2.31	-3.2	-3.15	-2.91	-3.76	-3.53	-3.86	0	0	0	0	0	0	0	0	0	0	0	0	0	0	0	0	0	0	0	0
ENSG00000168237	132158	glycerate kinase	GLYCTK	up	0	0	3.11	0	2.22	0	0	2.54	0	0	0	0	0	2.53	0	0	0	0	0	0	-0.57	0	0	0	0	0	0	0	0	0	0	0	0	0	0
ENSG00000087338	64395	germ cell-less 1, spermatogenesis associated	GMCL1	down	-2.24	-2.43	0	0	0	0	-2.3	-2.39	-2.1	0	0	0	-2.73	-2.81	0	0	0	0	0	0	0	0	0	0	0	0	0	0	0	0	0	0	0	0	0
ENSG00000173540	29925	GDP-mannose pyrophosphorylase B	GMPPB	up	0	4.65	5.16	5.33	5.72	4.87	4.91	5.36	5.2	5.68	4.73	5.07	5.03	5.4	5.31	0	0	0	0	0	0	0	0	0	0	0	0	0	0	0	0	0	0	0	0
ENSG00000163938	26354	G protein nucleolar 3	GNL3	up	0	0	3.47	3.39	0	0	0	0	3.49	3.64	3.13	0	3.87	3.83	0	0	0	0	0	0	0	0	0	0	0	0	0	0	0	0	0	0	0	0	0
ENSG00000163281	132789	glucosamine-6-phosphate deaminase 2	GNPDA2	down	-3.53	-3.51	-3.4	-3.4	-3.51	-3.47	-3.57	-3.62	-3.74	-3.39	-3.66	0	-2.4	-2.93	-3.2	0	0	0	0	0	0	0	0	0	0	0	0	0	0	0	0	0	0	0	0
ENSG00000108433	9570	golgi SNAP receptor complex member 2	GOSR2	up	0	0	0	0	0	0	0	0	0	0	0	2.46	2.86	2.42	3.18	0	0	0	0	0	0	0	0	0	0	0	0	0	0	0	0	0	0	0	0
ENSG00000136235	10457	glycoprotein nmb	GPNMB	down	-2.64	-2.61	-3.05	-2.73	-2.43	0	-2.72	-2.51	-2.67	-2.59	-2.25	0	-2.43	-2.78	0	0	0	0	0	0	0	0	0	0	-0.84	0	0	0	0	0	0	0.68	0	0	0.78
ENSG00000125734	56927	G protein-coupled receptor 108	GPR108	up	2.68	2.72	2.66	2.68	2.74	2.2	2.57	2.48	2.98	2.55	2.72	2.73	2.41	2.23	2.68	0	0	0	0	0	0	0	0	0	0	0	0	0	0	0	0	0	0	0	0
ENSG00000170837	2850	G protein-coupled receptor 27	GPR27	up	3.56	3.16	2.82	2.11	0	0	0	0	0	2.17	0	0	0	0	0	0	0	0	0	0	0	0	0	0	0	0	0	0	0	0	0	0	0	0	0
ENSG00000233276	2876	glutathione peroxidase 1	GPX1	up	4.25	3.16	4.59	4.69	2.87	0	4.65	2.81	2.29	4.69	3.95	0	4.19	4.79	2.61	0	0	0	0	0	0	0	0	0	0	0	0	0	0	0	0	0	0	0	0
ENSG00000089351	57655	GRAM domain containing 1A	GRAMD1A	down	0	-2.21	0	0	0	0	0	0	0	-2.03	-2.15	0	0	0	-2.11	0	0	0	0	0	0	0	0	0	0	0	0	0	0	0	0	0	0	0	0
ENSG00000114124	131890	G protein-coupled receptor kinase 7	GRK7	up	0	0	0	0	0	0	2.59	0	0	2.8	0	0	0	2.01	0	0	0	0	0	0	0	0	0	0	0	0	0	0	0	0	0	0	0	0	0
ENSG00000104518	79792	gasdermin D	GSDMD	up	0	0	0	2.34	0	2.04	0	2.67	0	2.11	2.01	0	0	0	0	0	0	0	0	0	0	0	0	0	0	0	0	0	0	0	0	0	0	0	0
ENSG00000105928	1687	gasdermin E	GSDME	up	2.8	0	3.32	2.69	2.58	3.74	3.12	3.54	2.7	2.99	3.72	3.16	0	0	3.53	0	0	0	0	0	0	0	0	0	0	0	0	0	0	0	0	0	0	0	0
ENSG00000065621	119391	glutathione S-transferase omega 2	GSTO2	up	2.02	1.96	2.45	2.15	1.99	2.07	2.09	1.96	0	2.03	2.18	0	2.36	2.32	2.26	0	0	0	0	0	0	0	0	0	0	0	0	0	0	0	0	0	0	0	0
ENSG00000084207	2950	glutathione S-transferase pi 1	GSTP1	up	0	0	2.33	2.22	2.12	2.43	0	0	2.52	0	0	2.17	0	0	0	0	0	0	0	0	0	0	0	0	0	0	0	0	0	0	0	0	0	0	0
ENSG00000272047	404672	general transcription factor IIH subunit 5	GTF2H5	down	0	0	0	-2.67	0	0	0	0	-2.06	-1.97	0	0	0	0	0	0	0	0	0	0	0	0	0	0	0	0	0	0	0	0	0	0	0	0	0
ENSG00000263001	2969	general transcription factor IIi	GTF2I	up	0	0	3.14	2.29	0	2.21	2.32	2.02	2.18	0	2.35	0	0	2.15	0	0	0	0	0	0	0	0	0	0	0	0	0	0	0	0	0	0	0	0	0
ENSG00000196275	84163	GTF2I repeat domain containing 2	GTF2IRD2	up	2.96	0	2.54	2.3	0	2.76	2.48	2.77	0	3.07	2.5	2.9	2.58	2.47	2.46	0	0	0	0	0	0	0	0	0	0	0	0	0	0	0	0	0	0	0	0
ENSG00000151806	60558	GTP binding elongation factor GUF1	GUF1	up	-3.86	0	3.42	3.44	3.43	2.85	3.27	3.81	3.22	3.38	2.95	3.48	3.57	3.04	3.55	0	0	0	0	0	0	0	0	0	0	0	0	0	0	0	0	0	0	0	0
ENSG00000187837	3006	H1.2 linker histone, cluster member	H1-2	down	-2.53	0	0	0	0	0	-2.96	0	0	-2.64	-3.3	0	0	0	0	0	0	0	0	0	0	0	0	0	0	0	0	0	0	0	0	0	0	0	0
ENSG00000105968	94239	H2A.Z variant histone 2	H2AZ2	down	-2.99	0	-2.3	0	0	0	-3.17	0	0	0	0	0	0	0	0	0	0	0	0	0	0	0	0	0	0	0	0	0	0	0	0	0	0	0	0
ENSG00000085382	57531	HECT domain and ankyrin repeat containing E3 ubiquitin protein ligase 1	HACE1	up	2.05	0	0	2.24	0	0	2.2	2.38	0	2.17	0	0	2.18	2.36	0	0	0	0	0	0	0	0	0	0	0	0	0	0	0	0	0	0	0	0	0
ENSG00000170445	3035	histidyl-tRNA synthetase 1	HARS1	up	0	0	2.34	0	0	0	0	0	2.62	0	0	0	0	2.24	0	0	0	0	0	0	0	0	0	0	0	0	0	0	0	0	0	0	0	0	0
ENSG00000112855	23438	histidyl-tRNA synthetase 2, mitochondrial	HARS2	down	0	-3.32	0	0	0	0	-2.12	0	0	0	0	0	0	-2.17	0	0	0	0	0	0	0	0	0	0	0	0	0	0	0	0	0	0	0	0	0
ENSG00000092036	54930	HAUS augmin like complex subunit 4	HAUS4	down	0	-2	0	-2.02	-1.98	-2.16	-2.02	0	0	0	0	-2.01	0	0	0	0	0	0	0	0	0	0	0	0	0	0	0	0	0	0	0	0	0	0	0
ENSG00000112339	10767	HBS1 like translational GTPase	HBS1L	up	2.54	2.45	2.32	2.21	0	2.12	2.36	2.06	2.1	3.48	2.06	0	0	0	2.09	0	0	0	0	0	0	0	0	0	0	0	0	0	0	0	0	0	0	0	0
ENSG00000115677	3069	high density lipoprotein binding protein	HDLBP	down	0	0	0	0	0	0	-2.36	0	-2.11	0	-2.01	0	-2.38	-2.18	0	0	0	0	0	0	0	0	0	0	0	0	0	0	0	0	0	0	0	0	0
ENSG00000162669	164045	helicase for meiosis 1	HFM1	up	0	0	0	0	0	0	0	0	0	2.72	2.21	2.69	0	0	0	0	0	0	0	0	0	0	0	0	0	0	0	0	0	0	0	0	0	0	0
ENSG00000106049	11112	3-hydroxyisobutyrate dehydrogenase	HIBADH	up	2.36	3.15	0	0	0	0	0	2.28	0	0	0	0	0	0	0	0	0	0	0	0	0	0	0	0	0	0	0	0	0	0	0	0	0	0	0
ENSG00000234745	3106	major histocompatibility complex, class I, B	HLA-B	up	-2.59	0	3.77	3.31	0	0	0	0	0	5.1	3.98	0	0	0	0	0	0	0	0	0	0	0	0	0	0	0	0	0	0	0	0	0	0	0	0
ENSG00000204525	3107	major histocompatibility complex, class I, C	HLA-C	down	0	0	0	-2.59	0	0	0	-1.96	-2.67	0	0	0	0	-3.54	-4.14	0	0	0.64	0	0	0	0	0	0	0	0	0	0	0	0	0	0	0	0	0
ENSG00000241106	3112	major histocompatibility complex, class II, DO beta	HLA-DOB	down	0	0	-2.3	-2.68	-2.81	-2.47	0	-2.69	-2.83	-2.24	-2.7	0	-2.92	-2.85	-2.23	0	0	0	0	0	0	0	0	0	0	0	0	0	0	0	0	0	0	0	0
ENSG00000231389	3113	major histocompatibility complex, class II, DP alpha 1	HLA-DPA1	up	0	0	0	0	0	0	0	0	0	3.31	0	0	2.35	3.49	0	0	0	0	0	0	0	0	0	0	0	0	0	0	-0.75	0	0	0	0	0	0
ENSG00000232629	3120	major histocompatibility complex, class II, DQ beta 2	HLA-DQB2	down	0	0	-2.76	0	0	-2.14	0	0	-2	0	-3.6	-3.74	0	4.09	0	0	0	0	0	0	0	0	0	0	0	0	0	0	0	0	0	0	0	0	0
ENSG00000196126	3123	major histocompatibility complex, class II, DR beta 1	HLA-DRB1	down	0	0	0	0	-2.19	-3.37	0	0	0	-2.72	0	-3.24	0	0	0	0	0	0	0	0	0	0	0	0	0	0	0	0	0	0	0	0	0	0	0
ENSG00000116983	51440	hippocalcin like 4	HPCAL4	up	0	2.86	0	2.74	0	0	2.76	0	0	2.72	0	0	0	-2.8	0	0	0	0	0	0	0	0	0	0	0	0	0	0	0	0	0	0	0	0	0
ENSG00000204228	7923	hydroxysteroid 17-beta dehydrogenase 8	HSD17B8	down	-2.43	0	-2.31	-3.57	0	0	0	0	-2.85	0	0	0	-2.91	-2.14	0	0	0	0	0	0	0	0	0	0	0	0	0	0	0	0	0	0	0	0	0
ENSG00000179546	3352	5-hydroxytryptamine receptor 1D	HTR1D	up	0	2.94	0	0	2.32	0	2.59	0	0	2.74	2.57	0	0	0	0	0	0	0	0	0	0	0	0	0	0	0	0	0	0	0	0	0	0	0	0
ENSG00000188266	123688	hydroxylysine kinase	HYKK	down	0	0	0	0	-2.02	0	-2.45	-2.02	0	0	-2.12	0	0	0	0	0	0	0	0	0	0	0	0	0	0	0	0	0	0	0	0	0	0	0	0
ENSG00000029559	3381	integrin binding sialoprotein	IBSP	up	0	0	2.48	0	2.58	2.7	0	0	0	0	0	0	0	0	0	0	0	0	0	0	0	0	0	0	0	0	0	0	0	0	0	0	0	0	0
ENSG00000165948	122509	interferon alpha inducible protein 27 like 1	IFI27L1	down	-2.58	0	0	0	0	0	0	-1.97	-2.36	-1.98	0	0	0	-2.19	0	0	0	0	0	0	0	0	0	0	0	0	0	0	0	0	0	0	0	0	0
ENSG00000163913	55764	intraflagellar transport 122	IFT122	down	-1.96	0	-1.99	0	0	0	0	0	-2.25	0	0	0	0	0	0	0	0	0	0	0	0	0	0	0	0	0	0	0	0	0	0	0	0	0	0
ENSG00000100360	11020	intraflagellar transport 27	IFT27	up	0	0	0	0	2.02	0	2.33	0	0	2.08	2.12	0	2.64	0	0	0	0	0	0	0	0	0	0	0	0	0	0	0	0	0	0	0	0	0	0
ENSG00000118096	56912	intraflagellar transport 46	IFT46	up	0	0	0	0	0	0	0	0	0	0	2.16	0	2.52	3.12	0	0	0	0	0	0	0	0	0	0	0	0	0	0	0	0	0	0	0	0	0
ENSG00000197557	92104	intraflagellar transport 70A	IFT70A	down	-2.22	0	-2.11	0	0	0	0	0	0	0	-2.57	0	0	0	0	0	0	0	0	0	0	0	0	0	0	0	0	0.6	0	0	0	0	0	0	0
ENSG00000137070	3590	interleukin 11 receptor subunit alpha	IL11RA	up	0	0	2.01	0	0	2.33	0	0	2.18	0	0	0	0	0	2.59	0	0	0	0	0	0	0	0	0	0	0	0	0	0	0	0	0	0	0	0
ENSG00000103522	50615	interleukin 21 receptor	IL21R	down	0	-2.3	0	-2.16	0	0	0	0	0	0	0	0	-2.38	-2.15	0	0	0	0	0	0	0	0	0	0	0	0	0	0	0	0	0	0	0	0	0
ENSG00000137033	90865	interleukin 33	IL33	up	2.99	0	2.71	2.19	2.94	0	2.07	2.24	0	2.19	2.17	0	0	2.92	0	0	0	0	0	0	0	0	0	0	0	0	0	0	-0.54	0	0	0	0	0	0
ENSG00000196821	64771	inflammation and lipid regulator with UBA-like and NBR1-like domains	ILRUN	down	-2.59	-3.18	0	0	0	0	-2.45	-2.52	0	-2.06	0	0	0	0	0	0	0	0	0	0	0	0	0	0	0	0	0	0	0	0	0	0	0	0	0
ENSG00000133731	3612	inositol monophosphatase 1	IMPA1	up	2.56	2.07	2.4	2.47	0	0	2.12	0	2.33	0	2.12	0	0	0	0	0	0	0	0	0	0	0	0	0	0	0	0	0	0	0	0	0	0	0	0
ENSG00000148798	9118	internexin neuronal intermediate filament protein alpha	INA	down	-2.96	-3.13	-4.5	-3.53	0	0	-3.89	0	0	0	-2.83	0	0	0	0	0	0	0	0	0	0	0	0	0	0	0	0	0	0	0	0	0	0	0	0
ENSG00000114933	54891	INO80 complex subunit D	INO80D	up	0	0	0	0	0	0	0	0	0	2.28	0	0	2.02	2.94	0	0	0	0	0	0	0	0	0	0	0	0	0	0	0	0	0	0	0	0	0
ENSG00000169592	283899	INO80 complex subunit E	INO80E	up	3.22	2.72	2.78	2.48	0	0	2.41	0	0	0	2.7	0	2.28	2.42	0	0	0	0	0	0	0	0	0	0	0	0	0	0	0	0	0	0	0	0	0
ENSG00000204084	3633	inositol polyphosphate-5-phosphatase B	INPP5B	down	0	0	-1.97	-2.89	-2.79	0	0	0	-2.86	0	0	0	-2.88	-2.73	0	0	0	0	0	0	0	0	0	0	0	0	0	0	0	0	0	0	0	0	0
ENSG00000138448	3685	integrin subunit alpha V	ITGAV	up	2.5	0	2.06	0	1.98	0	2.04	0	0	2.07	2.49	0	0	0	1.97	0	0	0	0	0	0	0	0	0	0	0	0	0	0	0	0	0	0	0	0
ENSG00000115221	3694	integrin subunit beta 6	ITGB6	down	0	0	0	0	0	0	0	0	-2.56	0	0	-2.73	0	0	-3	0	0	0	0	0	0	0	0	0	0	0	0	0	0	0	0	0	0	0	0
ENSG00000055955	3700	inter-alpha-trypsin inhibitor heavy chain 4	ITIH4	down	0	-2.86	-3.21	-2.48	-3.7	-3.97	-3.85	-2.36	-3.83	-3.23	-3.81	-3.32	-2.74	-3.36	-3.87	0	0	0	0	-0.51	0	0	0	0	0	0	0	0	0	0	0	0	0	0	0
ENSG00000125877	3704	inosine triphosphatase	ITPA	down	0	0	0	-2.23	-2.2	0	-2.22	-2.05	-2.08	0	0	-2.57	-1.99	-2.48	-2.48	0	0	0	0	0	0	0	0	0	0	0	0	0	0	0	0	0	0	0	0
ENSG00000128928	3712	isovaleryl-CoA dehydrogenase	IVD	up	0	3.4	2.59	0	0	0	2.33	2.35	0	2.24	2.53	0	2.43	3.06	0	0	0	0	0	0	0	0	0	0	0	0	0	0	0	0	0	0	0	0	0
ENSG00000243789	100137047	jumonji domain containing 7	JMJD7	up	0	0	0	0	0	0	2.1	0	0	0	0	2.18	0	2.01	0	0	0	0	0	0	0	0	0	0	0	0	0	0	0	0	0	0	0	0	0
ENSG00000120071	284058	KAT8 regulatory NSL complex subunit 1	KANSL1	down	0	0	0	0	0	0	0	-2.29	0	-2.64	0	0	0	-2.16	0	0	0	0	0	0	0	0	0	0	0	0	0	0	0	0	0	0	0	0	0
ENSG00000170852	25948	kelch repeat and BTB domain containing 2	KBTBD2	down	0	0	-2.57	0	0	0	0	-2.25	0	-2.13	-2.13	0	-2.05	-2.54	0	0	0	0	0	0	0	0	0	0	0	0	0	0	0	0	0	0	0	0	0
ENSG00000136240	11014	KDEL endoplasmic reticulum protein retention receptor 2	KDELR2	down	-2.51	-1.98	0	0	0	0	0	0	0	0	-2.81	0	0	0	0	0	0	0	0	0	0	0	0	0	0	0	0	0	0	0	0	0	0	0	0
ENSG00000163807	57456	KIAA1143	KIAA1143	up	0	3.76	3.81	0	0	0	0	0	0	0	0	0	3.7	3.4	0	0	0	0	0	0	0	0	0	0	0	0	0	0	0	0	0	0	0	0	0
ENSG00000164627	221458	kinesin family member 6	KIF6	down	0	0	0	-2.17	0	-2.88	0	0	0	0	0	0	0	-2.17	0	0	0	0	0	0	0	0	0	0	0	0	0	0	0.59	0	0	0	0	0	0
ENSG00000167702	90990	kinesin family member C2	KIFC2	up	2.84	2.91	2.32	0	0	0	0	0	0	0	0	0	0	0	0	0	0	0	0	0	0	0	0	0	0	0	0	0	0	0	0	0	0	0	0
ENSG00000126214	3831	kinesin light chain 1	KLC1	up	0	2.84	0	0	0	0	0	2.7	0	0	0	0	5.38	0	0	0	0	0	0	0	0	0	0	0	0	0	0	0	0	0	0	0	0	0	0
ENSG00000150361	57626	kelch like family member 1	KLHL1	up	0	0	2.07	0	2.94	2.55	2.86	0	0	2.14	0	0	0	0	0	0	0	0	-0.6	0	0	0	0	0	1.42	0	0	0	0	0	0	0	0	0	0
ENSG00000183955	387893	lysine methyltransferase 5A	KMT5A	up	0	3.26	0	0	0	0	0	2.03	0	0	0	0	2.47	2.01	0	0	0	0	0	0	0	0	0	0	0	0	0	0	0	0	0	0	0	0	0
ENSG00000128944	90417	kinetochore localized astrin (SPAG5) binding protein	KNSTRN	down	-3.14	-3.37	-3.26	-3.53	-3.37	-3.42	-3.24	-3.28	-3.54	-3.41	-3.21	-3.17	-3.39	-2.89	-3.33	0	0	0	0	0	0	0	0	0	0	0	0	0	0	0	0	0	0	0	0
ENSG00000111615	11103	KRR1 small subunit processome component homolog	KRR1	down	-2.02	-2.25	0	-1.99	-3.01	-2.07	-1.99	-2.2	0	-2.13	-2.27	0	0	-2.06	-2.3	0	0	0	0	0	0	0	0	0	0	0	0	0	0	0	0	0	0	0	0
ENSG00000126777	3895	kinectin 1	KTN1	down	-2.42	-2.22	-3.14	0	0	0	0	0	0	0	0	0	0	-2.85	0	0	0	0	0	0	0	0	0	0	0	0	0	0	0	0	0	0	0	0	0
ENSG00000100395	83746	L3MBTL histone methyl-lysine binding protein 2	L3MBTL2	up	2.39	2.35	0	2.82	2.12	0	0	0	0	0	0	0	2.5	0	0	0	0	0	0	0	0	0	0	0	0	0	0	0	0	0	0	0	0	0	0
ENSG00000103642	114294	lactamase beta	LACTB	up	2.01	2.03	0	2.17	0	2.19	2.15	0	2.27	0	0	0	0	2.1	2.1	0	0	0	0	0	0	0	0	0	0	0	0	0	0	0	0	0	0	0	0
ENSG00000166173	55323	La ribonucleoprotein 6, translational regulator	LARP6	up	3.22	2.9	0	0	0	0	0	3.1	0	0	2.71	0	3.14	3.74	2.22	0	0	0	0	0	0	0	0	0	0	0	0	0	0	0	0	0	0	0	0
ENSG00000131023	9113	large tumor suppressor kinase 1	LATS1	up	2.75	0	2.79	0	0	0	2.04	0	0	0	0	0	0	3	0	0	0	0	0	0	0	0	0	0	0	0	0	0	0	0	0	0	0	0	0
ENSG00000162194	79081	LBH domain containing 1	LBHD1	up	0	0	2.61	0	0	0	3.44	0	3.54	2.96	0	0	3.38	3.45	2.91	0	0	0	0	0	0	0	0	0	0	0	0	0	0	0	0	0	0	0	0
ENSG00000214402	401562	lipocalin like 1	LCNL1	down	0	0	0	0	-2.13	0	0	-2.31	0	0	0	0	-2.3	0	0	0	0	0	0	-0.72	0	0	0	-0.76	0	0	0	0	0	0	0	0	0	0	0
ENSG00000166800	160287	lactate dehydrogenase A like 6A	LDHAL6A	down	0	-2.85	0	0	-2.06	0	0	-2.41	0	-2.26	0	0	0	0	0	0	0	0	0	0	0	0	0	0	0	0	0	0	0	0	0	0	0	0	0
ENSG00000116977	3964	galectin 8	LGALS8	down	0	0	0	0	0	0	-2.55	-2.45	0	-2.37	0	0	-2.11	0	0	0	0	0	0	0	0	0	0	0	0	0	0	0	0	0	0	0	0	0	0
ENSG00000213171	339398	leucine rich repeat and Ig domain containing 4	LINGO4	up	0	0	0	0	0	0	2.27	0	0	1.98	0	0	2.72	2.05	0	0	0	0	0	0	0	0	0	0	0	0	0	0	0	0	0	0	0	0	0
ENSG00000155530	136332	leucine rich repeats and guanylate kinase domain containing	LRGUK	up	2.7	2.28	0	0	0	0	0	0	0	0	0	0	0	2.05	0	0	0	0	0	0	0	0	0	0	0	0	0	0.8	0	0	0	0	0	0	0
ENSG00000134569	4038	LDL receptor related protein 4	LRP4	down	-3.04	-3.03	0	0	0	-2	-3	0	0	-3.05	-2.91	0	0	0	0	0	0	0	0	0	0	0	0	0	0	0	0	0	0	0	0	0	0	0	0
ENSG00000157193	7804	LDL receptor related protein 8	LRP8	up	2.42	2.93	0	0	0	0	2.2	0	0	0	0	0	3.31	0	0	0	0	0	0	0	0	0	0	0	0	0	0	0	0	0	0	0	0	0	0
ENSG00000176681	9884	leucine rich repeat containing 37A	LRRC37A	up	3.06	0	3.2	2.98	3.07	2.16	2.48	2.49	2.83	2.69	2.65	2.33	2.45	0	2	0	-1.11	0	0	-0.78	-1.45	0	0	-0.58	-0.54	0	0	-0.97	0	0	0	0	0.61	0	0
ENSG00000238083	9884	leucine rich repeat containing 37 member A2	LRRC37A2	up	2.94	0	2.19	0	0	0	0	0	2.23	2.48	0	0	0	0	0	0	0	-0.54	0	-0.77	0	0	0	-0.56	-0.58	0	0	-0.86	0	0	0.54	0	0	0	0
ENSG00000162621	105378803	leucine rich repeat containing 53	LRRC53	down	-2.21	-2.7	-2.63	0	0	0	0	0	0	0	0	0	-2.35	0	0	0	0	-0.9	0	0	0	0	0	0	0	0	0	0	0	0	0	0	0	0	0
ENSG00000162620	127255	leucine rich repeats and IQ motif containing 3	LRRIQ3	up	0	0	1.97	0	0	0	1.97	0	0	0	0	0	0	0	2.38	0	0	0.98	0	0	0	0	0	0.77	0	0	-0.52	0	0	0	0	0	0	0	-0.58
ENSG00000169641	7798	leucine zipper protein 1	LUZP1	up	2.32	3.06	2	0	0	0	0	0	0	0	0	0	0	0	0	0	0	0	0	0	0	0	0	0	0	0	0	0	0	0	0	0	0	0	0
ENSG00000054219	4065	lymphocyte antigen 75	LY75	up	0	0	0	2.19	2.02	2.24	2.29	0	2.97	2.35	3.73	2.18	2.61	0	0	0	-0.87	0	0	0	0	0	0	0	0	0	0	0	0	0	0	0	0	0	0
ENSG00000214113	57128	LYR motif containing 4	LYRM4	up	3.08	0	2.2	3.15	3.03	0	0	2.2	0	0	2.31	0	0	2.69	0	0	0	0	0	0	0	0	0	0	0	0	0	0	0	0	0	0	0	0	0
ENSG00000232859	201229	LYR motif containing 9	LYRM9	down	-2.21	0	-2.5	-2.52	0	-2.32	0	0	0	-2.16	0	0	-2.32	0	-2.37	0	0	0	0	0	0	0	0	0	0	0	0	0	0	0	0	0	0	0	0
ENSG00000143194	84944	maelstrom spermatogenic transposon silencer	MAEL	up	2.76	2.8	2.16	0	0	2.38	2.89	2.1	2.39	2.17	2.36	0	0	0	0	0	0	0	0	0	0	0	0	0	0	0	0	0	0	0	0	0	0	0	0
ENSG00000131711	4131	microtubule associated protein 1B	MAP1B	up	0	2.53	2.35	2.15	0	0	2.8	1.98	2.37	2.41	2.07	0	2.6	2.54	2.44	0	0	0	0	0	0	0	0	0	0	0	0	0	0	0	0	0	0	0	0
ENSG00000137764	5607	mitogen-activated protein kinase kinase 5	MAP2K5	up	3.7	2.54	2.85	2.35	0	0	0	0	0	0	0	0	0	2.25	0	0	0	0	0	0	0	0	0	0	0	0	0	0	0	0	0	0	0	0	0
ENSG00000102882	5595	mitogen-activated protein kinase 3	MAPK3	up	2.39	0	0	2.12	0	0	2	0	0	0	0	0	0	0	0	0	0	0	0	0	0	0	0	0	0	0	0	0	0	0	0	0	0	0	0
ENSG00000173838	162333	membrane associated ring-CH-type finger 10	MARCHF10	down	0	-3.22	-3.5	0	-3.21	0	0	0	0	0	0	0	0	0	0	0	0	0	0	0	0	0	0	0	0	0	0	1.21	0	0	0	0	0	0	-0.57
ENSG00000165406	220972	membrane associated ring-CH-type finger 8	MARCHF8	down	0	0	0	0	0	0	0	0	0	0	0	0	-2.6	-3.9	-2.69	0	0	0	0	0	0	0	0	0	0	0	0	0	0	0	0	0	0	0	0
ENSG00000075413	4140	microtubule affinity regulating kinase 3	MARK3	up	0	0	2.49	4.52	0	0	0	2.65	0	0	0	0	0	0	0	0	0	0	0	0	0	0	0	0	0	0	0	0	0	0	0	0	0	0	0
ENSG00000076003	4175	minichromosome maintenance complex component 6	MCM6	down	-2.11	0	-2.05	0	0	0	0	0	0	0	0	0	0	-2.21	0	0	0	0	0	0	0	0	0	0	0	0	0	0	0	0	0	0	0	0	0
ENSG00000153898	255231	mucolipin TRP cation channel 2	MCOLN2	down	0	0	0	0	-2.5	-2.11	0	0	0	-2.12	0	0	0	0	0	0	0	0	0	0	0	0	0	0	0	0	0	0	0	0	0	0	0	0	0
ENSG00000055732	55283	mucolipin TRP cation channel 3	MCOLN3	down	0	-2.35	0	0	0	-2.78	-2.21	-2.14	0	0	-2.38	0	0	0	0	0	0	0	0	0	0	0	0	0	0	0	0	0	0	0	0	0	0	0	0
ENSG00000124641	9477	mediator complex subunit 20	MED20	down	-2	0	-2.4	0	0	0	0	0	0	0	0	-2.25	-2.2	-2.15	0	0	0	0	0	0	0	0	0	0	0	0	0	0	0	0	0	0	0	0	0
ENSG00000008838	9862	mediator complex subunit 24	MED24	up	3.73	3.96	3.09	3.7	0	0	4.12	2.51	3.71	3	2.1	0	0	2.47	0	0	0	0	0	0	0	0	0	0	0	0	0	0	0	0	0	0	0	0	0
ENSG00000172878	254042	methionyl aminopeptidase type 1D, mitochondrial	METAP1D	down	0	-2.3	-2.74	0	0	0	-2.9	0	0	0	0	0	0	0	0	0	0	0	0	0	0	0	0	0	0	0	0	0	0	0	0	0	0	0	0
ENSG00000169519	196074	methyltransferase 15, mitochondrial 12S rRNA N4-cytidine	METTL15	down	-2.3	-2.28	0	0	0	0	-2.21	-2.17	0	-2.17	0	0	0	0	0	0	0	0	0	0	0	0	0	0	0	0	0	0	0	0	0	0	0	0	0
ENSG00000144401	151194	methyltransferase 21A, HSPA lysine	METTL21A	down	-2.66	-2.39	0	-2.57	0	0	0	0	0	0	0	0	0	0	0	0	0	0	0	0	0	0	0	0	0	0	0	0	0	0	0	0	0	0	0
ENSG00000198948	9848	microfibril associated protein 3 like	MFAP3L	down	-3.09	-2.83	0	0	0	0	0	0	0	0	0	0	-2.67	-2.92	0	0	0	0	0	0	0	0	0	0	0	0	0	0	0	0	0	0	0	0	0
ENSG00000168958	56947	mitochondrial fission factor	MFF	up	0	0	0	1.98	0	0	2.08	0	2.05	0	1.96	0	2.34	0	0	0	0	0	0	0	0	0	0	0	0	0	0	0	0	0	0	0	0	0	0
ENSG00000171109	55669	mitofusin 1	MFN1	up	0	2.51	0	2.37	0	0	2.37	2.17	0	0	0	0	0	0	0	0	0	0	0	0	0	0	0	0	0	0	0	0	0	0	0	0	0	0	0
ENSG00000138111	79847	major facilitator superfamily domain containing 13A	MFSD13A	down	0	0	0	0	-2.58	0	0	0	-2.29	-2.13	0	0	0	-2.27	0	0	0	0	0	0	0	0	0	0	0	0	0	0	0	0	0	0	0	0	0
ENSG00000174514	148808	major facilitator superfamily domain containing 4A	MFSD4A	down	-2.1	0	-3.33	0	0	0	-3.45	0	0	-2.25	0	0	0	0	0	0	0	0	0	0	0	0	0	0	0	0	0	0	0	0	0	0	0	0	0
ENSG00000170430	4255	O-6-methylguanine-DNA methyltransferase	MGMT	down	0	0	-2.24	-2.03	0	0	0	0	-2.12	0	-2.2	0	0	0	0	0	0	0	0	0	0	0	0	0	0	0	0	0	0	0	0	0	0	0	0
ENSG00000008394	4257	microsomal glutathione S-transferase 1	MGST1	up	2.32	2.18	0	0	0	0	2	0	0	0	0	0	0	0	0	0	0.92	0	0	0	0.86	0	0	0	0	0	0	0	-0.52	0	0	0	0	0	0
ENSG00000204520	100507436	MHC class I polypeptide-related sequence A	MICA	down	0	0	-5.25	-3.05	0	0	0	0	-2.08	0	0	0	0	-2.44	0	0	0	0	0	0	0	0	0	0	0	0	0	0	0	0	0	0	0	0	0
ENSG00000204516	4277	MHC class I polypeptide-related sequence B	MICB	down	0	0	-3.77	-3.79	-3.01	-2.19	-2.92	-3.3	-4.64	0	-2.5	-3.8	-3.19	-3.28	0	0.55	0	0	0	0	0	0	1.51	0	0	0	0	0	0	0	0	0	0	0	0
ENSG00000156030	91748	mitotic deacetylase associated SANT domain protein	MIDEAS	down	0	0	-2.45	-3.55	0	0	0	0	0	0	0	0	-3.46	-2.28	0	0	0	0	0	0	0	0	0	0	0	0	0	0	0	0	0	0	0	0	0
ENSG00000198160	57708	MIER1 transcriptional regulator	MIER1	down	0	0	-4.52	0	0	0	-2.02	0	0	0	0	0	0	-3.26	0	0	0	0	0	0	0	0	0	0	0	0	0	0	0	0	0	0	0	0	0
ENSG00000139428	326625	metabolism of cobalamin associated B	MMAB	down	-2.71	0	-2.73	-2.16	0	0	-3.06	0	0	0	0	0	0	-3.05	0	0	0	0	0	0	0	0	0	0	0	0	0	0	0	0	0	0	0	0	0
ENSG00000116151	79906	MORN repeat containing 1	MORN1	down	0	-2.32	-2.45	0	-1.98	0	0	0	0	-2.06	-2.44	0	0	-2.87	0	0	0	0	0	0	0	0	0	0	0	0	0	0.6	0	0	0	0	0	0	0
ENSG00000082126	58538	MAGUK p55 scaffold protein 4	MPP4	down	0	0	-1.99	0	0	0	-2.13	0	-2.01	0	0	0	0	-2.54	0	0	0	0	0	0	0	0	0	0	0	0	0	0.82	0	0	0	0	0	0	0
ENSG00000066382	744	metallophosphoesterase domain containing 2	MPPED2	down	-2.83	0	0	0	0	0	-3.64	0	0	0	-2.4	0	0	0	0	0	0	0	0	0	0	0	0	0	0	0	0	0	0	0	0	0	0	0	0
ENSG00000122687	29960	mitochondrial rRNA methyltransferase 2	MRM2	up	2.89	2.08	3.27	2.09	0	0	3.18	2.1	2.26	2.05	0	0	2.99	0	3.25	0	0	0	0	0	0	0	0	0	0	0	0	0	0	0	0	0	0	0	0
ENSG00000130312	64981	mitochondrial ribosomal protein L34	MRPL34	up	2.66	2.49	2.5	2.55	3.04	2.64	2.63	0	2.38	2.71	2.71	2.74	2.6	2.8	2.62	0	0	0	0	0	0	0	0	0	0	0	0	0	0	0	0	0	0	0	0
ENSG00000175581	51642	mitochondrial ribosomal protein L48	MRPL48	up	0	0	0	0	0	0	0	0	2.19	0	0	0	2.92	2.13	0	0	0	0	0	0	0	0	0	0	0	0	0	0	0	0	0	0	0	0	0
ENSG00000266472	54460	mitochondrial ribosomal protein S21	MRPS21	down	0	0	0	0	0	0	-2.15	0	-2.38	-2.16	0	0	0	0	0	0	0	0	0	0	0	0	0	0	0	0	0	0	0	0	0	0	0	0	0
ENSG00000188981	345222	Myb/SANT DNA binding domain containing 1	MSANTD1	up	0	0	0	2.45	0	0	0	0	0	0	0	0	3.32	3.84	0	0	0	0	0	0	0	0	0	0	0	0	0	0	0	0	0	0	0	0	0
ENSG00000188895	339287	MSL complex subunit 1	MSL1	down	0	-3.17	-2.89	0	0	-2.72	-2.33	0	-2.98	-2.19	-3.29	0	0	-4.09	0	0	0	0	0	0	0	0	0	0	0	0	0	0	0	0	0	0	0	0	0
ENSG00000164078	4486	macrophage stimulating 1 receptor	MST1R	up	0	2.49	0	0	3.17	0	3.01	0	0	3.12	0	0	2.3	2.98	0	0	0	0	0	0	0	0	0	0	0	0	0	0	0	0	0	0	0	0	0
ENSG00000109919	23788	mitochondrial carrier 2	MTCH2	down	0	-4.2	-2.87	-3.06	-4.36	0	-4.23	-2.58	-4.49	-4.57	-4.57	0	-4.41	-4.66	-2.36	0	0	0	0	0	0	0	0	0	0	0	0	0	0	0	0	0	0	0	0
ENSG00000117640	56181	mitochondrial fission regulator 1 like	MTFR1L	down	-2.35	0	0	0	0	0	-2.27	0	0	0	-3.53	0	-3.51	-3.67	0	0	0	0	0	0	0	0	0	0	0	0	0	0	0	0	0	0	0	0	0
ENSG00000175701	205251	mitoregulin	MTLN	down	0	-3.32	0	-1.98	0	0	-2.41	0	0	0	0	0	0	0	0	0	0	0	0	0	0	0	0	0	0	0	0	0	0	0	0	0	0	0	0
ENSG00000107951	55149	mitochondrial poly(A) polymerase	MTPAP	up	2.11	1.99	2.8	0	0	0	0	0	0	0	0	0	0	0	0	0	0	0	0	0	0	0	0	0	0	0	0	0	0	0	0	0	0	0	0
ENSG00000112031	54516	mitochondrial translation release factor 1 like	MTRF1L	down	2.17	0	0	-2.56	-2.9	0	-2.41	-1.96	0	0	-2.12	-2.08	0	0	0	0	0	0	0	0	0	0	0	0	0	0	0	0	0	0	0	0	0	0	0
ENSG00000145113	4585	mucin 4, cell surface associated	MUC4	up	0	0	2.01	0	0	0	2.49	0	0	2.24	2.09	0	0	0	0	0	0	0	0	-0.61	0	0	0	0	0	0	0	0	0	0	0	0.64	0	0	0.83
ENSG00000110921	4598	mevalonate kinase	MVK	up	3.22	3.39	0	0	0	0	0	2.74	0	0	0	0	0	0	0	0	0	0	0	0	0	0	0	0	0	0	0	0	0	0	0	0	0	0	0
ENSG00000091536	51168	myosin XVA	MYO15A	up	3.04	0	2.99	2.36	3.04	3.19	0	0	2.87	0	0	0	3.02	3.06	0	0	0	0	0	0	0	0	0	0	0	0	0	0	0	0	0	0	0	0	0
ENSG00000266714	80022	myosin XVB	MYO15B	up	0	2.28	0	0	0	2.13	0	0	0	2.17	0	0	0	0	0	0	0	0	0	0	0	0	0	0	0	0	0	0	0	0	0	0	0	0	0
ENSG00000138386	4664	NGFI-A binding protein 1	NAB1	up	0	2.26	2.53	0	0	0	0	0	0	0	0	0	0	2.2	0	0	0	0	0	0	0	0	0	0	0	0	0	0	0	0	0	0	0	0	0
ENSG00000249437	4671	NLR family apoptosis inhibitory protein	NAIP	down	-2.94	-1.98	0	0	0	0	0	0	0	0	0	0	0	-3.04	0	0	0	0	0	0	0	0	0	0	0	0	0	0	0	0	0	0	0	0	0
ENSG00000163382	128240	NAD(P)HX epimerase	NAXE	down	-1.98	-2.22	-2.01	-2.06	-2.95	-1.98	0	0	-2.06	0	0	-2.2	0	0	-2.18	0	0	0	0	0	0	0	0	0	0	0	0	0	0	0	0	0	0	0	0
ENSG00000151779	51594	NBAS subunit of NRZ tethering complex	NBAS	down	-2.51	0	-2.31	0	0	0	0	-2.62	0	-2.74	-2.17	0	-2.39	-2.02	0	0	0	0	0	0	0	0	0	0	0	0	0	0	0	0	0	0	0	0	0
ENSG00000160796	23218	neurobeachin like 2	NBEAL2	up	0	2.51	2.69	0	2.44	0	0	0	0	0	0	0	0	0	0	0	0	0	0	0	0	0	0	0	0	0	0	0	0	0	0	0	0	0	0
ENSG00000104320	4683	nibrin	NBN	up	2.52	2.4	2.18	0	0	2.38	0	0	0	0	0	0	0	0	2.36	0	0	0	0	0	0	0	0	0	0	0	0	0	0	0	0	0	0	0	0
ENSG00000271425	100132406	NBPF member 10	NBPF10	up	0	0	2.89	0	0	0	2.1	0	0	0	2.03	0	0	2.1	0	0	0	0	0	0	0	0	0	0	0	0	0	0	0	0	0	0	0	0	0
ENSG00000269713	400818	NBPF member 9	NBPF9	down	0	0	0	-2.1	0	0	0	0	0	0	-2.35	0	0	-2.01	0	0	0	0	0	0	0	0	0	0	0	0	0	0	0	0	0	0	0	0	0
ENSG00000130287	1463	neurocan	NCAN	down	0	-2.91	0	0	0	0	0	0	0	0	0	0	-2.76	-2.89	0	0	0	0	0	0	0	0	0	0	0	0	0	0	0	0	0	0	0	0	0
ENSG00000213672	51517	NCK interacting protein with SH3 domain	NCKIPSD	down	-2.04	0	0	0	0	-2	-2.36	0	0	-2.85	0	0	-2.71	0	0	0	0	0	0	0	0	0	0	0	0	0	0	0	0	0	0	0	0	0	0
ENSG00000123545	29078	NADH:ubiquinone oxidoreductase complex assembly factor 4	NDUFAF4	up	2.52	0	2.5	0	2.09	2.29	2.14	2.22	1.96	1.96	2.24	0	2.24	2.27	2.29	0	0	0	0	0	0	0	-0.57	0	0	0	0	0	0	0	0	0	0	0	0
ENSG00000023228	4719	NADH:ubiquinone oxidoreductase core subunit S1	NDUFS1	down	-1.97	0	0	-1.97	0	0	0	0	0	0	0	-2.12	0	0	0	0	0	0	0	0	0	0	0	0	0	0	0	0	0	0	0	0	0	0	0
ENSG00000167792	4723	NADH:ubiquinone oxidoreductase core subunit V1	NDUFV1	down	0	0	0	0	0	0	-2.21	-2.34	0	0	0	0	-2.11	0	0	0	0	0	0	0	0	0	0	0	0	0	0	0	0	0	0	0	0	0	0
ENSG00000160194	4731	NADH:ubiquinone oxidoreductase subunit V3	NDUFV3	up	0	0	0	0	2.76	2.59	2.08	2.78	2.07	0	2.39	0	0	0	2.81	0	0	0	0	0	0	0	0	0	0	0	0	0	0	0	0	0	0	0	0
ENSG00000172260	257194	neuronal growth regulator 1	NEGR1	up	0	3.33	0	0	0	0	8.12	0	0	5.93	7.6	0	0	0	0	0	0	0	0	0	0	0	0	0	0	0	0	0	0	0	0	0	0	0	0
ENSG00000154328	252969	nei like DNA glycosylase 2	NEIL2	down	2.51	0	-3.17	-2.36	-3.72	-2.76	-4.2	-4.14	-3.33	-3.37	-3.87	0	0	0	-3.87	0	0	0	0	0	0	0	0	0	0	0	0	0	0	0	0	0	0	0	0
ENSG00000114904	6787	NIMA related kinase 4	NEK4	up	4.24	3.39	3.9	0	0	0	0	0	0	0	0	0	3.78	3.51	0	0	0	0	0	0	0	0	0	0	0	0	0	0	0	0	0	0	0	0	0
ENSG00000145029	84276	nicolin 1, tubulin polyglutamylase complex subunit	NICN1	up	2.29	-2.62	2.68	3.68	0	0	0	0	0	3.71	0	0	0	0	0	0	0	0	0	0	0	0	0	0	0	0	0	0	0	0	0	0	0	0	0
ENSG00000163293	152519	NIPA like domain containing 1	NIPAL1	down	-2.49	-2.59	0	0	0	0	-2.58	0	0	-2.89	0	0	0	0	0	0	0	0	0	0	0	0	0	0	0	0	0	0	0	0	0	0	0	0	0
ENSG00000143156	29922	NME/NM23 family member 7	NME7	down	0	0	-2.51	0	0	-2.99	-2.65	0	0	-3.26	-3.17	0	0	-3.79	0	0	0	0	0	0	0	0	0	0	0	0	0	0	0	0	0	0	0	0	0
ENSG00000173145	64318	NOC3 like DNA replication regulator	NOC3L	up	2.31	0	0	0	0	0	2.1	0	2.18	1.98	0	0	0	0	0	0	0	0	0	0	0	0	0	0	0	0	0	0	0	0	0	0	0	0	0
ENSG00000089250	4842	nitric oxide synthase 1	NOS1	up	0	2.3	2.48	2.31	0	2.25	0	0	0	0	0	0	0	0	2.58	0	0	0	0	0	0	0	0	0	0	0	0	0	0	0	0	0	0	0	0
ENSG00000007171	4843	nitric oxide synthase 2	NOS2	up	2.19	0	0	0	0	2.04	1.97	2.06	2.07	2.12	0	2.34	2.16	0	2.06	0	0	0	0	0	0	0	0	0	0	0	0	0	0	0	0	0	0	0	0
ENSG00000185149	4887	neuropeptide Y receptor Y2	NPY2R	up	2.12	0	0	0	0	0	2.13	1.99	0	0	0	0	0	0	0	0	0	0	0	0	0	-0.93	0	0	0	0	0	0	0	0	0	0	0	0	-1.1
ENSG00000025434	10062	nuclear receptor subfamily 1 group H member 3	NR1H3	down	0	0	0	0	0	0	-3.01	0	-2.38	-3.02	0	-2.41	-1.97	0	0	0	0	0	0	0	0	0	0	0	0	0	0	0	0	0	0	0	0	0	0
ENSG00000078618	4898	nardilysin convertase	NRDC	up	4.09	0	0	0	0	0	0	0	0	0	0	0	4.11	2.44	0	0	0	0	0	0	0	0	0	0	0	0	0	0	0	0	0	0	0	0	0
ENSG00000073969	4905	N-ethylmaleimide sensitive factor, vesicle fusing ATPase	NSF	up	0	2.73	0	0	0	0	0	0	0	0	0	0	2.79	2.07	0	0	0	0	0	0	0	0	0	0	0	0	0	0	0	0	0	0	0	0	0
ENSG00000076685	22978	5'-nucleotidase, cytosolic II	NT5C2	down	-4.02	-3.5	0	0	0	0	0	0	0	0	0	-2.72	-2	0	0	0	0	0	0	0	0	0	0	0	0	0	0	0	0	0	0	0	0	0	0
ENSG00000182667	50863	neurotrimin	NTM	up	2.44	0	0	0	0	0	2.15	2.33	0	2.49	3.83	2.62	0	0	2.34	0	0	0	0	0	0	0	0	0	0	0	0	0	0	0	0	0	0	0	0
ENSG00000136243	11097	nucleoporin 42	NUP42	down	-2.29	-2.09	-2.61	-2.22	-2.04	0	-2.32	-2.02	-2.02	0	-2.25	-2.78	-2.25	-2.8	-2.49	0	0	0	0	0	0	0	0	0	0	0	0	0	0	0	0	0	0	0	0
ENSG00000093000	10762	nucleoporin 50	NUP50	down	0	0	-2.46	-2.46	-2	-2.37	-2.84	-2.96	-2.97	-2.94	-2.64	0	0	0	0	0	0	0	0	0	0	0	0	0	0	0	0	0	0	0	0	0	0	0	0
ENSG00000188039	284434	NACHT and WD repeat domain containing 1	NWD1	up	2.19	2.38	2.36	2.19	0	2.35	2.34	2.16	2.33	2.39	2.1	0	0	0	2.16	0	0	0	0	-0.68	0	0	0	0	-0.67	0	0	0	-0.51	0	0	0	0	0	-0.7
ENSG00000154358	84033	obscurin, cytoskeletal calmodulin and titin-interacting RhoGEF	OBSCN	up	2.84	2.94	2.42	0	0	0	0	0	0	2.16	0	0	0	0	0	0	0	0	0	0	0	0	0	0	-0.79	0	0	0	0	0	0	0	0	0	0
ENSG00000109180	54940	OCIA domain containing 1	OCIAD1	up	0	2.15	0	2.36	0	0	2.07	0	0	0	0	0	0	0	0	0	0	0	0	0	0	0	0	0	0	0	0	0	0	0	0	0	0	0	0
ENSG00000174792	152816	odontogenesis associated phosphoprotein	ODAPH	down	0	0	0	-2.06	0	-2.5	0	0	0	0	0	0	-2.3	-2.11	-2.62	0	0	0	0	0	0	0	0	0	0	0	0	0	0	0	0	0	0	0	0
ENSG00000185585	169611	olfactomedin like 2A	OLFML2A	up	0	2.14	2.39	2.3	0	0	2.44	0	0	2.23	2.39	0	0	0	0	0	0	0	0	0	-0.88	0	0	0	0	0	0	0	0	0	0	0	0.62	0	0
ENSG00000169918	161725	OTU deubiquitinase 7A	OTUD7A	down	-2.08	-2.34	0	0	0	-2.15	0	0	0	0	-2.01	0	0	0	-1.99	0	0	0	0	0	0	0	0	0	0	0	0	0	0	0	0	0	0	0	0
ENSG00000165621	27199	oxoglutarate receptor 1	OXGR1	up	2.34	0	1.96	3.3	2.66	0	3.3	0	0	2.82	0	3.25	0	0	2.25	0	0	0	0	0	0	0	0	0	0	0	0	0	0	0	0	0	0	0	0
ENSG00000187848	22953	purinergic receptor P2X 2	P2RX2	down	0	0	0	-2.1	-2.45	0	0	-2.47	0	0	0	0	0	-2.83	0	0	0	0	0	0	0	0	0	0	0	0	0	0	0	0	0	0	0	0	0
ENSG00000178467	54681	prolyl 4-hydroxylase, transmembrane	P4HTM	down	0	3.6	-4.05	-2.09	-2.24	0	0	-3.1	0	-4.48	-2.87	0	-3.61	-4.85	0	0	0	0	0	0	0	0	0	0	0	0	0	0	0	0	0	0	0	0	0
ENSG00000065600	55248	proton activated chloride channel 1	PACC1	down	-2.74	-3.13	-2.27	-2.72	0	0	-2.36	-2.6	-2.19	0	0	-2.34	0	-2.88	-2.4	0	0	0	0	0	0	0	0	0	0	0	0	0	0	0	0	0	0	0	0
ENSG00000105926	51678	protein associated with LIN7 2, MAGUK p55 family member	PALS2	down	0	-3.01	0	0	0	0	-3.94	0	-2.84	0	-2.03	0	0	-2.87	0	0	0	0	0	0	0	0	0	0	0	0	0	0	0	0	0	0	0	0	0
ENSG00000116183	60676	pappalysin 2	PAPPA2	down	-2.28	-2.24	0	0	0	0	0	0	0	0	0	0	0	-2.03	0	0	0	0	0	0	0	0	0	0	0	0	0	0	0	0	0	0	0	0	0
ENSG00000188677	29780	parvin beta	PARVB	up	2.15	0	0	0	0	0	2.07	0	0	0	0	0	0	2.11	0	0	0	0	0	0	0	0	0	0	0	0	0	0	0	0	0	0	0	0	0
ENSG00000115687	23178	PAS domain containing serine/threonine kinase	PASK	down	0	-2.25	-2.53	-2.7	0	0	-2.44	0	0	-2.97	-2.47	0	0	-2.33	0	0	0	0	0	0	0	0	0	0	0	0	0	0	0	0	0	0	0	0	0
ENSG00000250120	56139	protocadherin alpha 10	PCDHA10	down	0	0	-2.58	-2.7	-2.26	0	-2.8	0	0	-2.75	-2.69	0	0	0	0	0	0	0	0	0	0	0	0	0	0	0	0	0	0	0	0	0	0	0	0
ENSG00000239389	56136	protocadherin alpha 13	PCDHA13	up	0	0	0	0	0	2.09	2.24	0	0	0	0	0	0	0	2.45	0	0	0	0	0	0	0	0	0	0	0	0	0	0	0	0	0	0	0	0
ENSG00000204963	56141	protocadherin alpha 7	PCDHA7	down	-3.25	-4.12	-2.91	0	0	0	0	0	0	0	0	0	0	0	-2.95	0	0	0	0	0	0	0	0	0	0	0	0	0	0	0	0	0	0	0	0
ENSG00000204962	56140	protocadherin alpha 8	PCDHA8	down	-3	-3.31	-3.21	-3.24	0	0	0	0	0	-2.48	0	0	-3.14	-3.23	0	0	0	0	0	0	0	0	0	0	0	0	0	0	0	0	0	0	0	0	0
ENSG00000120324	56126	protocadherin beta 10	PCDHB10	up	0	0	0	0	0	0	0	0	2.05	0	0	0	2.08	2.53	0	0	0	0	0	0	0	0	0	0	0	0	0	0	0	0	0	0	0	0	0
ENSG00000112852	56133	protocadherin beta 2	PCDHB2	up	2.93	2.52	2.56	0	2.77	0	0	0	0	0	0	0	2.51	2.74	0	0	0	0	0	0	0	0	0	0	0	0	0	0	0	0	0	0	0	0	0
ENSG00000113205	56132	protocadherin beta 3	PCDHB3	up	3.42	3.12	0	2.47	2.77	0	0	0	0	0	0	0	0	0	0	0	0	0	0	0	0	0	0	0	0	0	0	0	0	0	0	0	0	0	0
ENSG00000120322	56128	protocadherin beta 8	PCDHB8	down	0	-2.49	-2.44	-2.37	0	0	-2.34	0	0	-2.21	0	-2.27	0	0	-2.17	0	0	0	0	0	0	0	0	0	0	0	-0.7	0	0	0	0	0	-0.68	0	0
ENSG00000078674	5108	pericentriolar material 1	PCM1	down	0	0	0	-2.02	0	0	-2.1	0	0	0	0	0	-1.98	-2.17	-2.26	0	0	0	0	0	0	0	0	0	0	0	0	0	0	0	0	0	0	0	0
ENSG00000203880	55251	protein-L-isoaspartate (D-aspartate) O-methyltransferase domain containing 2	PCMTD2	up	2.05	3.25	0	0	0	0	0	0	2.3	0	0	0	2.83	3.89	0	0	0	0	0	0	0	0	0	0	0	0	0	0	0	0	0	0	0	0	0
ENSG00000105185	9141	programmed cell death 5	PDCD5	down	-2.59	0	-2.09	-2.51	-3.97	0	-2.54	-2.4	0	-2.64	-2.58	-2.21	0	0	0	0	0	0	0	0	0	0	0	0	0	0	0	0	0	0	0	0	0	0	0
ENSG00000205268	5150	phosphodiesterase 7A	PDE7A	down	0	-3.79	0	0	0	0	-2.66	0	0	0	-2.12	0	0	0	0	0	0	0	0	0	0	0	0	0	0	0	0	0	0	0	0	0	0	0	0
ENSG00000131435	8572	PDZ and LIM domain 4	PDLIM4	down	-2.26	0	-2.85	-3.32	-2.33	0	0	0	-2.22	0	0	0	0	0	0	0	1.22	0	0	0	0	0	1.63	0	0	0	0	0.75	-0.76	0	0	0	0	0	0
ENSG00000179889	23042	pyridoxal dependent decarboxylase domain containing 1	PDXDC1	up	0	0	2.44	2.13	0	2.39	2.06	2.97	2.67	0	0	2.4	0	0	2.1	0	0	0	0	0	0	0	0	0	0	0	0	0	0	0	0	0	0	0	0
ENSG00000162366	10158	PDZK1 interacting protein 1	PDZK1IP1	down	0	0	-2.26	0	0	0	0	-2.15	0	-2.06	-2.48	0	0	0	0	0	0	0	0	0	0	0	0	0	0	0	0	0	0	0	0	0	0	0	0
ENSG00000089220	5037	phosphatidylethanolamine binding protein 1	PEBP1	down	-3.29	0	-2.17	0	-2.6	0	-2.8	0	-2.02	0	0	0	-3.99	-2.33	0	0	0	0	0	0	0	0	0	0	0	0	0	0	0	0	0	0	0	0	0
ENSG00000162928	5194	peroxisomal biogenesis factor 13	PEX13	up	2.67	0	0	0	0	2.27	0	0	2.07	0	0	0	0	0	0	0	0	0	0	0	0	0	0	0	0	0	0	0	0	0	0	0	0	0	0
ENSG00000139197	5830	peroxisomal biogenesis factor 5	PEX5	down	0	-2.29	-1.98	0	0	0	-2.13	-2.03	-2.53	0	0	-2.38	0	0	-2.28	0	0	0	0	0	0	0	0	0	0	0	0	0	0	0	0	0	0	0	0
ENSG00000137338	84547	piggyBac transposable element derived 1	PGBD1	down	-2.57	-2.42	0	0	-2.12	0	-2.03	0	0	3.1	0	0	-7.3	-7.1	-7.55	0	0	0	0	0	0	0	0	0	0	0	0	0	0	0	0	0	0	0	0
ENSG00000130517	54858	pyroglutamyl-peptidase I	PGPEP1	up	0	0	0	0	0	0	2.18	2.27	0	2.49	0	3.24	0	0	0	0	0	0	0	0	0	0	0	0	0	0	0	0	0	0	0	0	0	0	0
ENSG00000204138	65979	phosphatase and actin regulator 4	PHACTR4	down	-3.21	-2.56	-3.78	-3.19	0	-2.8	-2.46	0	-3.13	-3.3	-2.09	0	-3.13	-3.07	-2.84	0	0	0	0	0	0	0	0	0	0	0	0	0	0	0	0	0	0	0	0
ENSG00000083535	10464	progesterone immunomodulatory binding factor 1	PIBF1	up	0	0	0	2.33	0	2.25	0	2.53	0	0	0	0	0	0	0	0	0	0	0	0	0	0	0	0	0	0	0	0	0	0	0	0	0	0	0
ENSG00000140451	80119	PIF1 5'-to-3' DNA helicase	PIF1	up	3.24	2.29	3.08	3.34	3.24	2.87	3.22	2.74	0	3.23	2.81	2.93	3.21	3.46	0	0	0	0	0	0	0	0	0	0	0	0	0	0	0	0	0	0	0	0	0
ENSG00000163964	54965	phosphatidylinositol glycan anchor biosynthesis class X	PIGX	up	0	2	0	0	0	1.98	0	0	0	0	0	0	2.26	2.2	0	0	0	0	0	0	0	0	0	0	0	0	0	0	0	0	0	0	0	0	0
ENSG00000119227	80235	phosphatidylinositol glycan anchor biosynthesis class Z	PIGZ	up	0	2.25	2.02	0	0	0	2.14	2.26	0	2.02	2.36	0	0	2.22	0	0	0	0	0	0	0	0	0	0	0	0	0	0	0	0	0	0	0	0	0
ENSG00000243708	100137049	phospholipase A2 group IVB	PLA2G4B	up	2.27	0	2.04	0	0	0	2.62	0	0	0	0	0	0	0	0	0	0	0	0	0	0	0	0	0	0	0	0	0	0	0	0	0	0	0	0
ENSG00000021300	58473	pleckstrin homology domain containing B1	PLEKHB1	up	2.95	2.16	2.17	0	0	0	0	2.17	0	0	2.91	2.11	2.6	0	0	0	0	0	0	0	0	0	0	0	0	0	0	0	0	0	0	0	0	0	0
ENSG00000166819	5346	perilipin 1	PLIN1	up	2.63	2.53	0	2.3	0	0	0	0	2.09	2.03	0	0	0	0	0	0	0	0.75	0	0	0	0	0	0	0	0	0	0	0	0	0	0	0	0	0
ENSG00000162877	148811	peptidase M20 domain containing 1	PM20D1	down	0	0	-3.76	-3.77	-3.79	0	-2.58	-3.38	-3.32	-3.59	-3.49	-3.55	0	0	-3.21	0	0	1.18	0	0	0	0	0	0	0	0	0	0	0	0	0	0	0	0	0
ENSG00000182013	55228	PNMA family member 8A	PNMA8A	down	0	0	-2.43	0	0	0	-2.1	0	-2.18	-2.3	-2.01	-1.99	0	0	-2.16	0	0	0	0	0	0	0	0	0	0	0	0	0	0	0	0	0	0	0	0
ENSG00000143442	23126	pogo transposable element derived with ZNF domain	POGZ	down	0	-4.03	-4.22	-4.7	0	0	0	0	-3.08	-3.37	-4.34	0	-3.88	-3.69	-3.87	0	0	0	0	0	0	0	0	0	0	0	0	0	0	0	0	0	0	0	0
ENSG00000177084	5426	DNA polymerase epsilon, catalytic subunit	POLE	down	-2.47	-2.92	-2.28	-2.49	-2.59	0	-2.52	-2.68	0	-2.85	0	0	-2.32	-2.54	0	0	0	0	0	-0.53	0	0	0	0	0	0	0	0	0	0	0	0	0	0	0
ENSG00000101751	11201	DNA polymerase iota	POLI	down	-2.21	-2.64	-2.32	-2.16	-3.49	-2.93	0	-3.45	-4.33	-2.55	-2.39	-3.22	-3.35	-3.02	-2.29	0	0	0	0	0	0	0	0	0	0	0	0	0	0	0	0	0	0	0	0
ENSG00000228049	246721	RNA polymerase II subunit J2	POLR2J2	down	0	0	-2.05	-2.22	0	0	0	0	0	0	0	-2	0	0	-2.09	0	0	0	0	0	0	0	0	0	0	0	0	0.57	0	0	0	0	0	0	0
ENSG00000138777	27068	inorganic pyrophosphatase 2	PPA2	down	-2.39	0	0	0	0	0	0	0	0	0	0	0	-2.5	0	-2.15	0	0	0	0	0	0	0	0	0	0	0	0	0	0	0	0	0	0	0	0
ENSG00000185250	285755	peptidylprolyl isomerase like 6	PPIL6	up	2.4	0	0	0	0	2.28	0	2.23	0	0	0	0	0	0	0	0	0	0	0	0	0	0	0	0	0	0	0	0.53	0	0	0	0	0	0	0
ENSG00000164088	132160	protein phosphatase, Mg2+/Mn2+ dependent 1M	PPM1M	up	0	0	0	0	0	0	0	0	2.43	0	0	2.11	3.08	3.14	1.99	0	0	0	0	0	0	0	0	0	0	0	0	0	0	0	0	0	0	0	0
ENSG00000214517	51400	protein phosphatase methylesterase 1	PPME1	up	0	0	0	0	0	0	0	0	0	0	0	2.64	1.99	2.3	0	0	0	0	0	0	0	0	0	0	0	0	0	0	0	0	0	0	0	0	0
ENSG00000092020	55012	protein phosphatase 2 regulatory subunit B''gamma	PPP2R3C	up	2.5	2.21	0	2.66	0	2.69	2.42	2.83	0	2.85	2.67	0	0	0	0	0	0	0	0	0	0	0	0	0	0	0	0	0	0	0	0	0	0	0	0
ENSG00000120910	5533	protein phosphatase 3 catalytic subunit gamma	PPP3CC	up	2.51	2.18	2.78	2.06	3.04	0	2.99	3.03	2.66	2.47	0	0	2.96	3.01	0	0	0	0	0	0	0	0	0	0	0	0	0	0	0	0	0	0	0	0	0
ENSG00000119414	5537	protein phosphatase 6 catalytic subunit	PPP6C	up	2.71	4.1	3.04	3.19	3.99	0	3.05	0	0	0	3.91	0	0	0	0	0	0	0	0	0	0	0	0	0	0	0	0	0	0	0	0	0	0	0	0
ENSG00000113593	23398	peptidylprolyl isomerase domain and WD repeat containing 1	PPWD1	up	0	0	2.64	2.31	2.65	3.86	2.62	2.95	3.43	3.69	3.37	2.71	0	0	2.99	0	0	0	0	0	0	0	0	0	0	0	0	0	0	0	0	0	0	0	0
ENSG00000141956	63977	PR/SET domain 15	PRDM15	down	-2.12	0	-2.13	0	-2.6	0	0	0	0	0	0	0	-1.97	0	0	0	0	0	0	0	0	0	0	0	0	0	0	0	0	0	0	0	0	0	0
ENSG00000231887	5554	proline rich protein HaeIII subfamily 1	PRH1	up	0	0	2.33	2.37	2.11	0	2.64	2.21	3.07	2.43	2.52	2.55	2.96	3.23	2.91	0	0	0	0	0	0	0	0	0	0	0	0	0	0	0	0	0	0	0	0
ENSG00000163932	5580	protein kinase C delta	PRKCD	down	0	0	0	-2.15	-2.58	0	0	0	0	0	0	0	0	-2.48	0	0	0	0	0	0	0	0	0	0	0	0	0	0	0	0	0	0	0	0	0
ENSG00000198890	55170	protein arginine methyltransferase 6	PRMT6	down	-3.69	-2.2	0	-3.41	-3.35	0	-4.14	-4.12	-3.96	0	0	-2.64	0	-4.44	-3.54	0	0	0	0	0	0	0	0	0	0	0	0	0	0	0	0	0	0	0	0
ENSG00000007062	8842	prominin 1	PROM1	up	0	0	2.01	0	0	0	0	0	0	0	0	0	2.4	0	2.36	0	-1.1	0	0	0	-1.11	0	0	0	-0.52	0	0	0	0	0	0	0	0	0	0
ENSG00000184500	5627	protein S	PROS1	down	-2.45	0	0	-2.53	0	0	0	0	0	0	0	-2.11	0	0	0	0	0	0	0	0	0	0	0	0	-0.71	0	0	0	0	0	0	0	0	0	-1
ENSG00000112619	5961	peripherin 2	PRPH2	down	-2.82	0	-2.79	-2.38	-2.39	-2.39	-2.53	-2.41	-2.87	-2.15	-2.57	-2.63	-2.75	-2.67	0	0	0	0	-0.71	0	0	0	0	0	-0.56	0	0	0	0	0	0	0	0	0	0
ENSG00000111215	5554	proline rich 4	PRR4	up	0	2.88	2.84	2.49	2.89	2.44	3.3	2.83	2.03	3.1	2.69	0	3.35	3.53	2.76	0	0	0	0	0	0	0	0	0	0	0	0	0	0	0	0	0	0	0	0
ENSG00000112812	10279	serine protease 16	PRSS16	down	0	0	-7.46	0	0	0	0	0	0	0	0	0	-5.54	-5.46	0	0	0	0	0	0	0	0	0	0	0	0	0	0	0	0	0	0	0	0	0
ENSG00000143801	5664	presenilin 2	PSEN2	up	0	0	0	4.28	0	0	0	3.42	0	3.04	4.72	0	0	0	0	0	0	0	0	0	0	0	0	0	0	0	0	0	0	0	0	0	0	0	0
ENSG00000165916	5702	proteasome 26S subunit, ATPase 3	PSMC3	down	-5.01	-3.3	-4.15	0	0	0	0	0	0	0	0	0	-2.57	0	0	0	0	0	0	0	0	0	0	0	0	0	0	0	0	0	0	0	0	0	0
ENSG00000087191	5705	proteasome 26S subunit, ATPase 5	PSMC5	down	0	0	-2.8	-2.29	0	0	0	0	0	0	-2.03	0	0	0	0	0	0	0	0	0	0	0	0	0	0	0	0	0	0	0	0	0	0	0	0
ENSG00000204540	170679	psoriasis susceptibility 1 candidate 1	PSORS1C1	up	0	0	3.11	0	3.57	2.73	0	0	2.2	3.67	3.41	3.16	4.16	0	2.64	0	0	0	0	0	0	0	0	0	0	0	0	0	0	0	0	0	0	0	0
ENSG00000148334	80142	prostaglandin E synthase 2	PTGES2	up	2.1	2.38	0	0	0	0	3.04	0	0	0	0	0	0	0	0	0	0	0	0	0	0	0	0	0	0	0	0	0	0	0	0	0	0	0	0
ENSG00000163661	5806	pentraxin 3	PTX3	up	0	0	0	2.63	0	0	0	0	0	0	2.89	0	2.39	2.06	0	0	0	0	0	0	0	0	0	0	0	0	0	0	0	0	0	0	0	0	0
ENSG00000160953	84939	PWWP domain containing 3A, DNA repair factor	PWWP3A	down	0	0	-2.06	0	0	-2.01	-2.19	-2.35	-2.46	-2.22	-2.15	-2.3	-2.72	-2.82	0	0	0	0	0	0	0	0	0	0	0	0	0	0	0	0	0	0	0	0	0
ENSG00000176894	5827	peroxisomal membrane protein 2	PXMP2	up	3.27	3.29	2.19	0	2.07	2.35	0	1.98	2.02	0	1.97	0	0	2.04	0	0	0	0	0	0	0	0	0	0	0	0	0	0	0	0	0	0	0	0	0
ENSG00000198218	54870	glutamine rich 1	QRICH1	up	0	0	0	0	0	0	2.99	0	0	4.06	0	0	2.29	2.48	0	0	0	0	0	0	0	0	0	0	0	0	0	0	0	0	0	0	0	0	0
ENSG00000129646	84074	glutamine rich 2	QRICH2	down	0	-2.08	0	0	0	0	0	0	0	-1.99	-2.8	0	0	-2.23	0	0	0	0	0	0	0	0	0	0	0	0	0	0	0	0	0	0	0	0	0
ENSG00000276600	338382	RAB7B, member RAS oncogene family	RAB7B	up	0	0	0	0	0	0	3	0	0	3.57	0	0	0	2.44	0	0	0	0	0	0	0	0	0	0	0	0	0	0	0	0	0	0	0	0	0
ENSG00000085999	8438	RAD54 like	RAD54L	up	0	0	2.17	2.19	0	0	2.11	0	0	0	2.46	0	2.41	0	0	0	0	0	0	0	0	0	0	0	0	0	0	0	0	0	0	0	0	0	0
ENSG00000172613	5883	RAD9 checkpoint clamp component A	RAD9A	up	0	0	2.24	0	0	2.01	0	0	0	0	0	2.33	0	0	0	0	0	0	0	0	0	0	0	0	0	0	0	0	0	0	0	0	0	0	0
ENSG00000203722	353091	retinoic acid early transcript 1G	RAET1G	up	0	2.45	0	0	0	2.03	2.01	0	0	2.49	2.71	0	0	0	0	0	0	0	0	0	0	0	0	0	0	0	0	0	0	0	0	0	0	0	0
ENSG00000204764	64901	RAN binding protein 17	RANBP17	up	2.06	0	2.34	0	0	0	0	2.05	0	2.41	0	0	1.99	0	0	0	0	0	0	0	0	0	0	0	0	0	0	0	0	0	0	0	0	0	0
ENSG00000108352	51195	Rap guanine nucleotide exchange factor like 1	RAPGEFL1	down	0	-3.19	-3.69	-3.89	0	0	0	0	0	0	0	0	0	0	0	0	0	0	0	0	0	0	0	0	0	0	0	0	0	0	0	0	0	0	0
ENSG00000165917	5913	receptor associated protein of the synapse	RAPSN	up	0	0	2.97	0	0	0	3.89	4.1	0	0	0	0	0	0	0	0	0	0	0	0	0	0	0	0	0	0	0	0	0	0	0	0	0	0	0
ENSG00000185989	22821	RAS p21 protein activator 3	RASA3	up	2.8	0	2.27	0	0	0	0	0	0	0	0	0	2.26	0	0	0	0	0	0	0	0	0	0	0	0	0	0	0	0	0	0	0	0	0	0
ENSG00000130701	140893	RBBP8 N-terminal like	RBBP8NL	down	0	0	-2.07	-2.13	-2.23	0	0	0	0	0	0	0	0	0	0	0	0	0	0	0	0	0	0	0	0	0	0	0	0	0	0	0	0	0	0
ENSG00000203867	282996	RNA binding motif protein 20	RBM20	up	0	0	2.63	2.26	0	2.33	0	0	2.94	0	2.24	0	0	2.91	0	0	0	0	0	0	0	0	0	0	0	0	0	0	0	0	0	0	0	0	0
ENSG00000100461	55147	RNA binding motif protein 23	RBM23	up	0	0	0	0	2.44	0	2	2	0	2.35	0	0	0	0	2.75	0	0	0	0	0	0	0	0	0	0	0	0	0	0	0	0	0	0	0	0
ENSG00000139746	64062	RNA binding motif protein 26	RBM26	up	0	2.15	0	0	0	0	0	0	0	0	0	0	3.2	2.6	0	0	0	0	0	0	0	0	0	0	0	0	0	0	0	0	0	0	0	0	0
ENSG00000004534	10180	RNA binding motif protein 6	RBM6	down	-3.02	-3.03	-3.34	-3.08	-2.56	0	-3.4	-3.17	-3.26	-3.22	-2.03	-3.62	-3.15	-3.05	-3.03	0	0	0	0	0	0	0	0	0	0	0	0	0	0	0	0	0	0	0	0
ENSG00000265241	9939	RNA binding motif protein 8A	RBM8A	up	0	0	2.13	0	0	0	2.11	0	2.13	2.11	0	0	0	2.13	0	0	0	0	0	0	0	0	0	0	0	0	0	0	0	0	0	0	0	0	0
ENSG00000109047	5957	recoverin	RCVRN	up	0	0	0	2.11	0	2.17	2.14	0	2.7	0	0	2.01	1.99	0	2.09	0	0	0	0	0	0	0	0	0	0	0	0	0	0	0	0	0	0	0	0
ENSG00000068615	65055	receptor accessory protein 1	REEP1	up	0	2.35	0	0	2.21	0	0	0	0	0	0	0	2.15	0	0	0	0	0	0	0	0	0	0	0	0	0	0	0	0	0	0	0	0	0	0
ENSG00000142599	473	arginine-glutamic acid dipeptide repeats	RERE	down	-3.55	-3.8	-4.12	0	-4.37	0	-4.2	-1.96	0	-3.38	-4.25	0	0	0	0	0	0	0	0	0	0	0	0	0	0	0	0	0	0	0	0	0	0	0	0
ENSG00000144567	79137	reticulophagy regulator family member 2	RETREG2	down	0	0	-2.26	0	0	0	0	0	0	0	0	0	-2.13	-2.17	0	0	0	0	0	0	0	0	0	0	0	0	0	0	0	0	0	0	0	0	0
ENSG00000009413	5980	REV3 like, DNA directed polymerase zeta catalytic subunit	REV3L	up	0	2.87	0	0	0	0	0	0	0	0	0	0	2.72	2.21	0	0	0	0	0	0	0	0	0	0	0	0	0	0	0	0	0	0	0	0	0
ENSG00000067560	387	ras homolog family member A	RHOA	up	0	3.42	0	0	0	0	0	2.08	0	0	0	2.63	0	0	0	0	0	0	0	0	0	0	0	0	0	0	0	0	0	0	0	0	0	0	0
ENSG00000173156	29984	ras homolog family member D	RHOD	down	0	0	0	-1.98	0	0	-2.09	0	-1.97	0	0	0	0	0	0	0	0	0	0	0	0	0	0	0	0	0	0	0	0	0	0	0	0	0	0
ENSG00000139405	84934	RBPJ interacting and tubulin associated 1	RITA1	down	-2.13	-2.04	-2.01	-2.43	0	0	0	0	0	0	0	0	0	0	0	0	0	0	0	0	0	0	0	0	0	0	0	0	0	0	0	0	0	0	0
ENSG00000175643	116028	RecQ mediated genome instability 2	RMI2	down	-2.34	-2.13	-2.29	-2.04	0	0	0	0	0	0	-2	0	-2.38	0	0	0	0	0	0	0	0	0	0	0	0	0	0	0	0	0	0	0	0	0	0
ENSG00000164068	63891	ring finger protein 123	RNF123	up	3.07	2.37	2.92	2.3	2.32	3.4	0	0	2.87	3.76	0	0	2.98	2.76	2.49	0	0	0	0	0	0	0	0	0	0	0	0	0	0	0	0	0	0	0	0
ENSG00000163162	284996	ring finger protein 149	RNF149	up	2.14	2.33	2.46	0	2.07	2.54	2.97	0	2.13	2.32	2.08	0	0	0	0	0	0	0	0	0	0	0	0	0	0	0	0	0	0	0	0	0	0	0	0
ENSG00000063978	6047	ring finger protein 4	RNF4	up	0	0	0	3.44	0	2.81	3.24	0	0	3.37	2.8	0	0	0	0	0	0	0	0	0	0	0	0	0	0	0	0	0	0	0	0	0	0	0	0
ENSG00000106399	6119	replication protein A3	RPA3	down	-2.05	-2.16	-2.41	-2.37	0	0	-2.04	-2.21	0	-2.51	-2.51	0	0	0	0	0	0	0	0	0	0	0	0	0	0	0	0	0	0	0	0	0	0	0	0
ENSG00000103932	26015	RNA polymerase II associated protein 1	RPAP1	down	-2.07	-2.14	0	0	0	0	-2.49	-2.34	0	0	-2.23	0	-2.72	-2.02	0	0	0	0	0	0	0	0	0	0	0	0	0	0	0	0	0	0	0	0	0
ENSG00000122484	79871	RNA polymerase II associated protein 2	RPAP2	down	-2.48	-2.13	0	0	0	0	-3.09	0	-3.16	0	0	0	0	0	0	0	0	0	0	0	0	0	0	0	0	0	0	0	0	0	0	0	0	0	0
ENSG00000197958	6136	ribosomal protein L12	RPL12	up	2.66	3.43	0	2.41	2.5	1.99	2.36	3.12	2.36	2.45	2.43	0	2.35	2.31	2.35	0	0	0	0	0	0	0	0	0	0	0	0	0	0	0	0	0	0	0	0
ENSG00000165502	6166	ribosomal protein L36a like	RPL36AL	up	0	0	0	2.27	2.03	2.07	2.05	0	1.96	0	0	0	0	2.01	0	0	0	0	0	0	0	0	0	0	0	0	0	0	0	0	0	0	0	0	0
ENSG00000198208	83694	ribosomal protein S6 kinase like 1	RPS6KL1	down	-2.69	-5.43	-2.33	-3.5	0	0	0	0	0	0	0	0	-2.9	0	0	0	0	0	0	0	0	0	0	0	0	0	0	0	0	0	0	0	0	0	0
ENSG00000174891	51319	arginine and serine rich coiled-coil 1	RSRC1	up	0	2.07	0	0	3.16	0	2.08	0	0	0	0	2.53	2.33	2.24	0	0	0	0	0	0	0	0	0	0	0	0	0	0	0	0	0	0	0	0	0
ENSG00000215012	79680	retrotransposon Gag like 10	RTL10	down	-2.28	-2.21	0	0	0	0	0	-2.83	0	-2.35	0	0	-2.75	-2.12	0	0	0	0	0	0	0	0	0	0	0	0	0	0	0	0	0	0	0	0	0
ENSG00000013392	112611	RWD domain containing 2A	RWDD2A	down	-2.83	0	-2.43	0	0	0	0	0	0	0	0	0	0	-2.11	0	0	0	0	0	0	0	0	0	0	0	0	0	0	0	0	0	0	0	0	0
ENSG00000196218	6261	ryanodine receptor 1	RYR1	up	2.08	0	0	0	0	0	1.97	0	0	0	2.26	0	0	0	0	0	0	0	0	0	0	0	0	0	0	0	0	0	0	0	0	0	0	0	0
ENSG00000130590	140700	sterile alpha motif domain containing 10	SAMD10	up	0	0	0	0	0	0	0	0	2.12	2.68	3.1	0	0	0	0	0	0	0	0	0	0	0	0	0	0	0	0	0	0	0	0	0	0	0	0
ENSG00000203727	389432	sterile alpha motif domain containing 5	SAMD5	down	0	-2.43	0	0	0	0	0	0	-3.46	-4.69	0	0	-3.55	-2.94	0	0	0	0	0	0	0	0	-0.94	0	0	0	0	0	0	0	0	0	0	0	0
ENSG00000188659	283726	stabilizer of axonemal microtubules 2	SAXO2	down	-2.43	-2.35	-2.26	-2.13	-2.62	0	0	-3.06	-2.35	-2.99	0	0	0	0	0	0	0	0	0.5	0	0	0	0	0	0	0	0	1	0	0	0	0	0	0	0
ENSG00000173611	286205	suppressor of cancer cell invasion	SCAI	up	0	0	3.02	0	0	0	0	3.9	0	0	0	0	0	0	4.37	0	0	0	0	0	0	0	0	0	0	0	0	0	0	0	0	0	0	0	0
ENSG00000114650	22937	SREBF chaperone	SCAP	up	0	0	2.27	0	0	0	2.38	0	0	2.31	0	0	0	0	0	0	0	0	0	0	0	0	0	0	0	0	0	0	0	0	0	0	0	0	0
ENSG00000092108	23256	sec1 family domain containing 1	SCFD1	up	2.12	0	0	2.19	2.24	0	0	0	0	0	0	0	2.2	0	0	0	0	0	0	0	0	0	0	0	0	0	0	0	0	0	0	0	0	0	0
ENSG00000169432	6335	sodium voltage-gated channel alpha subunit 9	SCN9A	up	2.25	2.18	2.16	2.1	2.07	0	0	0	0	0	0	0	0	0	2.52	0	0	0	0	0	0	0	0	0	0	0	0	0	0	0	0	0	0	0	0
ENSG00000116171	6342	sterol carrier protein 2	SCP2	down	-2.11	0	-3.13	0	0	0	0	0	0	0	0	0	-2.62	-2.15	0	0	0	0	0	0	0	0	0	0	0	0	0	0	0	0	0	0	0	0	0
ENSG00000143416	8991	selenium binding protein 1	SELENBP1	down	-2.46	-2.49	-2.67	-2.29	0	0	-2.35	-3.91	-2.6	-2.11	0	0	-2.47	-2.72	-2.13	0	0	0	0	0	0	0	0	0	0	0	0	0	0	0	0	0	0	0	0
ENSG00000162430	57190	selenoprotein N	SELENON	up	0	3.41	0	0	0	0	0	0	0	0	0	0	2.52	3.18	0	0	0	0	0	0	0	0	0	0	0	0	0	0	0	0	0	0	0	0	0
ENSG00000119231	205564	SUMO specific peptidase 5	SENP5	down	0	0	-2.2	0	0	0	-2.73	0	0	-2.14	0	0	0	-2.93	0	0	0	0	0	0	0	0	0	0	0	0	0	0	0	0	0	0	0	0	0
ENSG00000138468	57337	SUMO specific peptidase 7	SENP7	up	3.6	3.3	2.54	0	0	0	2.71	0	0	0	0	0	2.03	2.42	0	0	0	0	0	0	0	0	0	0	0	0	0	0	0	0	0	0	0	0	0
ENSG00000136169	83852	SET domain bifurcated histone lysine methyltransferase 2	SETDB2	down	-2.03	0	0	0	0	0	0	0	-2.41	-2.43	0	0	0	0	0	0	0	0	0	0	0	0	0	0	0	0	0	0	0	0	0	0	0	0	0
ENSG00000115524	23451	splicing factor 3b subunit 1	SF3B1	up	2.98	0	0	0	0	0	2.4	0	3.12	0	0	0	0	2.96	0	0	0	0	0	0	0	0	0	0	0	0	0	0	0	0	0	0	0	0	0
ENSG00000163935	51460	Scm like with four mbt domains 1	SFMBT1	down	-3.34	-3.77	0	0	0	0	0	0	0	0	0	0	-2.78	0	0	0	0	0	0	0	0	0	0	0	0	0	0	0	0	0	0	0	0	0	0
ENSG00000197860	54557	small glutamine rich tetratricopeptide repeat co-chaperone beta	SGTB	up	3.38	2.85	0	0	0	0	0	0	0	2.09	0	0	0	0	0	0	0	0	0	0	0	0	0	0	0	0	0	0	0	0	0	0	0	0	0
ENSG00000214193	79729	SH3 domain containing 21	SH3D21	up	0	0	2.52	2.65	2.49	0	0	0	0	3.89	0	0	0	1.97	0	0	0	0	0	0	0	0	0	0	0	0	0	0	0	0	0	0	0	0	0
ENSG00000107295	6456	SH3 domain containing GRB2 like 2, endophilin A1	SH3GL2	down	-2.08	-2.3	0	-2.66	-2.33	0	0	0	0	0	0	0	0	0	0	0	0	0	0	0	0	0	0	0	0	0	0	0	0	0	0	0	0	0	0
ENSG00000253251	112441434	shieldin complex subunit 3	SHLD3	down	-4.06	-2.63	-3.52	0	0	0	0	0	0	-3.98	0	0	0	0	-3.87	0	0	0	0	0	0	0	0	0	0	0	0	0	0	0	0	0	0	0	0
ENSG00000176974	6470	serine hydroxymethyltransferase 1	SHMT1	up	2.43	2.88	0	0	2.86	2.94	2.19	0	0	0	0	0	0	0	2.5	0	0.59	0	0	0	0	0	0	0	0	0	0	0	0	0	0	0	0	0	0
ENSG00000072858	54847	SID1 transmembrane family member 1	SIDT1	up	2.39	2.53	0	0	0	0	0	0	2.02	0	0	0	1.97	2.39	0	0	0	0	0	0	0	0	0	0	0	0	0	0	0	0	0	0	0	0	0
ENSG00000120725	64374	SIL1 nucleotide exchange factor	SIL1	down	-3.18	-3.03	0	-3.22	-2.7	0	0	0	-3.29	0	0	0	0	0	-2.02	0	0	0	0	0	0	0	0	0	0	0	0	0	0	0	0	0	0	0	0
ENSG00000204351	6499	SKI2 subunit of superkiller complex	SKIC2	up	0	0	0	2.65	0	2.33	0	0	0	2.44	0	0	0	0	0	0	0	0	0	0	0	0	0	0	0	0	0	0	0	0	0	0	0	0	0
ENSG00000124140	57468	solute carrier family 12 member 5	SLC12A5	up	0	3.49	2.65	0	0	0	0	4.53	4.06	0	6.04	0	0	0	0	0	0	0	0	0	0	0	0	0	0	0	0	0	0	0	0	0	0	0	0
ENSG00000105143	6511	solute carrier family 1 member 6	SLC1A6	down	-2.22	0	0	0	-2.06	-2.37	0	0	0	0	0	0	0	0	0	0	0	0	0	0	0	0	0	0	0	0	0	0	0	0	0	0	0	0	0
ENSG00000162383	6512	solute carrier family 1 member 7	SLC1A7	down	0	-2.31	-2.38	-2.12	-2.34	0	0	0	-2.07	-2.04	-2.25	-2.59	-2.1	-2.27	0	0	0	0	0	0	0	0	0	0	0	0	0	0	0	0	0	0	0	0	0
ENSG00000197375	6584	solute carrier family 22 member 5	SLC22A5	up	0	0	0	0	0	0	0	2.16	0	0	0	0	2.34	2.02	0	0	0	0	0	0	0	0	0	0	0	0	0	0	0	0	0	0	0	0	0
ENSG00000100075	6576	solute carrier family 25 member 1	SLC25A1	down	-2.05	-2.66	0	0	0	0	0	0	0	0	0	0	0	-2.07	0	0	0	0	0	0	0	0	0	0	0	0	0	0	0	0	0	0	0	0	0
ENSG00000115840	8604	solute carrier family 25 member 12	SLC25A12	up	2.93	3.26	3.38	0	0	0	3.15	2.53	2.92	3.52	0	0	2.92	3.39	0	0	0	0	0	0	0	0	0	0	0	0	0	0	0	0	0	0	0	0	0
ENSG00000144741	115286	solute carrier family 25 member 26	SLC25A26	down	-2.04	-2.18	-2.37	0	-2.24	-2.28	-2.1	0	-2.54	-2.22	0	-2.01	-2.2	0	-2.46	0	0	0	0	0	0	0	0	0	0	0	0	0	0	0	0	0	0	0	0
ENSG00000164933	81034	solute carrier family 25 member 32	SLC25A32	down	-2.7	-2.71	0	0	-1.98	0	0	0	0	0	0	0	0	0	0	0	0	0	0	0	0	0	0	0	0	0	0	0	0	0	0	0	0	0	0
ENSG00000013306	51629	solute carrier family 25 member 39	SLC25A39	up	2.16	0	2.04	2.24	0	0	0	0	0	0	2.36	0	0	2.38	0	0	0	0	0	0	0	0	0	0	0	0	0	0	0	0	0	0	0	0	0
ENSG00000083807	10998	solute carrier family 27 member 5	SLC27A5	down	0	0	0	0	0	-2.15	-2.87	-3.6	-3.46	0	-3.13	0	0	0	-4.53	0	0	0	0	0	0	0	0	0	0	0	0	0	0	0	0	0	0	0	0
ENSG00000014824	10463	solute carrier family 30 member 9	SLC30A9	down	-4.14	0	-3.71	0	0	0	-3.76	0	-3.66	-3.36	0	-2.39	0	-3.18	0	0	0	0	0	0	0	0	0	0	0	0	0	0	0	0	0	0	0	0	0
ENSG00000165915	91252	solute carrier family 39 member 13	SLC39A13	down	0	0	-3.29	-3.77	-2.44	0	-4.28	0	0	0	0	0	0	-3.25	0	0	0	0	0	0	0	0	0	0	0	0	0	0	0	0	0	0	0	0	0
ENSG00000133065	254428	solute carrier family 41 member 1	SLC41A1	up	0	0	3.08	0	0	0	0	3.68	0	0	0	0	2.07	2.76	1.98	0	0	0	0	0	0	0	0	0	0	0	0	0	0	0	0	0	0	0	0
ENSG00000088836	83959	solute carrier family 4 member 11	SLC4A11	up	0	0	0	2.66	2.27	2.17	0	2.61	0	2.79	3.05	0	1.98	0	0	0	0	0	0	0	0	0	0	0	-0.84	0	0	0	0	0	0	0	0	0	0
ENSG00000188687	57835	solute carrier family 4 member 5	SLC4A5	down	-2.07	-2.26	0	0	-2.23	0	0	0	0	0	0	0	-2.18	-2.02	0	0	0	0	0	0	0	0	0	0	0	0	0	0	0	0	0	0	0	0	0
ENSG00000117834	200010	solute carrier family 5 member 9	SLC5A9	down	0	-2.84	-2.22	0	-2.79	0	-2.43	-2.46	0	-2.19	0	0	0	0	0	0	0	0	0	-0.53	0.88	0	0	0	0	0	0	0	0	0	0	0	0	0	0
ENSG00000122490	80148	solute carrier family 66 member 2	SLC66A2	up	3.49	3.23	2.26	0	0	0	2.59	0	0	0	0	0	0	0	0	0	0	0	0	0	0	0	0	0	0	0	0	0	0	0	0	0	0	0	0
ENSG00000092068	23428	solute carrier family 7 member 8	SLC7A8	down	0	0	0	0	0	0	0	0	0	0	-2.29	0	-2.14	-2.14	0	0	0	0	0	0	0	0	0	0	0	0	0	0	0	0	0	0	0	0	0
ENSG00000197818	23315	solute carrier family 9 member A8	SLC9A8	up	2.18	2.77	0	0	0	0	0	0	0	0	0	0	2.63	0	0	0	0	0	0	0	0	0	0	0	0	0	0	0	0	0	0	0	0	0	0
ENSG00000164609	10569	SLU7 homolog, splicing factor	SLU7	down	-2.65	-2.61	0	0	0	0	-2.6	0	0	0	0	0	0	0	0	0	0	0	0	0	0	0	0	0	0	0	0	0	0	0	0	0	0	0	0
ENSG00000135587	6610	sphingomyelin phosphodiesterase 2	SMPD2	up	2.09	0	0	2.25	2.58	0	2.06	0	0	0	0	0	0	0	0	0	0	0	0	0	0	0	0	0	0	0	0	0	0	0	0	0	0	0	0
ENSG00000135632	10322	SMYD family member 5	SMYD5	down	-2.07	0	-2.41	-2.44	0	0	0	-2.23	-3.22	-2.49	0	0	0	0	0	0	0	0	0	0	0	0	0	0	0	0	0	0	0	0	0	0	0	0	0
ENSG00000124380	11017	small nuclear ribonucleoprotein U4/U6.U5 subunit 27	SNRNP27	down	0	0	-2.38	-2.28	0	0	0	0	0	0	0	0	0	0	-2.38	0	0	0	0	0	0	0	0	0	0	0	0	0	0	0	0	0	0	0	0
ENSG00000104497	64089	sorting nexin 16	SNX16	up	3.28	3.18	3.1	2.76	2.84	2.54	2.99	3.34	3.58	3	3.27	0	3.67	4.02	0	0	0	0	0	0	0	0	0	0	0	0	0	0	0	0	0	0	0	0	0
ENSG00000178996	112574	sorting nexin 18	SNX18	up	2.31	2.76	2.61	0	0	0	0	0	0	0	0	0	0	0	0	0	-0.76	0	0	0	0	0	0	0	0	0	0	0	0	0	0	0	0	0	0
ENSG00000120451	399979	sorting nexin 19	SNX19	up	2.28	0	2.28	0	2.93	2.08	2.18	2.05	2.53	0	3.09	0	0	0	0	0	0	0	0	0	0	0	0	0	0	0	0	0	0	0	0	0	0	0	0
ENSG00000174226	169166	sorting nexin 31	SNX31	down	-2.31	0	-2.15	0	-2.2	-2.03	-2.61	-2.29	-2.19	-2.02	-2.03	-2.19	0	0	-2.09	0	0	0	0	0	0	0	0	0	0	0	0	0.87	0	0	0	0	0	0	0
ENSG00000120669	54937	spermatogenesis and oogenesis specific basic helix-loop-helix 2	SOHLH2	up	0	2.76	2.86	3.24	2.63	2.98	2.83	2.53	2.66	2.66	2.83	2.83	2.69	2.55	2.87	0	0	0	0	0	0	0	0	0	0	0	0	0	0	0	0	0	0	0	-0.86
ENSG00000120896	10174	sorbin and SH3 domain containing 3	SORBS3	down	-2.57	-2.96	0	0	0	0	0	-2.23	0	0	0	0	0	0	0	0	0	0	0	-0.54	0	0	0	0	0	0	0	0	0	0	0	0	0	0	0
ENSG00000129194	6665	SRY-box transcription factor 15	SOX15	up	0	2.58	0	0	0	0	1.97	0	0	0	2.1	0	0	0	0	0	0	0	0	0	0	0	0	0	0	0	0	0	0	0	0	0	0	0	0
ENSG00000132122	54558	spermatogenesis associated 6	SPATA6	up	0	0	2.72	2.79	0	0	2.03	0	2.32	2.29	0	2.97	0	0	0	0	0	0	0	0	0	0	0	0	0	0	0	0	0	0	0	0	0	0	0
ENSG00000042317	55812	spermatogenesis associated 7	SPATA7	down	-2.35	0	-2.27	0	-2.19	0	-2.14	-2.06	-2.16	-2.32	0	-2.1	-2.33	-2.36	-2.22	0	0	0	0	0	0	0	0	0	0	0	0	0	0	0	0	0	0	0	0
ENSG00000114902	28972	signal peptidase complex subunit 1	SPCS1	down	0	-3.15	-2.97	-3.33	0	0	0	0	0	-3.33	0	0	0	0	0	0	0	0	0	0	0	0	0	0	0	0	0	0	0	0	0	0	0	0	0
ENSG00000157837	121665	signal peptide peptidase like 3	SPPL3	down	-3	-3.33	-3.04	-3.1	0	0	-3.23	0	0	-3.4	-2.98	0	-3.62	-2.64	0	0	0	0	0	0	0	0	0	0	0	0	0	0	0	0	0	0	0	0	0
ENSG00000213523	10011	steroid receptor RNA activator 1	SRA1	up	0	-2.9	0	0	0	0	0	2.88	2.25	2.74	0	2.15	3.99	2.29	0	0	0	0	0	0	0	0	0	0	0	0	0	0	0	0	0	0	0	0	0
ENSG00000171943	653464	SLIT-ROBO Rho GTPase activating protein 2C	SRGAP2C	up	2.45	0	2.14	0	0	0	0	0	0	0	0	0	0	0	2.35	0	-0.96	0	0	0	0	0	0	0	0	0	0	0	0	0	0	0	0	0	0
ENSG00000007341	54879	suppression of tumorigenicity 7 like	ST7L	down	-2.65	-2.29	-2.2	-2.07	0	0	0	0	-2.07	0	0	0	-2.16	0	0	0	0	0	0	0	0	0	0	0	0	0	0	0	0	0	0	0	0	0	0
ENSG00000124214	6780	staufen double-stranded RNA binding protein 1	STAU1	down	-2.58	-2.78	0	0	-2.4	0	0	0	0	0	0	0	0	0	0	0	0	0	0	0	0	0	0	0	0	0	0	0	0	0	0	0	0	0	0
ENSG00000196335	56164	serine/threonine kinase 31	STK31	down	0	0	0	0	0	0	0	0	0	-2.87	0	0	-2.01	-2.43	0	0	0	0	0	0	0	0	0	0	0.55	0	0	0	0	0	0	0	0	0	0
ENSG00000165752	282974	serine/threonine kinase 32C	STK32C	up	2.41	2.39	2.5	0	0	0	0	0	2.37	2.55	0	0	0	0	0	0	0	0	0	0	0	0	0	0	0	0	0	0	0	0	0	0	0	0	0
ENSG00000067221	9399	stomatin like 1	STOML1	down	-2.34	0	-2.34	-2.5	0	0	-2.38	0	0	-2.39	0	0	0	0	0	0	0	0	0	0	0	0	0	0	0	0	0	0	0	0	0	0	0	0	0
ENSG00000242866	161497	stereocilin	STRC	down	-2.45	0	-2.54	-2.84	0	-2.39	0	0	-2.19	-2.48	-2.56	0	0	0	0	0	0	0	0	0	0	0	0	0	0	0	0	0	0	0	0	0	0	0	0
ENSG00000136874	55014	syntaxin 17	STX17	up	2.59	2.85	0	0	0	0	2.7	0	0	0	0	0	0	0	0	0	0	0	0	0	0	0	0	0	0	0	0	0	0	0	0	0	0	0	0
ENSG00000106868	64420	sushi domain containing 1	SUSD1	down	-3.08	-2.92	-2.44	-2.55	-2.72	0	-2.8	0	0	-2.56	-2.45	-2.99	0	-2.02	-1.98	0	0	0	0	0	0	0	0	0	0	0	0	0	0	0	0	0	0	0	0
ENSG00000205078	100130958	synaptonemal complex central element protein 1 like	SYCE1L	down	0	0	-2.48	0	0	-2.02	0	0	-2.58	0	-2.18	0	0	0	-2.04	0	0	0	0	0	0	0	0	0	0	0	0	0	0	0	0	0	0.57	0	0
ENSG00000182253	23336	synemin	SYNM	up	0	2	0	0	0	0	2.06	3.48	0	0	0	0	2.04	2.24	0	0	0	0	0	0	0	0	0	0	0	0	0	0	0	0	0	0	0	0	0
ENSG00000204176	83849	synaptotagmin 15	SYT15	up	0	0	0	0	2.03	0	0	0	2.03	2.14	0	0	0	0	0	0	0	0	0	0	0	0	0	0	0	0	0	0	0	0	0	0	0	0	0
ENSG00000162367	6886	TAL bHLH transcription factor 1, erythroid differentiation factor	TAL1	up	4.7	3.62	2.87	0	0	2.88	0	0	0	0	0	0	0	0	0	0	0	0	0	0	0	0	0	0	0	0	0	0	0	0	0	0	0	0	0
ENSG00000212127	50840	taste 2 receptor member 14	TAS2R14	up	2.62	2.87	2.95	2.17	0	2.64	3.03	2.19	2.2	0	2.62	0	3.16	3.28	0	0	0	0	0	0	0	0	0	0	0	0	0	0	0	0	0	0	0	0	0
ENSG00000255837	259295	taste 2 receptor member 20	TAS2R20	up	2.62	2.87	0	0	0	0	2.08	2.99	0	0	0	0	3.15	0	0	0	0	0	0	0	0	0	0	0	0	0	0	0	0	0	0	0	0	0	0
ENSG00000226761	259292	taste 2 receptor member 46	TAS2R46	down	0	-2.51	0	0	0	0	0	0	0	0	0	0	-3.01	-3.08	0	0	0	0	0	0	0	0	0	0	0	0	0	0	0	0	0	0	0	0	0
ENSG00000136111	9882	TBC1 domain family member 4	TBC1D4	down	0	-2.12	0	0	0	0	0	0	0	0	0	0	-2.46	-2.13	0	0	0	0	0	0	0	0	0	0	0	0	0	0	0	0	0	0	0	0	0
ENSG00000149922	6911	T-box transcription factor 6	TBX6	down	0	0	-2.61	-2.65	0	0	0	0	-2.17	-2.08	-2.39	-2.8	0	0	-2.24	0	0	0	0	0	0	0	0	0	0	0	0	0	0	0	0	0	0	0	0
ENSG00000137310	6941	transcription factor 19	TCF19	down	0	0	0	-2.67	0	0	0	-2.32	0	0	0	-3.35	-3.72	-3.33	-3.49	0	0	0	0	0	0	0	0	0	0	0	0	0	0	0	0	0	0	0	0
ENSG00000242220	140290	t-complex 10 like	TCP10L	up	2.31	2.27	0	0	0	0	0	0	0	0	0	0	2.24	0	0	0	0	0	0	0	0	0	0	0	0	0	0	0	0	0	0	0	0	0	0
ENSG00000173809	91646	tudor domain containing 12	TDRD12	down	0	-2.33	0	0	0	0	-2	0	0	-2.18	0	0	0	0	0	0	0	0	0	0	0	0	0	0	0	0	0	0	0	0	0	0	0	0	0
ENSG00000182134	11022	tudor and KH domain containing	TDRKH	up	0	2.06	0	0	0	0	2.35	0	0	0	2.35	0	0	0	0	0	0	0	0	0	0	0	0	0	0	0	0	0	0	0	0	0	0	0	0
ENSG00000177683	168451	THAP domain containing 5	THAP5	down	-1.96	0	-2.45	-2.73	-3.07	-2.81	-2.71	-2.5	-2.87	-3.12	-3.23	0	-3.06	-2.51	-2.69	0	0	0	0	0	0	0	0	0	0	0	0	0	0	0	0	0	0	0	0
ENSG00000005108	221981	thrombospondin type 1 domain containing 7A	THSD7A	up	2.62	0	0	0	0	0	0	2.66	0	0	0	0	0	2.34	0	0	0	0	0	0	0	0	0	0	0	0	0	0	0	0	0	0	0	0	0
ENSG00000134077	25917	THUMP domain containing 3	THUMPD3	up	3.68	4.44	3.08	3.33	2.47	0	3.8	3.48	3.12	2.9	2.08	3.01	2.04	3.06	0	0	0	0	0	0	0	0	0	0	0	0	0	0	0	0	0	0	0	0	0
ENSG00000157150	7079	TIMP metallopeptidase inhibitor 4	TIMP4	up	2.9	0	2.47	0	0	0	0	0	0	2.23	0	0	0	2.41	0	0	0	0	0	0	0	0	0	0	0	0	0	0	0	0	0	0	0	0	0
ENSG00000075131	54962	TIMELESS interacting protein	TIPIN	up	2.55	2.02	2.84	2.83	3.3	3.26	3.07	2.46	3.69	2.54	2.66	3.27	3.67	2.91	3.09	0	0	0	0	0	0	0	0	0	0	0	0	0	0	0	0	0	0	0	0
ENSG00000163931	7086	transketolase	TKT	up	3.98	2.69	3.46	2.14	0	0	3.53	0	0	3.61	3.19	0	3.71	2.73	3.19	0	0	0	0	0	0	0	0	0	0	0	0	0	0	0	0	0	0	0	0
ENSG00000232112	51372	translation machinery associated 7 homolog	TMA7	up	2.34	0	2.08	2.43	2.21	3.08	2.36	2.29	2.42	2.2	1.96	2.18	2.38	2.51	0	0	0	0	0	0	0	0	0	0	0	0	0	0	0	0	0	0	0	0	0
ENSG00000113119	55374	transmembrane and coiled-coil domains 6	TMCO6	down	0	0	0	0	0	-2.45	-3.43	0	0	0	0	0	-2.61	-2.72	0	0	0	0	0	0	0	0	0	0	0	0	0	0	0	0	0	0	0	0	0
ENSG00000189077	83862	transmembrane protein 120A	TMEM120A	up	0	0	3.18	0	0	0	0	0	0	0	0	0	0	2.25	3.41	0	0	0	0	0	0	0	0	0	0	0	0	0	0	0	0	0	0	0	0
ENSG00000164180	153396	transmembrane protein 161B	TMEM161B	down	-3.99	-3.35	0	0	0	0	0	0	0	0	0	0	0	-3.22	0	0	0	0	0	0	0	0	0	0	0	0	0	0	0	0	0	0	0	0	0
ENSG00000152128	81615	transmembrane protein 163	TMEM163	up	2.7	0	0	0	0	0	0	0	0	0	2.27	0	3.21	3.61	0	0	0	0	0	0	0	0	0	0	0	0	0	0.52	0	0	0	0	0	0	0
ENSG00000203756	253582	transmembrane protein 244	TMEM244	up	0	2.02	0	0	2.2	0	0	2.08	0	0	0	0	0	0	0	0	0	0	0	0	0	0	0	0	0	0	0	0	0	0	0	0	0	0	0
ENSG00000109133	55161	transmembrane protein 33	TMEM33	up	3.19	3	0	0	0	0	0	0	0	0	0	0	0	2.8	0	0	0	0	0	0	0	0	0	0	0	0	0	0	0	0	0	0	0	0	0
ENSG00000166682	80975	transmembrane serine protease 5	TMPRSS5	down	-2.37	0	0	0	0	0	-2.33	-2.49	-2.34	-1.99	-2.38	-2.36	0	-2.32	-2.46	0	0	0	0	0	0	0	0	0	0	0	0	0.85	0	0	0	0	0	0	0
ENSG00000177302	7156	DNA topoisomerase III alpha	TOP3A	down	0	-2.24	-2.23	-2.49	0	0	-2.28	-2.65	-2.38	-2.57	-2.53	0	-1.99	0	-2.6	0	0	0	0	0	0	0	0	0	0	0	0	0	0	0	0	0	0	0	0
ENSG00000163870	131601	transmembrane protein adipocyte associated 1	TPRA1	up	0	0	2.99	2.28	0	0	0	0	0	2.77	0	0	0	0	0	0	0	0	0	0	0	0	0	0	0	0	0	0	0	0	0	0	0	0	0
ENSG00000095917	23430	tryptase delta 1	TPSD1	down	0	0	-2.16	0	0	0	0	-2.04	-2.3	0	0	0	0	0	0	0	0	0	0	0	0	0	0	0	0	0	0	0	0	0	0	0	0	0	0
ENSG00000056558	7185	TNF receptor associated factor 1	TRAF1	up	2.89	0	2.34	2.84	0	2.61	3.14	3.04	2.6	3.03	2	2.27	2.98	2.29	2.78	0	0	0	0	0	0	0	0	0	0	0	0	0	0	0	0	0	0	0	0
ENSG00000131323	7187	TNF receptor associated factor 3	TRAF3	up	0	2.46	3.41	0	0	0	0	0	3.32	0	0	0	0	0	0	0	0	0	0	0	0	0	0	0	0	0	0	0	0	0	0	0	0	0	0
ENSG00000213689	11277	three prime repair exonuclease 1	TREX1	up	0	2.05	2.17	2.37	2.71	2.14	2.95	0	2.44	0	2.06	2.33	0	2.28	2.1	0	0	0	0	0	0.56	0	0	0	0	0	0	0	0	0	0	0	0	0	0
ENSG00000101255	57761	tribbles pseudokinase 3	TRIB3	down	0	0	-1.99	0	-2.01	0	0	-2.09	0	0	0	0	0	0	0	0	0	0	0	0	0	0	0	0	0	0	0	0	0	0	0	0	0	0	0
ENSG00000204977	10206	tripartite motif containing 13	TRIM13	down	-2.91	-3.23	0	0	0	0	-2.47	0	0	0	0	0	0	0	0	0	0	0	0	0	0	0	0	0	0	0	0	0	0	0	0	0	0	0	0
ENSG00000134253	80263	tripartite motif containing 45	TRIM45	up	0	0	2.67	0	2.19	3.36	2.04	0	2.47	0	2.32	0	2.51	2.57	0	0	0	0	0	0	0	0	0	0	0	0	0	0	0	0	0	0	0	0	0
ENSG00000132481	91107	tripartite motif containing 47	TRIM47	down	-2.18	-2.49	-2.37	0	-2.71	0	0	-2.55	0	0	0	0	-2.66	-2.51	0	0	1.06	0	0	0	0.85	0	1.47	0	0	0	0	0	0	0	0	0	0	0	0
ENSG00000166166	115708	tRNA methyltransferase 61A	TRMT61A	up	6.24	6.17	5.84	6.24	0	0	0	0	0	0	0	2.32	0	0	0	0	0	0	0	0	0	0	0	0	0	0	0	0	0	0	0	0	0	0	0
ENSG00000149743	83707	tRNA phosphotransferase 1	TRPT1	up	0	2.56	2.93	0	2.85	2.71	2.77	0	3.08	0	0	3.33	2.32	0	2.62	0	0	0	0	0	0	0	0	0	0	0	0	0	0	0	0	0	0	0	0
ENSG00000171045	203062	t-SNARE domain containing 1	TSNARE1	up	0	2.65	3.19	0	0	2.98	3.89	3.36	2.95	3.39	2.72	0	2.92	2.77	0	0	0	0	0	0	0	0	0	0	0	0	0	0	0	0	0	0	0	0	0
ENSG00000149292	54970	tetratricopeptide repeat domain 12	TTC12	up	0	0	2.58	3.22	2.59	3.2	3.33	3.01	2.76	2.86	3.01	2.96	2.15	0	3.05	0	0	0	0	0	0	0	0	0	0	0	0	0	0	0	0	0	0	0	0
ENSG00000128791	57045	twisted gastrulation BMP signaling modulator 1	TWSG1	down	0	-2.48	0	-2.12	0	0	-2.61	0	-2.4	0	-2.21	0	0	-2.38	0	0	0	0	0	0	0	0	0	0	0	0	0	0	0	0	0	0	0	0	0
ENSG00000184470	10587	thioredoxin reductase 2	TXNRD2	down	0	-2.22	0	-2.11	0	0	0	-2.27	-2.16	0	0	0	0	0	0	0	0	0	0	0	0	0	0	0	0	0	0	0	0	0	0	0	0	0	0
ENSG00000025708	1890	thymidine phosphorylase	TYMP	down	0	0	-2.33	0	0	0	0	0	-2.38	0	-2.34	0	0	0	0	0	0	0.84	0	0	0	0	0	0	0	0	0	1.28	-0.74	0	0	0	0	0	0
ENSG00000277149	441250	tRNA-yW synthesizing protein 1 homolog B	TYW1B	up	0	0	0	0	2.03	0	0	0	1.97	0	0	0	2.15	0	0	0	0	0	0	0	0	0	0	0	0	0	0	0	0	0	0	0	0	0	0
ENSG00000161265	199746	U2 small nuclear RNA auxiliary factor 1 like 4	U2AF1L4	down	-2.43	-2.18	0	0	-2.11	0	0	0	0	-1.97	0	0	0	-2.13	-2.2	0	0	0	0	0	0	0	0	0	0	0	0	0	0	0	0	0	0	0	0
ENSG00000033178	55236	ubiquitin like modifier activating enzyme 6	UBA6	down	0	0	0	0	-2.07	0	0	-1.96	0	0	0	0	0	-2.2	-2.39	0	0	0	0	0	0	0	0	0	0	0	0	0	0	0	0	0	0	0	0
ENSG00000185019	22888	U-box domain containing 5	UBOX5	down	-3.66	0	-2.79	0	0	0	0	-2	0	-3.31	0	0	-2.96	-2.3	0	0	0	0	0	0	0	0	0	0	0	0	0	0	0	0	0	0	0	0	0
ENSG00000131015	80328	UL16 binding protein 2	ULBP2	up	1.99	0	0	2.12	0	0	0	0	0	0	0	2.66	0	0	0	0	0	0	0	0	0	0	0	0	0	0	0	0	0	0	0	0	0	0	0
ENSG00000175970	84747	unc-119 lipid binding chaperone B	UNC119B	up	0	0	0	0	0	0	0	0	0	0	2.62	2.43	0	0	2.72	0	0	0	0	0	0	0	0	0	0	0	0	0	0	0	0	0	0	0	0
ENSG00000142207	9875	URB1 ribosome biogenesis homolog	URB1	down	0	0	0	0	0	0	-2.38	0	0	-2.12	-2.25	0	0	0	0	0	0	0	0	0	0	0	0	0	0	0	0	0	0	0	0	0	0	0	0
ENSG00000188690	7390	uroporphyrinogen III synthase	UROS	up	2.17	2.15	2.35	2.24	2.02	0	2.18	2.14	2.22	0	2.17	0	2.04	0	0	0	0	0	0	0	0	0	0	0	0	0	0	0	0	0	0	0	0	0	0
ENSG00000111962	10090	uronyl 2-sulfotransferase	UST	down	-2.2	0	-2.18	0	0	0	-3.7	0	0	0	0	0	0	0	0	0	0	0	0	0	0	0	0	0	0	0	0	0	0	0	0	0	0	0	0
ENSG00000220205	6844	vesicle associated membrane protein 2	VAMP2	up	0	0	2.49	0	0	0	3.31	3.33	3.2	3.06	3.36	3.53	3.39	3.15	0	0	0	0	0	0	0	0	0	0	0	0	0	0	0	0	0	0	0	0	0
ENSG00000137411	57176	valyl-tRNA synthetase 2, mitochondrial	VARS2	up	0	0	0	0	2.82	4.22	0	0	0	0	0	0	0	3.79	3.87	0	0	0	0	0	0	0	0	0	0	0	0	0	0	0	0	0	0	0	0
ENSG00000035403	7414	vinculin	VCL	down	-2.53	0	-2.28	0	0	0	0	0	0	-2.85	0	0	0	0	0	0	0	0	0	0	0	0	0	0	0	0	0	0	0	0	0	0	0	0	0
ENSG00000106018	7434	vasoactive intestinal peptide receptor 2	VIPR2	down	-2.89	-2.41	0	-2.87	0	0	0	0	0	0	0	0	0	0	0	0	-0.71	0	0	0	0	0	0	0	-0.83	0	0	0	0	0	0	0	0	0	0
ENSG00000196715	154807	vitamin K epoxide reductase complex subunit 1 like 1	VKORC1L1	up	0	2.14	0	0	2.24	0	0	2.04	0	0	0	0	0	0	0	0	0	0	0	0	0	0	0	0	0	0	0	0	0	0	0	0	0	0	0
ENSG00000128218	29802	V-set pre-B cell surrogate light chain 3	VPREB3	down	0	0	-2.04	0	-2.03	0	-2.1	0	0	0	0	0	0	0	0	0	0	0	0	0	0	0	0	0	0	0	0	0	0	0	0	0	0	0	0
ENSG00000111237	51699	VPS29 retromer complex component	VPS29	up	2.91	2.15	0	0	0	0	0	2.2	0	2.01	2.15	0	0	3.78	0	0	0	0	0	0	0	0	0	0	0	0	0	0	0	0	0	0	0	0	0
ENSG00000214376	387804	V-set and transmembrane domain containing 5	VSTM5	up	2.29	2.06	2.17	0	0	0	0	0	0	0	0	0	0	0	0	0	0	0	0	0	0	0	0	0	0	0	0	0	0	0	0	0	0	0	0
ENSG00000145198	90113	von Willebrand factor A domain containing 5B2	VWA5B2	down	-2.99	-3.24	-2.41	-2.91	-2.87	-2.83	-2.5	0	-3.78	-3.37	-2.17	-3.88	0	0	0	0	0	0	0	0	0	0	0	0	0	0	0	0	0	0	0	0	0	0	0
ENSG00000139668	115825	WD repeat and FYVE domain containing 2	WDFY2	down	0	0	0	0	0	0	0	-2.69	0	0	0	0	-2.75	-2.5	-2.53	0	0	0	0	0	0	0	0	0	0	0	0	0	0	0	0	0	0	0	0
ENSG00000120314	54853	WD repeat domain 55	WDR55	down	0	0	-3.35	0	0	0	-3.37	0	-2.38	0	0	0	-3.05	-2.87	0	0	0	0	0	0	0	0	0	0	0	0	0	0	0	0	0	0	0	0	0
ENSG00000196981	54554	WD repeat domain 5B	WDR5B	up	2.42	2.27	0	0	0	2.76	0	0	0	0	0	0	2.27	2.19	0	0	0	0	0	0	0	0	0	0	0	0	0	0	0	0	0	0	0	0	0
ENSG00000178252	11180	WD repeat domain 6	WDR6	up	2.01	0	0	0	0	2.96	0	2.37	0	2.67	0	0	0	2.03	0	0	0	0	0	0	0	0	0	0	0	0	0	0	0	0	0	0	0	0	0
ENSG00000177082	84942	WD repeat domain 73	WDR73	up	0	0	2.06	0	0	0	2.12	3	0	2.6	0	0	0	0	0	0	0	0	0	0	0	0	0	0	0	0	0	0	0	0	0	0	0	0	0
ENSG00000095397	25861	whirlin	WHRN	down	0	-3.52	0	0	0	0	0	0	0	0	-2.41	0	0	0	-2.29	0	0	0.66	0	0	0	0	0	0	0	0	0	0	0	0	0	0	0	0	0
ENSG00000108379	7473	Wnt family member 3	WNT3	up	0	0	0	2.53	2.84	2.43	2.51	0	0	3.71	0	0	0	0	0	0	0	0	0	0	0	0	0	0	0	0	0	0	0	0	0	0	0	0	0
ENSG00000196236	63929	X-prolyl aminopeptidase 3	XPNPEP3	up	3.31	2.05	0	0	0	0	0	2.19	0	0	0	0	2.28	2.15	2.92	0	0	0	0	0	0	0	0	0	0	0	0	0	0	0	0	0	0	0	0
ENSG00000132953	64328	exportin 4	XPO4	down	0	0	0	0	0	0	-2.12	-2.44	0	0	0	0	-2.59	-2.06	0	0	0	0	0	0	0	0	0	0	0	0	0	0	0	0	0	0	0	0	0
ENSG00000126215	7517	X-ray repair cross complementing 3	XRCC3	up	0	4.49	2.64	4.17	0	0	0	0	0	0	0	0	3.23	2.82	0	0	0	0	0	0	0	0	0	0	0	0	0	0	0	0	0	0	0	0	0
ENSG00000119820	84272	Yip1 domain family member 4	YIPF4	down	-2.7	-2.25	-3.14	-2.45	0	0	0	0	0	0	-2.05	0	0	0	0	0	0	0	0	0	0	0	0	0	0	0	0	0	0	0	0	0	0	0	0
ENSG00000177752	285525	Yip1 domain family member 7	YIPF7	down	0	0	-2.97	-2.16	-4.75	-2.28	-2.04	0	0	-2.02	0	0	-3.33	0	0	0	0	0	0	0	0	0	0	0	0	0	0	0	0	0	0	0	0	0	0
ENSG00000090238	83719	yippee like 3	YPEL3	down	0	-2.6	-2.55	0	0	0	0	-2.07	0	0	0	0	-2.6	-2.72	-2.83	0	0	0	0	0	0	0	0	0	0	0	0	0	0	0	0	0	0	0	0
ENSG00000115085	7535	zeta chain of T cell receptor associated protein kinase 70	ZAP70	up	0	0	2.57	0	0	0	2.58	2.23	2.12	0	0	2.86	0	2.03	0	0	-0.9	0	0	0	0	0	0	0	0	0	0	0.57	0	0	0	0	0	0	0
ENSG00000130584	140685	zinc finger and BTB domain containing 46	ZBTB46	down	-3.11	-3.64	-2.41	-3.01	-3.27	0	-2.5	0	0	-3.33	-2.18	0	0	0	0	0	0	0	0	0	0	0	0	0	0	0	0	0	0	0	0	0	0	0	0
ENSG00000144161	84524	zinc finger CCCH-type containing 8	ZC3H8	up	0	0	0	0	0	0	2.39	0	0	1.99	2.45	0	2.3	0	0	0	0	0	0	0	0	0	0	0	0	0	0	0	0	0	0	0	0	0	0
ENSG00000174165	254359	zinc finger DHHC-type containing 24	ZDHHC24	up	2.63	2.54	2.87	2.95	2.16	2.54	2.55	2.95	2.65	0	2.37	0	3.44	2.35	0	0	0	0	0	0	0	0	0	0	0	0	0	0	0	0	0	0	0	0	0
ENSG00000023041	64429	zinc finger DHHC-type palmitoyltransferase 6	ZDHHC6	down	0	0	-2.1	-2.16	0	-2.37	0	0	0	0	-2.05	0	0	-2.73	0	0	0	0	0	0	0	0	0	0	0	0	0	0	0	0	0	0	0	0	0
ENSG00000099904	29801	zinc finger DHHC-type palmitoyltransferase 8	ZDHHC8	up	0	3.1	0	0	0	0	0	0	0	4.09	0	0	0	4.28	0	0	0	0	0	0	0	0	0	0	0	0	0	0	0	0	0	0	0	0	0
ENSG00000104231	79752	zinc finger AN1-type containing 1	ZFAND1	up	2.28	2.97	3.03	2.68	0	0	0	0	2.58	2.09	0	0	2.69	0	0	0	0	0	0	0	0	0	0	0	0	0	0	0	0	0	0	0	0	0	0
ENSG00000172671	93550	zinc finger AN1-type containing 4	ZFAND4	up	2.34	2.56	0	0	2.99	0	0	0	2.62	3.15	3.72	0	0	0	0	0	0	0	0	0	0	0	0	0	0	0	0	0	0	0	0	0	0	0	0
ENSG00000184517	162239	ZFP1 zinc finger protein	ZFP1	up	2.82	0	2.67	2.41	0	0	2.33	0	3.2	3.05	2.22	2.52	2.16	2.72	2.1	0	0	0	0	0	0	0	0	0	0	0	0	0	0	0	0	0	0	0	0
ENSG00000181638	286128	ZFP41 zinc finger protein	ZFP41	down	-2.07	-2.51	0	0	0	0	0	0	-2.22	0	0	0	0	0	0	0	0	0	0	0	0	0	0	0	0	0	0	0	0	0	0	0	0	0	0
ENSG00000187815	339559	ZFP69 zinc finger protein	ZFP69	down	0	-2.25	0	0	-2.08	0	0	0	0	0	0	0	0	0	-2.07	0	0	0	0	0	0	0	0	0	0	0	0	0	0	0	0	0	0	0	0
ENSG00000187954	50626	zinc finger TRAF-type containing 1	ZFTRAF1	up	0	2.63	0	0	0	0	2.49	0	0	1.99	0	0	2.96	2.67	0	0	0	0	0	0	0	0	0	0	0	0	0	0	0	0	0	0	0	0	0
ENSG00000197114	84619	zinc finger CCCH-type and G-patch domain containing	ZGPAT	up	2.13	0	0	0	0	0	0	0	0	0	0	0	2.07	2.51	0	0	0	0	0	0	0	0	0	0	0	0	0	0	0	0	0	0	0	0	0
ENSG00000189298	80317	zinc finger with KRAB and SCAN domains 3	ZKSCAN3	up	0	4.73	3.5	3.84	0	6.05	-2.03	5.35	0	2	3.33	0	0	2.4	0	0	0	0	0	0	0	0	0	0	0	0	0	0	0	0	0	0	0	0	0
ENSG00000196345	55888	zinc finger with KRAB and SCAN domains 7	ZKSCAN7	down	-5.21	-4.7	0	0	0	0	0	0	0	0	0	0	-4.7	0	0	0	0	0	0	0	0	0	0	0	0	0	0	0	0	0	0	0	0	0	0
ENSG00000146007	153527	zinc finger matrin-type 2	ZMAT2	down	-3.19	-3.13	-3.03	-2.09	-2.67	0	-2.59	0	0	-2.96	0	-2.86	-3.36	-3.07	0	0	0	0	0	0	0	0	0	0	0	0	0	0	0	0	0	0	0	0	0
ENSG00000122515	83637	zinc finger MIZ-type containing 2	ZMIZ2	down	0	0	-2.52	0	0	0	-2.19	-2	0	-2.35	-2.08	0	0	0	0	0	0	0	0	0	0	0	0	0	0	0	0	0	0	0	0	0	0	0	0
ENSG00000131849	7691	zinc finger protein 132	ZNF132	up	0	2.35	0	0	0	0	0	0	0	0	0	0	3.82	3.36	0	0	0	0	0	0	0	0	0	0	0	0	0	0	0	0	0	0	0	0	0
ENSG00000176293	7694	zinc finger protein 135	ZNF135	down	0	0	0	0	0	0	0	0	-2.41	0	0	0	-2.01	-2.47	0	0	0	0	0	0	0	0	0	0	0	0	0	0	0	0	0	0	0	0	0
ENSG00000096654	7738	zinc finger protein 184	ZNF184	down	0	0	0	-3.04	0	-4.7	-6.59	0	0	-6.86	0	0	0	0	0	0	0	-0.7	0	0	0	0	0	0	0	0	0	0	0	0	0	0	0	0	0
ENSG00000186448	10168	zinc finger protein 197	ZNF197	down	-5	-4.38	0	0	0	0	0	0	0	-4.29	0	0	-3.49	-2.64	0	0	0	0	0	0	0	0	0	0	0	0	0	0	0	0	0	0	0	0	0
ENSG00000174652	10781	zinc finger protein 266	ZNF266	up	2.04	1.98	2.29	2.16	2.27	2.07	2.24	2.11	2.3	2.11	2.09	0	2.21	2.15	0	0	0	0	0	0	0	0	0	0	0	0	0	0	0	0	0	0	0	0	0
ENSG00000090612	10795	zinc finger protein 268	ZNF268	up	2.29	2.69	0	2.22	0	0	1.96	0	3.46	0	3.24	0	0	2.77	2.22	0	0	0	0	0	0	0	0	0	0	0	0	0	0	0	0	0	0	0	0
ENSG00000131845	57343	zinc finger protein 304	ZNF304	down	-3.09	-2.96	-3.11	-3.06	-2.38	0	-2.99	-3.08	-3.11	-3.19	-3.31	-2.65	-2.97	-3.1	-2.55	0	0	0	0	0	0	0	0	0	0	0	0	0	0	0	0	0	0	0	0
ENSG00000181315	79692	zinc finger protein 322	ZNF322	down	0	-3.27	0	-2.26	0	-2.57	0	0	0	0	0	0	0	0	-2.11	0	0	0	0	0	0	0	0	0	0	0	0	0	0	0	0	0	0	0	0
ENSG00000083812	25799	zinc finger protein 324	ZNF324	down	0	0	0	0	0	0	0	0	0	-3.15	-2.49	0	-2.03	-4.4	0	0	0	0	0	0	0	0	0	0	0	0	0	0	0	0	0	0	0	0	0
ENSG00000249471	388569	zinc finger protein 324B	ZNF324B	up	0	2.5	2.73	0	0	0	0	0	0	0	0	0	3.25	3.51	0	0	0	0	0	0	0	0	0	0	0	0	0	0	0	0	0	0	0	0	0
ENSG00000124613	346157	zinc finger protein 391	ZNF391	up	2.43	0	2.95	0	2.22	0	0	2.86	0	0	0	2.05	0	0	0	0	0	0	0	0	0	0	0	0	0	0	0	0	0	0	0	0	0	0	0
ENSG00000185219	353274	zinc finger protein 445	ZNF445	down	-4.71	-4.58	0	0	0	0	0	0	0	-3.17	0	0	0	0	0	0	0	0	0	0	0	0	0	0	0	0	0	0	0	0	0	0	0	0	0
ENSG00000148143	58499	zinc finger protein 462	ZNF462	down	0	0	0	-2.33	0	0	0	-2.16	0	-2.73	0	0	0	-2.52	0	0	-0.6	0	0	0	-0.59	0	0	0	0	0	0	0	0	0	0	0	0	0	0
ENSG00000186446	115560	zinc finger protein 501	ZNF501	down	-3.94	-3.17	-3.62	-2.68	-2.57	-3.78	-3.67	0	-2.54	0	-2.92	0	-3.8	-3.89	-3.6	0	0	0	0	0	0	0	0	0	0	0	0	0	0	0	0	0	0	0	0
ENSG00000196653	91392	zinc finger protein 502	ZNF502	down	-4.26	-3.05	-3.42	-4.89	-3.5	0	0	-3.7	-5.13	-3.89	-2.26	-2.27	-4.23	-3.2	0	0	0	0	0	0	0	0	0	0	0	0	0	0	0	0	0	0	0	0	0
ENSG00000175322	162655	zinc finger protein 519	ZNF519	up	2	0	2.18	2.57	2.01	0	0	0	0	0	0	0	0	0	0	0	0	0	0	0	0	0	0	0	0	0	0	0	0	0	0	0	0	0	0
ENSG00000171574	201514	zinc finger protein 584	ZNF584	up	2.75	2.57	3	0	2.55	3.27	3.81	3.89	2.86	0	4.26	0	2.53	3.77	3.37	0	0	0	0	0	0	0	0	0	0	0	0	0	0	0	0	0	0	0	0
ENSG00000272602	152687	zinc finger protein 595	ZNF595	down	0	0	0	-2.41	0	0	0	0	0	0	0	-2.05	0	-1.97	0	0	0	0	0	0	0	0	0	0	0	0	0	0	0	0	0	0	0	0	0
ENSG00000198551	199692	zinc finger protein 627	ZNF627	up	0	0	0	2.01	0	0	2.39	0	0	2.09	2.4	0	0	0	0	0	0	0	0	0	0	0	0	0	0	0	0	0	0	0	0	0	0	0	0
ENSG00000144792	285349	zinc finger protein 660	ZNF660	down	-3.75	-4.05	-2.57	-3.74	-3.49	-3.53	-3.21	-2.41	-2.87	-2.09	-3.41	-2.04	0	-2.28	0	0	0	0	0	0	0	0	0	0	0	0	0	0	0	0	0	0	0	0	0
ENSG00000277462	93474	zinc finger protein 670	ZNF670	down	0	0	0	-2.34	0	0	0	0	-2.29	-2.25	-2.2	0	-2.5	0	0	0	0	0	0	0	0	0	0	0	0	0	0	0	0	0	0	0	0	0	0
ENSG00000196172	148213	zinc finger protein 681	ZNF681	down	-2.9	-3.32	-2.07	0	0	0	0	0	-2.26	0	-2.27	0	-2.99	-2.82	-2.86	0	0	0	0	0	0	0	0	0	0	0	0	0	0	0	0	0	0	0	0
ENSG00000250312	255403	zinc finger protein 718	ZNF718	down	-3.47	0	-3.12	-3.12	-3.53	-2.63	-3.06	-3	-3.27	-2.76	-3.21	-3.1	-3.26	-3.41	-2.65	0	0	0	0	0	0	0	0	0	0	0	0	0	0	0	0	0	0	0	0
ENSG00000186230	388567	zinc finger protein 749	ZNF749	down	0	0	-3.04	-3.01	-2.98	-2.92	-3.08	-2.87	-3.06	-3.58	-2.97	-2.61	-2.65	-3.12	-2.88	0	0	0	0	0	0	0	0	0	0	0	0	0	0	0	0	0	0	0	0
ENSG00000167766	55769	zinc finger protein 83	ZNF83	up	0	0	0	0	2.56	1.96	0	0	0	0	2.14	0	0	0	1.98	0	0	0	0	0	0	0	0	0	0	0	0	0	0	0	0	0	0	0	0
ENSG00000184635	81931	zinc finger protein 93	ZNF93	down	0	0	0	0	0	0	0	0	0	0	-2.23	0	-1.99	-2.6	0	0	0	0	0	0	0	0	0	0	0	0	0	0	0	0	0	0	0	0	0
ENSG00000197360	148198	zinc finger protein 98	ZNF98	down	0	0	0	-2.17	-2.23	-2.24	0	0	0	0	0	0	0	0	0	0	0	0	0	0	0	0	0	0	0	0	0	0	0	0	0	0	0	0	0.6
ENSG00000188372	7784	zona pellucida glycoprotein 3	ZP3	up	0	2.32	0	0	1.97	0	2.32	0	2.29	2.64	2.68	0	0	0	0	0	0	0	0	0	0	0	0	0	0	0	0	0	0	0	0	0	0	0	0
ENSG00000196812	80345	zinc finger and SCAN domain containing 16	ZSCAN16	up	3.61	6.23	2.27	0	0	0	0	3.08	0	0	0	0	0	0	0	0	0	0	0	0	0	0	0	0	0	0	0	0	0	0	0	0	0	0	0
ENSG00000166529	7589	zinc finger and SCAN domain containing 21	ZSCAN21	down	-2.54	0	-2.42	-2.08	-2.4	0	-2.64	0	-2.49	-2.46	0	-2.05	-2.9	-2.28	-2.31	0	0	0	0	0	0	0	0	0	0	0	0	0	0	0	0	0	0	0	0
ENSG00000187987	222696	zinc finger and SCAN domain containing 23	ZSCAN23	down	-3.29	0	-3.37	-2.84	0	0	-2.98	0	-3.63	-5.22	-2.53	-4.28	-2.72	-3.37	-6.61	0	0	0	0	0	0	0	0	0	0	0	0	0	0	0	0	0	0	0	0
ENSG00000197062	7741	zinc finger and SCAN domain containing 26	ZSCAN26	up	0	7.67	4.63	6.97	6.86	2.41	8.12	4.75	4.45	4.83	5.68	5.35	2.96	7.87	0	0	0	0	0	0	0	0	0	0	0	0	0	0	0	0	0	0	0	0	0
ENSG00000235109	64288	zinc finger and SCAN domain containing 31	ZSCAN31	down	-2.44	0	-3.9	-5.46	-5.1	-5.98	-4.84	-4.33	-4.97	-6.32	-5.83	-6.05	0	0	-5.06	0	0	0	0	0	0	0	0	0	0	0	0	0	0	0	0	0	0	0	0
ENSG00000137185	7746	zinc finger and SCAN domain containing 9	ZSCAN9	down	-3.08	-4.23	-6.76	0	-3.67	-2.46	-2.52	-8.2	0	-2.78	0	0	0	-7.24	-5.84	0	0	0	0	0	0	0	0	0	0	0	0	0	0	0	0	0	0	0	0
ENSG00000174442	55055	zwilch kinetochore protein	ZWILCH	up	3.45	5	0	3.34	0	0	0	0	0	0	0	0	0	0	0	0	0	0	0	0	0	0	0	0	0	0	0	0	0	0	0	0	0	0	0
ENSG00000162378	79699	zyg-11 family member B, cell cycle regulator	ZYG11B	up	0	0	2.12	2.27	2.2	0	2.42	0	0	2.62	2.05	0	0	0	0	0	0	0	0	0	0	0	0	0	0	0	0	0	0	0	0	0	0	0	0
