# Supplementary material for: Analysis of Genomic and Transcriptomic Data Revealed Key Genes and Processes in the Development of Major Depressive Disorder
Source: Int J Mol Sci. 2025 Sep 30;26(19):9557. doi: 10.3390/ijms26199557 (PMC12524790; doi:10.3390/ijms26199557)
Supplement: Supplementary file 1 [file ijms-26-09557-s001.zip › Table S11.xlsx]

## Sheet: Table S12
master_regulator_type	gene_id	protein_name	gene_symbol	CommonMind	PsychENCODE	Cortex	Frontal_Cortex	Anterior_cingulate_cortex	Amygdala	Caudate	Hippocampus	Hypothalamus	Nucleus_accumbens	Putamen	Substantia_nigra	Cerebellar_Hemisphere	Cerebellum	Spinal_cord_cervical	aINS_F_GSE102556	AnCg_F_GSE80655	Cg25_F_GSE102556	DLPFC_F_GSE101521	DLPFC_F_GSE102556	DLPFC_F_GSE80655	nAcc_F_GSE80655	Nac_F_GSE102556	OFC_F_GSE102556	Sub_F_GSE102556	aINS_M_GSE102556	AnCg_M_GSE80655	Cg25_M_GSE102556	DLPFC_M_GSE101521	DLPFC_M_GSE102556	DLPFC_M_GSE80655	nAcc_M_GSE80655	Nac_M_GSE102556	OFC_M_GSE102556	Sub_M_GSE102556
upstream_master_regulator	8038	ADAM metallopeptidase domain 12	ADAM12	0	0	2	0	0	0	1	0	0	1	1	0	2	0	0	0	2	0	0	0	0	2	0	0	0	0	-2	0	0	0	0	0	0	0	0
upstream_master_regulator	10270	A-kinase anchoring protein 8	AKAP8	1	1	3	3	0	0	0	0	0	0	0	0	0	0	0	0	0	0	0	0	0	2	0	0	0	0	-2	0	0	-2	-2	-2	-2	0	0
upstream_master_regulator	268	anti-Mullerian hormone	AMH	0	0	3	3	1	0	1	2	1	1	1	1	1	1	1	0	0	0	0	0	0	0	0	0	0	0	0	0	0	0	0	0	0	0	0
upstream_master_regulator	302	annexin A2	ANXA2	0	0	2	2	2	0	0	0	0	2	0	0	0	0	0	0	0	0	0	0	0	3	0	0	-1	0	-2	1	0	0	-2	0	1	0	0
upstream_master_regulator	25842	anti-silencing function 1A histone chaperone	ASF1A	0	1	0	2	2	2	0	2	0	2	0	0	0	0	0	2	0	0	0	0	0	2	0	0	0	0	0	0	0	0	0	0	0	0	0
upstream_master_regulator	656	bone morphogenetic protein 8b	BMP8B	0	0	2	2	2	0	0	2	0	0	1	0	0	2	0	0	0	0	0	0	0	0	0	0	0	0	0	0	0	0	0	0	0	0	0
upstream_master_regulator	929	CD14 molecule	CD14	2	0	0	0	0	0	0	2	0	0	0	0	0	0	0	0	0	0	0	0	0	0	0	0	0	0	-2	0	-3	0	0	0	0	0	0
upstream_master_regulator	960	CD44 molecule (IN blood group)	CD44	0	0	2	2	0	0	0	0	0	2	0	0	2	2	0	0	3	1	0	0	2	1	1	0	1	0	0	0	0	0	0	-2	0	0	0
upstream_master_regulator	10519	calcium and integrin binding 1	CIB1	3	0	0	2	0	0	0	0	0	0	0	0	0	0	0	0	0	0	0	0	0	2	2	0	0	0	-2	0	0	-2	0	-2	-2	0	0
upstream_master_regulator	1282	collagen type IV alpha 1 chain	COL4A1	0	0	2	2	0	0	0	0	0	2	0	0	0	0	0	2	3	0	0	0	1	1	0	0	0	0	-2	-2	-1	-2	-2	0	0	0	0
upstream_master_regulator	1284	collagen type IV alpha 2 chain	COL4A2	0	0	0	2	0	0	0	0	0	2	0	0	0	0	0	0	0	2	0	0	0	1	0	0	2	0	-2	0	-3	0	-2	0	0	0	0
upstream_master_regulator	1293	collagen type VI alpha 3 chain	COL6A3	1	0	2	2	0	0	0	0	0	0	0	0	0	0	2	0	0	0	0	0	0	0	0	0	0	0	-2	0	-1	0	-2	0	0	-2	-1
upstream_master_regulator	1356	ceruloplasmin	CP	-2	0	-2	-2	0	0	0	-2	0	0	0	0	-2	-2	-2	0	0	1	0	0	-2	0	1	0	-1	0	0	3	2	2	2	2	3	0	-1
transcription_factor	1385	cAMP responsive element binding protein 1	CREB1	-1	-2	0	0	0	0	0	0	0	-2	-2	0	-2	0	-2	-2	2	0	-2	0	2	2	0	0	0	-2	-2	0	-2	-2	-2	-2	-2	-2	-2
upstream_master_regulator	1439	colony stimulating factor 2 receptor subunit beta	CSF2RB	0	0	0	2	0	0	0	0	0	2	0	0	2	0	0	0	2	0	0	0	0	3	0	0	0	0	-2	0	0	-2	-2	0	-2	0	0
upstream_master_regulator	53944	casein kinase 1 gamma 1	CSNK1G1	-2	0	0	2	0	0	1	0	0	2	0	0	0	0	0	0	0	0	0	0	0	0	0	0	0	0	0	0	0	0	0	0	0	0	0
upstream_master_regulator	1634	decorin	DCN	1	0	2	0	0	0	0	0	0	0	0	2	0	0	0	0	0	0	0	0	0	0	0	0	0	0	0	0	0	2	0	0	0	0	0
upstream_master_regulator	92737	delta/notch like EGF repeat containing	DNER	0	1	0	0	2	0	0	2	1	0	0	0	0	0	0	0	0	0	0	0	0	0	0	0	0	0	-2	0	0	0	-2	0	0	0	0
upstream_master_regulator	23268	dynamin binding protein	DNMBP	1	1	2	0	0	0	0	0	0	0	0	0	1	3	0	2	2	0	0	0	2	0	0	0	0	0	-2	0	0	-2	-2	-2	0	0	0
upstream_master_regulator	23348	dedicator of cytokinesis 9	DOCK9	0	1	2	0	0	0	0	0	0	0	0	0	0	3	0	2	2	0	0	0	2	0	0	0	0	0	-2	0	0	-2	-2	-2	0	0	0
transcription_factor	2113	ETS proto-oncogene 1, transcription factor	ETS1	2	0	0	0	0	0	2	0	0	2	2	0	0	0	0	0	0	0	0	-2	0	2	0	0	0	0	-2	0	-3	0	-2	0	0	0	0
upstream_master_regulator	83706	FERM domain containing kindlin 3	FERMT3	1	0	2	0	0	0	0	0	0	2	0	0	0	0	2	2	0	0	2	0	0	2	0	0	0	0	-2	0	-3	-2	-2	0	-2	0	0
upstream_master_regulator	2260	fibroblast growth factor receptor 1	FGFR1	0	0	0	0	0	0	2	0	0	2	0	0	0	0	0	0	0	0	0	0	0	3	0	0	0	0	-2	0	0	0	0	-2	0	0	0
upstream_master_regulator	2324	fms related receptor tyrosine kinase 4	FLT4	0	3	0	-2	0	0	0	0	0	1	1	0	0	0	0	2	0	0	2	0	0	0	1	0	0	2	0	0	0	0	0	0	1	0	2
transcription_factor	2353	Fos proto-oncogene, AP-1 transcription factor subunit	FOS	0	0	0	0	0	0	-2	0	-2	0	-2	0	0	-2	-2	-1	2	-1	0	-1	2	2	0	-1	0	0	-2	0	-3	0	-2	0	0	0	-2
upstream_master_regulator	2305	forkhead box M1	FOXM1	0	0	-2	-2	-2	0	0	0	0	0	0	0	0	0	0	0	0	0	0	0	-3	0	0	0	0	0	0	1	0	0	0	0	0	0	0
upstream_master_regulator	8322	frizzled class receptor 4	FZD4	0	0	2	0	0	0	0	0	0	2	0	0	2	0	0	0	3	0	0	0	2	0	0	0	0	0	-2	0	0	0	-2	0	0	-2	-2
upstream_master_regulator	8324	frizzled class receptor 7	FZD7	0	0	2	2	0	0	0	0	0	0	0	0	2	0	0	0	2	0	0	-1	2	0	0	0	0	-2	-2	0	0	0	-2	-2	0	-2	-3
upstream_master_regulator	10912	growth arrest and DNA damage inducible gamma	GADD45G	0	0	0	0	0	0	0	0	0	-2	0	0	0	-2	0	-1	0	-1	0	0	0	0	-1	-1	-1	-2	-2	0	0	-2	0	-3	0	0	0
upstream_master_regulator	151449	growth differentiation factor 7	GDF7	1	0	2	2	2	0	0	2	0	0	0	0	0	0	0	0	2	0	0	0	2	2	0	0	0	0	-2	1	0	-2	-2	0	-2	-2	1
upstream_master_regulator	2661	growth differentiation factor 9	GDF9	0	1	2	3	0	0	1	2	1	1	1	0	2	2	0	0	2	0	0	0	2	2	0	0	0	0	-2	-1	0	-2	-2	0	-2	-2	0
upstream_master_regulator	2796	gonadotropin releasing hormone 1	GNRH1	0	2	0	0	1	0	0	0	0	0	0	0	0	2	0	0	0	1	0	0	0	0	0	0	0	0	0	0	0	0	0	0	0	0	0
upstream_master_regulator	2888	growth factor receptor bound protein 14	GRB14	0	0	3	2	0	0	0	0	0	0	0	2	0	2	0	2	2	0	0	0	2	2	0	0	0	0	-2	0	0	0	-2	0	0	0	0
transcription_factor	3091	hypoxia inducible factor 1 subunit alpha	HIF1A	-2	0	0	0	0	0	0	0	0	-2	0	2	0	0	0	0	2	2	-2	0	2	3	2	0	0	-2	-2	0	-2	0	-2	0	0	0	0
upstream_master_regulator	3303	heat shock protein family A (Hsp70) member 1A	HSPA1A	2	0	0	0	0	0	0	0	0	-2	0	0	-2	0	0	0	0	0	0	0	0	0	0	0	0	0	-3	0	-1	0	-3	0	0	0	-1
upstream_master_regulator	3329	heat shock protein family D (Hsp60) member 1	HSPD1	-1	-1	0	0	0	0	0	2	0	0	0	0	2	0	0	0	3	0	0	0	0	2	0	0	0	0	-2	0	-1	0	0	0	-2	0	0
upstream_master_regulator	3383	intercellular adhesion molecule 1	ICAM1	0	0	-2	-2	0	0	0	0	0	0	0	-2	0	0	0	0	0	1	0	0	0	3	0	1	0	1	0	0	-1	0	0	-2	-2	0	0
upstream_master_regulator	3588	interleukin 10 receptor subunit beta	IL10RB	0	0	0	0	1	0	0	0	0	0	0	0	2	2	0	0	0	0	0	0	0	0	-2	0	0	0	0	0	0	0	0	0	0	0	0
transcription_factor	3659	interferon regulatory factor 1	IRF1	2	1	0	0	2	0	2	2	2	1	2	2	0	0	2	2	2	2	2	-2	2	2	0	0	2	0	0	0	-3	0	-2	0	0	0	0
transcription_factor	3394	interferon regulatory factor 8	IRF8	0	0	2	0	0	0	0	0	0	2	0	0	2	2	0	0	0	2	3	0	0	2	0	0	0	0	-2	0	-2	0	0	0	0	0	0
upstream_master_regulator	3685	integrin subunit alpha V	ITGAV	1	0	3	0	1	0	3	0	0	1	1	0	0	0	1	0	0	0	0	0	2	0	0	0	0	0	0	0	0	0	0	0	0	0	0
transcription_factor	3726	JunB proto-oncogene, AP-1 transcription factor subunit	JUNB	0	0	0	0	0	0	0	0	0	0	0	-2	-2	-2	0	-3	0	-3	0	-1	0	2	0	-3	-3	0	-2	0	-2	-2	-2	-2	-2	0	-2
transcription_factor	11143	lysine acetyltransferase 7	KAT7	2	1	0	0	0	0	2	0	0	0	0	0	0	0	0	0	0	0	0	0	0	0	0	0	0	0	0	0	-2	0	0	0	0	0	0
upstream_master_regulator	3908	laminin subunit alpha 2	LAMA2	0	1	0	2	0	0	1	0	0	2	0	0	0	0	0	2	0	0	0	0	0	0	0	0	2	-2	0	0	0	-2	-2	0	0	0	0
upstream_master_regulator	9113	large tumor suppressor kinase 1	LATS1	1	0	1	0	0	0	1	-2	0	2	0	0	0	1	0	0	0	2	0	0	0	0	0	0	0	0	0	0	0	0	0	0	2	0	0
upstream_master_regulator	3937	lymphocyte cytosolic protein 2	LCP2	0	0	2	2	0	0	0	0	0	2	0	0	0	0	0	2	1	0	0	0	3	3	0	0	2	0	-2	0	0	0	-2	0	0	0	0
upstream_master_regulator	3953	leptin receptor	LEPR	0	1	0	0	0	0	0	0	2	0	0	0	1	2	0	0	0	0	0	0	0	2	0	0	0	0	0	0	0	0	0	0	-2	0	0
upstream_master_regulator	7804	LDL receptor related protein 8	LRP8	1	1	0	0	2	0	1	2	0	0	0	2	1	0	0	0	0	0	0	0	0	2	0	0	0	0	-2	0	-2	0	-2	0	0	0	0
upstream_master_regulator	5607	mitogen-activated protein kinase kinase 5	MAP2K5	3	1	1	1	0	0	0	0	0	0	0	0	0	NA	-2	-2	0	0	0	0	0	0	0	-2	-2	0	0	2	0	0	0	0	0	0	0
upstream_master_regulator	5608	mitogen-activated protein kinase kinase 6	MAP2K6	0	0	2	2	0	0	0	0	0	0	0	0	0	0	1	0	0	0	0	0	0	0	0	0	0	0	0	0	0	0	0	0	0	0	0
upstream_master_regulator	6885	mitogen-activated protein kinase kinase kinase 7	MAP3K7	1	0	2	3	0	0	0	0	0	0	0	0	0	0	0	0	0	0	0	0	0	0	0	0	0	2	0	0	0	0	0	0	0	0	0
upstream_master_regulator	8491	mitogen-activated protein kinase kinase kinase kinase 3	MAP4K3	1	0	2	2	-1	0	0	0	0	2	0	0	0	0	2	0	0	0	0	0	2	0	0	0	0	0	0	0	0	0	0	0	0	0	-2
upstream_master_regulator	5595	mitogen-activated protein kinase 3	MAPK3	1	0	2	3	2	2	1	0	0	2	0	0	0	0	0	2	0	0	0	0	0	2	0	0	0	0	0	0	0	0	-2	0	0	0	0
upstream_master_regulator	23542	mitogen-activated protein kinase 8 interacting protein 2	MAPK8IP2	0	0	2	2	0	0	0	0	0	2	0	0	1	0	0	0	0	0	0	0	0	0	0	0	0	0	0	0	0	0	0	0	0	0	0
transcription_factor	4208	myocyte enhancer factor 2C	MEF2C	1	-2	0	0	0	0	0	0	0	0	0	0	-3	-3	0	0	0	0	-2	0	0	0	0	-2	-2	0	0	0	0	0	0	0	2	0	0
upstream_master_regulator	23788	mitochondrial carrier 2	MTCH2	-2	-1	-1	-1	-1	0	-1	-1	-1	-1	-1	0	-1	-3	-1	0	0	0	0	0	0	0	0	0	0	0	0	0	0	0	0	0	0	0	0
upstream_master_regulator	8440	NCK adaptor protein 2	NCK2	2	0	0	2	0	0	0	0	0	0	0	0	1	0	0	0	0	0	0	-2	0	2	0	0	0	0	-2	0	0	0	0	-2	0	0	0
upstream_master_regulator	79858	NIMA related kinase 11	NEK11	1	1	2	2	2	0	0	0	0	0	0	0	0	0	0	0	0	0	0	0	2	2	2	0	0	0	0	0	0	0	-2	0	0	0	0
upstream_master_regulator	4756	neogenin 1	NEO1	0	0	2	2	0	1	0	0	0	0	0	0	0	0	0	2	0	0	0	0	0	0	0	0	0	0	0	0	0	0	0	0	0	0	0
transcription_factor	4760	neuronal differentiation 1	NEUROD1	-3	0	-2	-2	0	0	0	0	0	0	0	0	-2	-2	0	0	0	-2	0	0	0	1	-2	0	-2	1	0	2	0	0	0	-2	0	0	-1
upstream_master_regulator	4811	nidogen 1	NID1	-3	0	0	0	0	0	-2	0	0	0	0	0	0	0	0	-2	0	0	0	0	0	0	0	0	0	0	2	0	0	2	2	0	0	2	0
upstream_master_regulator	10874	neuromedin U	NMU	2	1	0	2	0	0	0	0	0	0	0	0	0	0	0	0	0	0	0	0	0	0	0	0	0	0	0	0	0	0	0	0	0	0	0
upstream_master_regulator	4854	notch receptor 3	NOTCH3	0	0	0	0	-2	-2	0	0	0	0	0	0	0	-2	0	0	-3	0	0	0	0	0	0	-2	0	0	0	0	0	0	0	0	0	0	0
upstream_master_regulator	10062	nuclear receptor subfamily 1 group H member 3	NR1H3	0	0	0	0	-2	-2	-1	0	-1	-1	0	-3	-1	0	0	0	0	0	0	0	0	0	0	-2	0	0	0	0	0	0	0	-2	0	0	0
transcription_factor	3164	nuclear receptor subfamily 4 group A member 1	NR4A1	0	0	0	0	0	0	0	0	-2	0	0	0	0	-2	0	-3	0	-1	0	-1	0	0	-1	-1	-1	0	0	2	-1	-1	0	-3	0	0	-2
upstream_master_regulator	4914	neurotrophic receptor tyrosine kinase 1	NTRK1	0	0	2	2	2	0	0	0	0	2	0	0	0	1	0	0	0	0	0	0	0	2	0	0	0	0	0	0	0	0	-2	0	0	0	0
upstream_master_regulator	9943	oxidative stress responsive kinase 1	OXSR1	-3	0	0	-2	0	0	0	0	0	0	0	0	0	0	0	0	0	0	0	0	0	-2	-2	0	0	0	2	0	0	2	0	2	2	0	0
upstream_master_regulator	246330	pellino E3 ubiquitin protein ligase family member 3	PELI3	3	1	0	0	0	0	0	2	0	0	0	0	0	0	2	0	0	0	2	0	0	2	0	0	0	0	-2	0	-2	0	-2	0	0	0	2
upstream_master_regulator	10531	pitrilysin metallopeptidase 1	PITRM1	0	0	0	0	0	0	-2	0	0	0	0	-2	-1	-3	0	0	0	0	0	0	0	0	0	2	0	0	0	0	0	0	-2	0	0	0	0
transcription_factor	5451	POU class 2 homeobox 1	POU2F1	-1	0	0	0	-2	0	0	-2	0	0	0	0	0	0	0	0	0	0	0	0	0	0	0	0	0	0	0	0	0	0	-2	0	0	0	0
upstream_master_regulator	5533	protein phosphatase 3 catalytic subunit gamma	PPP3CC	1	1	3	3	1	2	1	1	1	3	0	0	1	1	0	0	0	0	0	0	0	2	0	2	0	0	-2	2	0	0	0	0	0	0	0
upstream_master_regulator	5563	protein kinase AMP-activated catalytic subunit alpha 2	PRKAA2	1	0	2	0	0	0	0	0	0	2	0	0	0	0	0	0	0	0	0	0	0	2	0	0	0	2	-2	0	0	0	-2	0	0	0	0
upstream_master_regulator	55170	protein arginine methyltransferase 6	PRMT6	-1	-1	-2	-3	-1	0	-1	-1	-1	-2	0	-1	0	-1	-1	0	0	0	0	0	0	0	0	0	0	0	2	2	0	0	0	0	0	0	0
upstream_master_regulator	5664	presenilin 2	PSEN2	0	0	0	1	2	0	0	3	0	1	1	0	0	0	0	0	0	0	0	0	0	0	0	0	0	0	-2	0	0	0	-2	0	0	0	0
upstream_master_regulator	5783	protein tyrosine phosphatase non-receptor type 13	PTPN13	0	0	0	0	0	0	0	0	0	0	0	-1	-2	-3	0	0	-2	0	0	0	0	0	0	0	0	0	0	0	0	2	0	0	2	0	0
upstream_master_regulator	5880	Rac family small GTPase 2	RAC2	2	0	0	2	0	0	0	0	0	0	0	0	0	0	0	0	0	0	0	0	0	3	0	0	0	0	-2	0	0	0	0	-2	0	0	0
transcription_factor	5970	RELA proto-oncogene, NF-kB subunit	RELA	0	0	0	0	0	0	2	2	2	2	2	2	0	0	2	0	2	2	0	0	2	3	2	2	2	0	-2	-2	-2	0	-2	0	0	0	0
upstream_master_regulator	58480	ras homolog family member U	RHOU	2	0	0	2	0	0	0	0	0	0	0	0	0	0	0	0	0	0	0	0	0	2	3	0	0	0	-2	0	0	-2	0	-2	-2	0	0
upstream_master_regulator	9252	ribosomal protein S6 kinase A5	RPS6KA5	0	0	2	2	0	0	0	0	0	2	0	0	0	0	1	0	2	0	0	0	3	0	2	0	2	0	-2	0	-2	0	-2	0	0	0	0
upstream_master_regulator	8607	RuvB like AAA ATPase 1	RUVBL1	0	0	2	0	0	0	0	1	0	2	0	0	0	0	2	0	0	0	2	0	0	2	0	0	0	0	-2	0	-2	-2	0	-2	0	0	0
upstream_master_regulator	6385	syndecan 4	SDC4	0	0	2	0	0	0	0	0	0	2	0	0	0	0	0	0	2	0	0	0	2	0	0	0	0	0	-2	0	0	0	-3	0	0	-2	0
upstream_master_regulator	8482	semaphorin 7A (JohnMiltonHagen blood group)	SEMA7A	0	0	2	2	0	0	0	0	0	2	0	0	0	1	2	0	0	0	0	0	0	2	0	0	0	0	-2	0	-2	0	-2	0	0	-2	0
upstream_master_regulator	6464	SHC adaptor protein 1	SHC1	0	0	2	0	0	0	0	0	0	2	0	0	0	0	0	0	2	0	0	0	0	3	0	0	0	0	-2	0	0	0	-2	0	0	0	0
upstream_master_regulator	4092	SMAD family member 7	SMAD7	0	0	0	1	0	2	0	2	0	0	0	2	0	0	0	0	0	0	0	0	0	0	0	0	0	0	0	0	0	0	0	0	0	0	0
upstream_master_regulator	140775	SMCR8-C9orf72 complex subunit	SMCR8	3	1	0	0	0	0	0	0	0	-2	0	0	0	0	-2	0	0	0	0	0	0	0	0	-2	0	0	0	0	0	0	0	0	0	0	0
upstream_master_regulator	6696	secreted phosphoprotein 1	SPP1	0	0	2	2	0	0	0	0	0	2	0	0	0	0	2	2	0	1	0	0	1	0	0	1	1	-2	-2	-2	0	-2	-3	0	0	0	0
upstream_master_regulator	6773	signal transducer and activator of transcription 2	STAT2	0	0	2	0	0	0	0	0	0	0	0	0	2	3	0	0	0	0	0	0	0	0	0	0	0	0	0	0	0	0	0	0	2	0	0
upstream_master_regulator	27347	serine/threonine kinase 39	STK39	-1	0	2	2	0	0	0	0	0	2	1	0	0	0	0	-2	0	0	0	0	0	0	0	0	0	0	0	0	0	0	0	0	0	0	-2
upstream_master_regulator	10910	SGT1 homolog, MIS12 kinetochore complex assembly cochaperone	SUGT1	0	0	2	2	0	0	0	0	0	0	0	1	0	0	2	0	0	0	0	0	0	0	0	0	0	0	0	0	0	0	0	0	0	0	0
upstream_master_regulator	9344	TAO kinase 2	TAOK2	0	0	2	3	0	0	0	0	0	0	0	0	0	0	0	2	2	0	0	0	2	0	0	0	0	0	0	0	0	0	-2	0	0	0	0
transcription_factor	7022	transcription factor AP-2 gamma	TFAP2C	2	3	0	0	0	0	0	0	0	0	0	0	0	0	0	0	0	0	0	0	0	0	0	0	0	0	0	0	0	0	0	0	0	0	0
upstream_master_regulator	7059	thrombospondin 3	THBS3	0	0	2	0	1	0	0	0	0	2	0	0	0	0	0	0	0	0	0	0	2	0	0	0	0	0	-2	0	0	0	-2	0	0	-2	0
upstream_master_regulator	7075	tyrosine kinase with immunoglobulin like and EGF like domains 1	TIE1	0	1	0	0	0	0	2	0	0	0	2	0	0	0	0	0	0	2	2	0	0	0	1	0	0	0	0	0	0	0	0	0	0	0	0
upstream_master_regulator	54106	toll like receptor 9	TLR9	2	0	0	0	0	1	0	2	0	0	0	0	0	0	0	0	0	0	0	0	0	0	0	0	0	0	0	0	0	0	0	0	0	0	0
upstream_master_regulator	7220	transient receptor potential cation channel subfamily C member 1	TRPC1	0	0	0	3	0	2	0	2	2	0	0	0	0	0	0	0	2	0	0	0	2	0	0	0	0	0	0	0	0	0	0	0	0	0	0
