# Supplementary material for: Analysis of Genomic and Transcriptomic Data Revealed Key Genes and Processes in the Development of Major Depressive Disorder
Source: Int J Mol Sci. 2025 Sep 30;26(19):9557. doi: 10.3390/ijms26199557 (PMC12524790; doi:10.3390/ijms26199557)
Supplement: Supplementary file 1 [file ijms-26-09557-s001.zip › Table S12.xlsx]

## Sheet: Table S12
ensembl_id	protein_name	gene_symbol	Whole blood			Brain regions
			TWAS z-score	p-value	adjusted p-value	direction	meta.p	meta.adj.p
ENSG00000122971	acyl-CoA dehydrogenase short chain	ACADS	3.01279	0.00258857	0.106019
ENSG00000101442	actin related protein 5	ACTR5	4.0103	6.06427e-05	0.0111077	up	0.0130962	0.342839
ENSG00000049192	ADAM metallopeptidase with thrombospondin type 1 motif 6	ADAMTS6	3.65288	0.000259312	0.0275791
ENSG00000181915	2-aminoethanethiol dioxygenase	ADO	-3.93601	8.28469e-05	0.0140075	down	3.65183e-06	0.000219956
ENSG00000175548	ALG10 alpha-1,2-glucosyltransferase B	ALG10B	-3.74687	0.000179055	0.0218646	down	0.0186073	0.461604
ENSG00000145020	aminomethyltransferase	AMT	-5.06533	4.07703e-07	0.000168024	down	3.08556e-46	6.53126e-43
ENSG00000170209	ankyrin repeat and kinase domain containing 1	ANKK1	-6.01586	1.78933e-09	1.96647e-06	down	6.67227e-09	6.73936e-07
ENSG00000196912	ankyrin repeat domain 36B	ANKRD36B	3.73336	0.000188943	0.0226525	up	1.73996e-12	2.96334e-10
ENSG00000213760	ATPase H+ transporting V1 subunit G2	ATP6V1G2	3.56682	0.000361335	0.0335583
ENSG00000166170	BAG cochaperone 5	BAG5	3.37353	0.000742096	0.0537734
ENSG00000124508	butyrophilin subfamily 2 member A2	BTN2A2	-4.11397	3.8891e-05	0.00777112
ENSG00000186470	butyrophilin subfamily 3 member A2	BTN3A2	6.72856	1.71355e-11	3.76638e-08	up	1.15243e-96	8.53778e-93
ENSG00000172247	C1q and TNF related 4	C1QTNF4	4.45557	8.36701e-06	0.00268949	up	3.73707e-07	2.75484e-05
ENSG00000224389	complement C4B (Chido/Rodgers blood group)	C4B	-4.12049	3.78061e-05	0.00777112	down	1.00612e-09	1.19262e-07
ENSG00000103326	calpain 15	CAPN15	-3.91043	9.21323e-05	0.015188	down	0.0572468	1
ENSG00000198865	coiled-coil domain containing 152	CCDC152	4.05052	5.11032e-05	0.00991101
ENSG00000173992	copper chaperone for superoxide dismutase	CCS	4.44328	8.85962e-06	0.00268949	up	0.00742911	0.210472
ENSG00000154429	centriole, cilia and spindle associated protein	CCSAP	2.47333	0.013386	0.241831
ENSG00000101017	CD40 molecule	CD40	-2.84713	0.00441154	0.139854	down	3.81116e-08	3.32177e-06
ENSG00000143776	CDC42 binding protein kinase alpha	CDC42BPA	-3.54987	0.000385425	0.0352985
ENSG00000115561	charged multivesicular body protein 3	CHMP3	2.33033	0.0197888	0.283037	up	7.2429e-08	5.99542e-06
ENSG00000166165	creatine kinase B	CKB	6.09806	1.0736e-09	1.4187e-06
ENSG00000257727	canopy FGF signaling regulator 2	CNPY2	3.54339	0.000395023	0.0356819
ENSG00000081052	collagen type IV alpha 4 chain	COL4A4	3.53053	0.000414724	0.0369553
ENSG00000163050	coenzyme Q8A	COQ8A	4.24702	2.16636e-05	0.00510177	down	0.00259947	0.0842808
ENSG00000174080	cathepsin F	CTSF	-3.70518	0.000211244	0.0244248	down	7.45209e-11	1.01301e-08
ENSG00000164465	discoidin, CUB and LCCL domain containing 1	DCBLD1	-3.5814	0.000341764	0.0335583
ENSG00000198563	DExD-box helicase 39B	DDX39B	3.88346	0.00010298	0.015433
ENSG00000128191	DGCR8 microprocessor complex subunit	DGCR8	-3.84909	0.000118557	0.0166334
ENSG00000197653	dynein axonemal heavy chain 10	DNAH10	3.49809	0.000468608	0.0403293
ENSG00000254986	dipeptidyl peptidase 3	DPP3	3.46104	0.000538086	0.0438041
ENSG00000173442	EH domain binding protein 1 like 1	EHBP1L1	-4.69574	2.65638e-06	0.000921904
ENSG00000104626	exoribonuclease 1	ERI1	2.69784	0.00697917	0.172362	up	0.00275278	0.0886695
ENSG00000140009	estrogen receptor 2	ESR2	-3.44292	0.000575469	0.0451743
ENSG00000117868	extended synaptotagmin 2	ESYT2	3.36005	0.000779283	0.0555065	up	7.72577e-15	1.76112e-12
ENSG00000171503	electron transfer flavoprotein dehydrogenase	ETFDH	-2.25264	0.0242819	0.304705
ENSG00000182197	exostosin glycosyltransferase 1	EXT1	-3.56904	0.000358287	0.0335583
ENSG00000149485	fatty acid desaturase 1	FADS1	3.57022	0.000356684	0.0335583	down	1.15844e-17	3.57594e-15
ENSG00000134824	fatty acid desaturase 2	FADS2	3.20794	0.00133688	0.0747266
ENSG00000144199	fumarylacetoacetate hydrolase domain containing 2B	FAHD2B	-4.15253	3.28816e-05	0.00722738	down	4.80251e-15	1.14772e-12
ENSG00000204315	FKBP prolyl isomerase like	FKBPL	3.66671	0.000245695	0.0265592
ENSG00000137312	flotillin 1	FLOT1	-5.22467	1.74465e-07	0.000115042
ENSG00000165219	GTPase activating protein and VPS9 domains 1	GAPVD1	3.14134	0.00168179	0.0861066	up	0.15171	1
ENSG00000173540	GDP-mannose pyrophosphorylase B	GMPPB	5.19789	2.01565e-07	0.000120829	up	3.39366e-72	1.2571e-68
ENSG00000163281	glucosamine-6-phosphate deaminase 2	GNPDA2	-3.31968	0.000901211	0.0582606	down	8.81177e-28	8.70427e-25
ENSG00000105928	gasdermin E	GSDME	2.80218	0.00507584	0.151448	up	9.94501e-20	3.68388e-17
ENSG00000234745	major histocompatibility complex, class I, B	HLA-B	3.7009	0.000214837	0.0244248	up	3.99532e-10	5.05972e-08
ENSG00000231389	major histocompatibility complex, class II, DP alpha 1	HLA-DPA1	2.33168	0.0197173	0.283037	up	0.167002	1
ENSG00000137331	immediate early response 3	IER3	-5.34032	9.27812e-08	7.64749e-05
ENSG00000055955	inter-alpha-trypsin inhibitor heavy chain 4	ITIH4	-3.59318	0.000326672	0.0327051	down	3.38984e-27	2.95455e-24
ENSG00000096433	inositol 1,4,5-trisphosphate receptor type 3	ITPR3	2.63449	0.00842646	0.192263
ENSG00000128928	isovaleryl-CoA dehydrogenase	IVD	3.43011	0.000603342	0.0468051	up	6.61867e-09	6.73936e-07
ENSG00000153814	JAZF zinc finger 1	JAZF1	3.48286	0.00049608	0.0419379
ENSG00000178342	potassium voltage-gated channel modifier subfamily G member 2	KCNG2	5.15692	2.51051e-07	0.000137953
ENSG00000163807	KIAA1143	KIAA1143	3.60109	0.000316884	0.0326489	up	0.00013528	0.00616753
ENSG00000126214	kinesin light chain 1	KLC1	5.09303	3.52389e-07	0.000168024	up	0.00106264	0.038877
ENSG00000128944	kinetochore localized astrin (SPAG5) binding protein	KNSTRN	-3.21389	0.0013095	0.0744383	down	1.08711e-28	1.23906e-25
ENSG00000162194	LBH domain containing 1	LBHD1	3.72827	0.000192795	0.0227016	up	5.93289e-09	6.14738e-07
ENSG00000119681	latent transforming growth factor beta binding protein 2	LTBP2	-3.88801	0.000101069	0.015433
ENSG00000168056	latent transforming growth factor beta binding protein 3	LTBP3	4.36551	1.26826e-05	0.00334517
ENSG00000075413	microtubule affinity regulating kinase 3	MARK3	-5.08314	3.71238e-07	0.000168024	up	0.0610587	1
ENSG00000197006	methyltransferase 9, His-X-His N1(pi)-histidine	METTL9	-4.92213	8.56083e-07	0.000332059
ENSG00000198160	MIER1 transcriptional regulator	MIER1	-2.25553	0.0241002	0.304438	down	0.00688632	0.196598
ENSG00000138722	multimerin 1	MMRN1	-3.82369	0.000131468	0.0180604
ENSG00000188895	MSL complex subunit 1	MSL1	-2.30961	0.0209099	0.292739	down	3.94975e-10	5.04512e-08
ENSG00000272573	musculoskeletal, embryonic nuclear protein 1	MUSTN1	-4.29234	1.76798e-05	0.00435267
ENSG00000134571	myosin binding protein C3	MYBPC3	5.0679	4.02219e-07	0.000168024
ENSG00000124920	myelin regulatory factor	MYRF	3.80892	0.000139574	0.0185311
ENSG00000099326	myeloid zinc finger 1	MZF1	-4.37001	1.24242e-05	0.00334517
ENSG00000154328	nei like DNA glycosylase 2	NEIL2	-3.9675	7.26301e-05	0.0129439	down	9.54259e-21	4.03979e-18
ENSG00000204301	notch receptor 4	NOTCH4	-2.48154	0.0130816	0.240577
ENSG00000025434	nuclear receptor subfamily 1 group H member 3	NR1H3	-3.44731	0.000566207	0.0451743	down	0.00480026	0.141967
ENSG00000078618	nardilysin convertase	NRDC	3.95659	7.60274e-05	0.0131928	up	0.00406523	0.121932
ENSG00000168268	5'-nucleotidase domain containing 2	NT5DC2	2.09136	0.0364961	0.368825
ENSG00000203880	protein-L-isoaspartate (D-aspartate) O-methyltransferase domain containing 2	PCMTD2	2.27307	0.023022	0.301068	up	3.78086e-06	0.000226805
ENSG00000137338	piggyBac transposable element derived 1	PGBD1	-3.4067	0.000657534	0.0492702	down	2.88404e-31	3.8848e-28
ENSG00000162877	peptidase M20 domain containing 1	PM20D1	-3.50343	0.000459315	0.0403293	down	3.25463e-19	1.12148e-16
ENSG00000143442	pogo transposable element derived with ZNF domain	POGZ	-4.29056	1.78226e-05	0.00435267	down	5.14557e-22	2.62903e-19
ENSG00000146112	protein phosphatase 1 regulatory subunit 18	PPP1R18	3.90419	9.45421e-05	0.0152051
ENSG00000119414	protein phosphatase 6 catalytic subunit	PPP6C	3.47842	0.000504379	0.0420997	up	3.84455e-11	5.4252e-09
ENSG00000198890	protein arginine methyltransferase 6	PRMT6	-3.86715	0.000110114	0.0161354	down	6.69764e-20	2.54459e-17
ENSG00000112812	serine protease 16	PRSS16	-2.5835	0.00978029	0.208848	down	1.42004e-14	3.18798e-12
ENSG00000185920	patched 1	PTCH1	4.02339	5.73652e-05	0.0108076
ENSG00000110958	prostaglandin E synthase 3	PTGES3	3.79177	0.000149578	0.0189677
ENSG00000136933	Rab9 effector protein with kelch motifs	RABEPK	4.22245	2.41664e-05	0.00549494
ENSG00000136828	Ral GEF with PH domain and SH3 binding motif 1	RALGPS1	2.00815	0.0446276	0.399829
ENSG00000142599	arginine-glutamic acid dipeptide repeats	RERE	-4.77454	1.80115e-06	0.00065982	down	4.8226e-16	1.23201e-13
ENSG00000139970	reticulon 1	RTN1	-3.12249	0.00179328	0.0887051
ENSG00000112167	SAYSVFN motif domain containing 1	SAYSD1	3.46805	0.000524256	0.0432118
ENSG00000149131	serpin family G member 1	SERPING1	4.44054	8.97313e-06	0.00268949
ENSG00000118473	SH3GL interacting endocytic adaptor 1	SGIP1	-3.5773	0.000347164	0.0335583
ENSG00000096717	sirtuin 1	SIRT1	3.49677	0.000470936	0.0403293
ENSG00000133065	solute carrier family 41 member 1	SLC41A1	3.63455	0.000278471	0.0291467	up	0.00375169	0.113911
ENSG00000187122	slit guidance ligand 1	SLIT1	3.80726	0.000140515	0.0185311
ENSG00000104497	sorting nexin 16	SNX16	3.4173	0.000632465	0.0484939	up	9.84392e-23	5.8343e-20
ENSG00000146700	scavenger receptor cysteine rich family member with 4 domains	SSC4D	-1.97775	0.0479565	0.411275
ENSG00000213533	STIM activating enhancer	STIMATE	-4.13563	3.53981e-05	0.00752953
ENSG00000102572	serine/threonine kinase 24	STK24	-3.75996	0.000169944	0.0211436
ENSG00000106460	transmembrane protein 106B	TMEM106B	5.4416	5.28049e-08	4.97422e-05
ENSG00000134825	transmembrane protein 258	TMEM258	3.59264	0.000327348	0.0327051
ENSG00000175274	tumor protein p53 inducible protein 11	TP53I11	-3.41208	0.000644689	0.048863
ENSG00000204713	tripartite motif containing 27	TRIM27	2.9809	0.00287407	0.10768
ENSG00000173113	tRNA methyltransferase activator subunit 11-2	TRMT112	2.73827	0.00617638	0.165314
ENSG00000166166	tRNA methyltransferase 61A	TRMT61A	6.09774	1.07575e-09	1.4187e-06	up	3.23139e-23	2.1027e-20
ENSG00000185019	U-box domain containing 5	UBOX5	-3.68411	0.000229506	0.0256503	down	2.22509e-05	0.00120326
ENSG00000165637	voltage dependent anion channel 2	VDAC2	-3.44417	0.00057282	0.0451743
ENSG00000204366	zinc finger and BTB domain containing 12	ZBTB12	5.31741	1.05256e-07	7.71178e-05
ENSG00000181722	zinc finger and BTB domain containing 20	ZBTB20	-3.79427	0.000148077	0.0189677
ENSG00000159733	zinc finger FYVE-type containing 28	ZFYVE28	-3.88779	0.000101162	0.015433
ENSG00000189298	zinc finger with KRAB and SCAN domains 3	ZKSCAN3	-2.30385	0.0212308	0.29437	up	1.87129e-21	8.66466e-19
ENSG00000187626	zinc finger with KRAB and SCAN domains 4	ZKSCAN4	-8.30213	1.02257e-16	3.37142e-13
ENSG00000186448	zinc finger protein 197	ZNF197	-3.22622	0.00125436	0.0725551	down	6.15617e-10	7.53851e-08
ENSG00000172466	zinc finger protein 24	ZNF24	-3.38998	0.000698986	0.0512124
ENSG00000196653	zinc finger protein 502	ZNF502	-3.85525	0.000115614	0.016573	down	3.42078e-29	4.22381e-26
ENSG00000171574	zinc finger protein 584	ZNF584	3.67949	0.000233698	0.0256834	up	1.02434e-21	4.896e-19
ENSG00000144792	zinc finger protein 660	ZNF660	-4.3788	1.19334e-05	0.00334517	down	5.05896e-22	2.62903e-19
ENSG00000197062	zinc finger and SCAN domain containing 26	ZSCAN26	8.41317	3.99066e-17	2.63144e-13	up	5.11062e-86	2.52414e-82
