# Supplementary material for: Analysis of Genomic and Transcriptomic Data Revealed Key Genes and Processes in the Development of Major Depressive Disorder
Source: Int J Mol Sci. 2025 Sep 30;26(19):9557. doi: 10.3390/ijms26199557 (PMC12524790; doi:10.3390/ijms26199557)
Supplement: Supplementary file 1 [file ijms-26-09557-s001.zip › Table S2.xlsx]

## Sheet: Table S2
ensembl_id	gene_id	gene symbol	UniProtID	protein name	chromosome	start position	stop position	NSNPS	NPARAM	N	ZSTAT	p-value	adjusted p-value
ENSG00000146109	29777	ABT1	Q9ULW3	activator of basal transcription 1	6	26587180	26610278	76	14	500199	6.6008	2.0449e-11	1.49567e-08
ENSG00000135503	91	ACVR1B	P36896	activin A receptor type 1B	12	52335451	52400862	119	20	500199	4.8985	4.8294e-07	0.000113881
ENSG00000163050	56997	ADCK3	Q8NI60	coenzyme Q8A	1	227075237	227185246	313	42	500199	5.6436	8.3256e-09	3.4797e-06
ENSG00000170209	255239	ANKK1	Q8NFD2	ankyrin repeat and kinase domain containing 1	11	113248513	113281140	97	14	500199	4.897	4.8656e-07	0.000113881
ENSG00000256053	84334	APOPT1	Q96IL0	cytochrome c oxidase assembly factor 8	14	104019299	104083860	179	16	500199	5.8237	2.8778e-09	1.29531e-06
ENSG00000148219	23245	ASTN2	O75129	astrotactin 2	9	119177504	120187348	3405	171	500199	5.0042	2.8048e-07	7.69304e-05
ENSG00000187676	145173	B3GALTL	Q6Y288	beta 3-glucosyltransferase	13	31764073	31916413	426	32	500199	6.671	1.2707e-11	9.6982e-09
ENSG00000166170	9529	BAG5	Q9UL15	BAG cochaperone 5	14	104012881	104039168	51	7	500199	5.5088	1.8062e-08	6.89262e-06
ENSG00000164061	8927	BSN	Q9UPA5	bassoon presynaptic cytomatrix protein	3	49581922	49718978	198	19	500199	4.8663	5.6852e-07	0.000129608
ENSG00000124557	696	BTN1A1	Q13410	butyrophilin subfamily 1 member A1	6	26491449	26520650	88	16	500199	5.732	4.9615e-09	2.12425e-06
ENSG00000112763	11120	BTN2A1	Q7KYR7	butyrophilin subfamily 2 member A1	6	26448150	26486849	143	23	500199	6.3094	1.401e-10	8.4804e-08
ENSG00000124508	10385	BTN2A2	Q8WVV5	butyrophilin subfamily 2 member A2	6	26373324	26405102	183	24	500199	5.9965	1.0078e-09	5.19348e-07
ENSG00000186470	11118	BTN3A2	P78410	butyrophilin subfamily 3 member A2	6	26355387	26388546	224	21	500199	7.1838	3.389e-13	3.74548e-10
ENSG00000236980	646498	C3orf84	H3BNL1	chromosome 3 open reading frame 84	3	49205065	49239291	53	8	500199	4.9766	3.2351e-07	8.31653e-05
ENSG00000048342	57545	CC2D2A	Q9P2K1	coiled-coil and C2 domain containing 2A	4	15461489	15613180	381	41	500199	4.9746	3.269e-07	8.31653e-05
ENSG00000182791	55231	CCDC87	Q9NVE4	coiled-coil domain containing 87	11	66347640	66370554	26	12	500199	4.8237	7.0468e-07	0.000155008
ENSG00000173992	9973	CCS	O14618	copper chaperone for superoxide dismutase	11	66350292	66383490	41	14	500199	4.7337	1.1025e-06	0.0002081
ENSG00000101017	958	CD40	P25942	CD40 molecule	20	44736911	44768502	109	23	500199	4.6051	2.0617e-06	0.000344677
ENSG00000140945	1012	CDH13	P55290	cadherin 13	16	82650408	83840204	7200	353	500199	4.9325	4.06e-07	9.78431e-05
ENSG00000101489	56853	CELF4	Q9BZC1	CUGBP Elav-like family member 4	18	34813010	35156000	983	113	500199	5.1071	1.6359e-07	4.88328e-05
ENSG00000166165	1152	CKB	P12277	creatine kinase B	14	103975996	103999448	55	9	500199	5.7885	3.5503e-09	1.55805e-06
ENSG00000155052	129684	CNTNAP5	Q8WYK1	contactin associated protein family member 5	2	124772864	125682864	3036	130	500199	4.6593	1.5866e-06	0.000281325
ENSG00000183230	29119	CTNNA3	Q9UI47	catenin alpha 3	10	67662276	69465927	7072	200	500199	5.2206	8.9189e-08	2.8993e-05
ENSG00000077063	83992	CTTNBP2	Q8WZ74	cortactin binding protein 2	7	117340705	117524193	433	55	500199	4.7748	8.9942e-07	0.000179414
ENSG00000187323	1630	DCC	P43146	DCC netrin 1 receptor	18	49856542	51067784	4968	125	500199	6.3604	1.0062e-10	6.54179e-08
ENSG00000119522	57706	DENND1A	Q8TEH3	DENN domain containing 1A	9	126131933	126702431	1547	60	500199	5.2721	6.7451e-08	2.32164e-05
ENSG00000119689	1743	DLST	P36957	dihydrolipoamide S-succinyltransferase	14	75338594	75380448	118	15	500199	5.0289	2.466e-07	7.09642e-05
ENSG00000149295	1813	DRD2	P14416	dopamine receptor D2	11	113270318	113356413	245	34	500199	6.4997	4.024e-11	2.71682e-08
ENSG00000133216	2048	EPHB2	P29323	EPH receptor B2	1	23027332	23251818	467	64	500199	4.9406	3.8943e-07	9.62825e-05
ENSG00000178568	2066	ERBB4	Q15303	erb-b2 receptor tyrosine kinase 4	2	212230446	213413565	4796	197	500199	7.042	9.4773e-13	9.78615e-10
ENSG00000048828	23196	FAM120A	Q9NZB2	family with sequence similarity 120 member A	9	96204004	96338397	405	25	500199	4.6864	1.3902e-06	0.000251583
ENSG00000219438	25817	FAM19A5	Q7Z5A7	TAFA chemokine like family member 5	22	48875272	49256724	2119	142	500199	4.5659	2.4873e-06	0.00038984
ENSG00000119616	51077	FCF1	Q9Y324	FCF1 rRNA-processing protein	14	75169847	75213394	65	12	500199	4.585	2.2694e-06	0.000362155
ENSG00000168959	2915	GRM5	P41594	glutamate metabotropic receptor 5	11	88227744	88809113	1878	46	500199	6.6788	1.2045e-11	9.61081e-09
ENSG00000179603	2918	GRM8	O00222	glutamate metabotropic receptor 8	7	126068652	126903348	2423	73	500199	5.1395	1.3774e-07	4.24191e-05
ENSG00000184357	3009	HIST1H1B	P16401	H1.5 linker histone, cluster member	6	27824570	27845359	69	16	500199	7.6794	7.9936e-15	3.50799e-11
ENSG00000196787	8969	HIST1H2AG	P0C0S8	H2A clustered histone 11	6	27090832	27113070	40	15	500199	5.9524	1.3214e-09	6.26915e-07
ENSG00000196747	8329	HIST1H2AI	P0C0S8	H2A clustered histone 13	6	27765899	27786429	56	13	500199	7.4884	3.4861e-14	6.51078e-11
ENSG00000124635	8970	HIST1H2BJ	P06899	H2B clustered histone 11	6	27083676	27110541	50	17	500199	5.5122	1.7714e-08	6.89262e-06
ENSG00000185130	8340	HIST1H2BL	Q99880	H2B clustered histone 13	6	27765257	27785709	54	13	500199	7.7466	4.7184e-15	3.50799e-11
ENSG00000233822	8341	HIST1H2BN	Q99877	H2B clustered histone 15	6	27796323	27833487	78	16	500199	7.1828	3.4139e-13	3.74548e-10
ENSG00000197153	8356	HIST1H3J	P68431	H3 clustered histone 12	6	27848093	27870884	63	13	500199	7.5793	1.7375e-14	5.12727e-11
ENSG00000197238	8363	HIST1H4J	P62805	H4 clustered histone 11	6	27781884	27802257	54	14	500199	7.7695	3.9413e-15	3.50799e-11
ENSG00000234745	3106	HLA-B	P01889	major histocompatibility complex, class I, B	6	31311649	31334965	295	34	500199	6.2223	2.4503e-10	1.3875e-07
ENSG00000182952	10473	HMGN4	O00479	high mobility group nucleosomal binding domain 4	6	26528633	26556482	73	9	500199	4.5858	2.261e-06	0.000362155
ENSG00000140749	10261	IGSF6	O95976	immunoglobulin superfamily member 6	16	21642609	21673981	47	15	500199	5.1065	1.6413e-07	4.88328e-05
ENSG00000109452	8821	INPP4B	O15327	inositol polyphosphate-4-phosphatase type II B	4	142934313	143778585	2487	102	500199	4.7076	1.2534e-06	0.000231602
ENSG00000126214	3831	KLC1	Q07866	kinesin light chain 1	14	104018233	104177888	409	23	500199	5.8921	1.9067e-09	8.80795e-07
ENSG00000185909	200942	KLHDC8B	Q8IXV7	kelch domain containing 8B	3	49199044	49223917	41	8	500199	5.0086	2.7409e-07	7.6371e-05
ENSG00000165379	145581	LRFN5	Q96NI6	leucine rich repeat and fibronectin type III domain containing 5	14	42066773	42383752	1144	42	500199	6.2946	1.5405e-10	9.01398e-08
ENSG00000168702	53353	LRP1B	Q9NZR2	LDL receptor related protein 1B	2	140978992	142899270	8218	256	500199	4.9882	3.0476e-07	7.98471e-05
ENSG00000185565	4045	LSAMP	Q13449	limbic system associated membrane protein	3	115511235	117726095	7172	327	500199	6.8484	3.7338e-12	3.44964e-09
ENSG00000204482	7940	LST1	O00453	leukocyte specific transcript 1	6	31543901	31566686	54	18	500199	4.6654	1.54e-06	0.000275849
ENSG00000226979	4049	LTA	P01374	lymphotoxin alpha	6	31529831	31552101	47	15	500199	4.5792	2.3335e-06	0.000369029
ENSG00000227507	4050	LTB	Q06643	lymphotoxin beta	6	31538302	31560299	49	16	500199	5.5839	1.1757e-08	4.79959e-06
ENSG00000075413	4140	MARK3	P27448	microtubule affinity regulating kinase 3	14	103841729	103980168	341	13	500199	5.28	6.4606e-08	2.26819e-05
ENSG00000197006	51108	METTL9	Q9H1A3	methyltransferase 9, His-X-His N1(pi)-histidine	16	21598539	21678794	113	28	500199	5.2833	6.3437e-08	2.26819e-05
ENSG00000204516	4277	MICB	Q29980	MHC class I polypeptide-related sequence B	6	31452658	31488901	175	22	500199	4.6212	1.908e-06	0.000322099
ENSG00000172260	257194	NEGR1	Q7Z3B1	neuronal growth regulator 1	1	71851623	72758417	2082	96	500199	6.5351	3.1779e-11	2.23139e-08
ENSG00000189134	222698	NKAPL	Q5M9Q1	NFKB activating protein like	6	28217098	28238736	55	15	500199	7.4489	4.7073e-14	7.51199e-11
ENSG00000078618	4898	NRD1	O43847	nardilysin convertase	1	52244863	52354477	279	26	500199	5.2657	6.9822e-08	2.35703e-05
ENSG00000157168	3084	NRG1	Q02297	neuregulin 1	8	31486902	32632548	4122	151	500199	4.8175	7.2694e-07	0.00015585
ENSG00000168131	81697	OR2B2	Q9GZK3	olfactory receptor family 2 subfamily B member 2	6	27868963	27890174	65	18	500199	4.7798	8.7725e-07	0.000179061
ENSG00000196092	5079	PAX5	Q02548	paired box 5	9	36823272	37044103	860	72	500199	4.6277	1.849e-06	0.000318209
ENSG00000186472	27445	PCLO	Q9Y6V0	piccolo presynaptic cytomatrix protein	7	82373329	82802246	1294	52	500199	5.9921	1.0355e-09	5.19348e-07
ENSG00000137338	84547	PGBD1	Q96JS3	piggyBac transposable element derived 1	6	28239314	28280326	103	19	500199	7.4867	3.5305e-14	6.51078e-11
ENSG00000248483	134187	POU5F2	Q8N7G0	POU domain class 5, transcription factor 2	5	93060508	93087343	36	8	500199	4.6386	1.754e-06	0.000304883
ENSG00000119608	283571	PROX2	Q3B8N5	prospero homeobox 2	14	75309736	75340537	73	14	500199	4.7826	8.6503e-07	0.000178644
ENSG00000112812	10279	PRSS16	Q9NQE7	serine protease 16	6	27205480	27234403	82	15	500199	4.8172	7.2802e-07	0.00015585
ENSG00000143801	5664	PSEN2	P49810	presenilin 2	1	227047885	227093806	135	17	500199	4.6024	2.0879e-06	0.000345764
ENSG00000204540	170679	PSORS1C1	Q9UIG5	psoriasis susceptibility 1 candidate 1	6	31072527	31117869	321	28	500199	4.8232	7.0643e-07	0.000155008
ENSG00000204538	170680	PSORS1C2	Q9UIG4	psoriasis susceptibility 1 candidate 2	6	31095313	31117127	117	24	500199	4.7753	8.9737e-07	0.000179414
ENSG00000041353	5874	RAB27B	O00194	RAB27B, member RAS oncogene family	18	52375091	52572747	668	34	500199	5.3201	5.1869e-08	1.93725e-05
ENSG00000078328	54715	RBFOX1	Q9NWB1	RNA binding fox-1 homolog 1	16	6059095	7773340	11326	480	500199	6.9364	2.0112e-12	1.96137e-09
ENSG00000239306	10432	RBM14	Q96PK6	RNA binding motif protein 14	11	66374053	66404818	34	11	500199	4.5974	2.139e-06	0.000350916
ENSG00000248643	100526737	RBM14-RBM4	NA	RBM14-RBM4 readthrough	11	66374097	66423940	58	16	500199	4.7051	1.2686e-06	0.000231969
ENSG00000173933	5936	RBM4	Q9BWF3	RNA binding motif protein 4	11	66374097	66444153	81	20	500199	4.6386	1.7542e-06	0.000304883
ENSG00000173914	83759	RBM4B	Q9BQ04	RNA binding motif protein 4B	11	66422469	66455392	40	16	500199	4.7998	7.9404e-07	0.000165935
ENSG00000142599	473	RERE	Q9P2R6	arginine-glutamic acid dipeptide repeats	1	8402457	8887702	806	29	500199	4.7569	9.8284e-07	0.000191697
ENSG00000174891	51319	RSRC1	Q96IZ7	arginine and serine rich coiled-coil 1	3	157813644	158273519	1463	23	500199	4.8288	6.8696e-07	0.000154601
ENSG00000142186	57410	SCYL1	Q96KG9	SCY1 like pseudokinase 1	11	65282548	65316175	37	12	500199	4.8132	7.4256e-07	0.000157047
ENSG00000185053	137868	SGCZ	Q96LD1	sarcoglycan zeta	8	13937373	15105848	7005	196	500199	5.5559	1.3808e-08	5.50876e-06
ENSG00000118473	84251	SGIP1	Q9BQI5	SH3GL interacting endocytic adaptor 1	1	66989066	67223982	885	27	500199	6.1668	3.4854e-10	1.91196e-07
ENSG00000237515	729993	SHISA9	B4DS77	shisa family member 9	16	12985477	13344272	1629	111	500199	6.0207	8.6847e-10	4.61973e-07
ENSG00000156395	22986	SORCS3	Q9UPU3	sortilin related VPS10 domain containing receptor 3	10	106390859	107034993	2030	56	500199	7.5581	2.0446e-14	5.12727e-11
ENSG00000136158	10253	SPRY2	O43597	sprouty RTK signaling antagonist 2	13	80900111	80925086	60	18	500199	5.1862	1.0733e-07	3.42558e-05
ENSG00000173898	6712	SPTBN2	O15020	spectrin beta, non-erythrocytic 2	11	66442719	66506697	67	26	500199	5.0774	1.9137e-07	5.59885e-05
ENSG00000135090	51347	TAOK3	Q9H2K8	TAO kinase 3	12	118577606	118820750	528	23	500199	4.9923	2.983e-07	7.98471e-05
ENSG00000196628	6925	TCF4	P15884	transcription factor 4	18	52879562	53342018	885	67	500199	7.4803	3.709e-14	6.51078e-11
ENSG00000152760	200132	TCTEX1D1	Q8N7M0	dynein light chain Tctex-type family member 5	1	67208142	67254470	132	18	500199	5.1434	1.3487e-07	4.22769e-05
ENSG00000145934	57451	TENM2	Q9NT68	teneurin transmembrane protein 2	5	166701804	167701162	2506	218	500199	6.3235	1.2785e-10	8.01528e-08
ENSG00000126351	7067	THRA	P10827	thyroid hormone receptor alpha	17	38204543	38260120	112	24	500199	4.6211	1.9083e-06	0.000322099
ENSG00000106460	54664	TMEM106B	Q9NUM4	transmembrane protein 106B	7	12240867	12292993	304	14	500199	6.7829	5.8906e-12	5.17018e-09
ENSG00000131323	7187	TRAF3	Q13114	TNF receptor associated factor 3	14	103233813	103387837	371	23	500199	4.5897	2.2195e-06	0.000360751
ENSG00000166166	115708	TRMT61A	Q96FX7	tRNA methyltransferase 61A	14	103985521	104013410	76	11	500199	5.9689	1.194e-09	5.82208e-07
ENSG00000149292	54970	TTC12	Q9H892	tetratricopeptide repeat domain 12	11	113175251	113264266	207	28	500199	4.7179	1.1917e-06	0.000222544
ENSG00000077498	7299	TYR	P14679	tyrosinase	11	88900620	89038927	389	21	500199	4.9586	3.5499e-07	8.90213e-05
ENSG00000126215	7517	XRCC3	O43542	X-ray repair cross complementing 3	14	104153946	104191841	81	15	500199	5.0119	2.6946e-07	7.62919e-05
ENSG00000119596	56252	YLPM1	P49750	YLP motif containing 1	14	75220069	75332244	210	17	500199	5.2447	7.8283e-08	2.59279e-05
ENSG00000147905	84186	ZCCHC7	Q8N3Z6	zinc finger CCHC-type containing 7	9	37110536	37368146	381	24	500199	5.2832	6.3463e-08	2.26819e-05
ENSG00000187626	387032	ZKSCAN4	Q969J2	zinc finger with KRAB and SCAN domains 4	6	28202401	28237011	87	18	500199	7.564	1.954e-14	5.12727e-11
ENSG00000196345	55888	ZKSCAN7	Q9P0L1	zinc finger with KRAB and SCAN domains 7	3	44586685	44634975	134	15	500199	4.7667	9.3642e-07	0.000184696
ENSG00000198315	7745	ZKSCAN8	Q15776	zinc finger with KRAB and SCAN domains 8	6	28099688	28137250	124	11	500199	7.2452	2.1594e-13	2.70758e-10
ENSG00000197279	7718	ZNF165	P49910	zinc finger protein 165	6	28038753	28067341	100	13	500199	7.332	1.1341e-13	1.53138e-10
ENSG00000096654	7738	ZNF184	Q99676	zinc finger protein 184	6	27408522	27450897	136	11	500199	4.9895	3.0266e-07	7.98471e-05
ENSG00000186448	10168	ZNF197	O14709	zinc finger protein 197	3	44616380	44699963	147	19	500199	4.8803	5.2964e-07	0.000122333
ENSG00000169981	7584	ZNF35	P13682	zinc finger protein 35	3	44680219	44712283	37	12	500199	4.743	1.0527e-06	0.000203067
ENSG00000144792	285349	ZNF660	Q6AZW8	zinc finger protein 660	3	44609715	44651186	93	12	500199	4.7374	1.0825e-06	0.000206546
ENSG00000158691	9753	ZSCAN12	O43309	zinc finger and SCAN domain containing 12	6	28336732	28377511	133	14	500199	4.932	4.0689e-07	9.78431e-05
ENSG00000196812	80345	ZSCAN16	Q9H4T2	zinc finger and SCAN domain containing 16	6	28082338	28107860	75	10	500199	7.3421	1.0514e-13	1.53138e-10
ENSG00000235109	64288	ZSCAN31	Q96LW9	zinc finger and SCAN domain containing 31	6	28282470	28334048	156	27	500199	6.7017	1.03e-11	8.60982e-09
ENSG00000137185	7746	ZSCAN9	O15535	zinc finger and SCAN domain containing 9	6	28182664	28211260	69	13	500199	7.683	7.7716e-15	3.50799e-11
