# Supplementary material for: Analysis of Genomic and Transcriptomic Data Revealed Key Genes and Processes in the Development of Major Depressive Disorder
Source: Int J Mol Sci. 2025 Sep 30;26(19):9557. doi: 10.3390/ijms26199557 (PMC12524790; doi:10.3390/ijms26199557)
Supplement: Supplementary file 1 [file ijms-26-09557-s001.zip › Table S3.xlsx]

## Sheet: Table S3
pathway/process name	id	dataset	NGENES	BETA	BETA_STD	SE	P	adj.p
Antigen_Processing_And_Presentation	hsa04612	KEGG	80	0.2268	0.014655	0.13143	0.042212	0.780098
Arrhythmogenic_Right_Ventricular_Cardiomyopathy_Arvc	hsa05412	KEGG	70	0.25142	0.015201	0.1216	0.01935	0.780098
Asthma	hsa05310	KEGG	27	0.48816	0.018351	0.19453	0.0060506	0.510465
Notch_Signaling_Pathway	hsa04330	KEGG	47	0.31802	0.015765	0.12885	0.0067959	0.510465
Primary_Bile_Acid_Biosynthesis	hsa00120	KEGG	16	0.44325	0.01283	0.22796	0.025933	0.780098
Spliceosome	hsa03040	KEGG	121	0.20285	0.016102	0.084566	0.0082333	0.510465
Cell_Cycle_Mitotic	R-HSA-69278	Reactome	505	0.093339	0.014983	0.044576	0.018141	0.936234
M_Phase	R-HSA-68886	Reactome	365	0.088977	0.012188	0.053209	0.047251	0.96427
Mitotic_G2_G2_M_Phases	R-HSA-453274	Reactome	188	0.14244	0.014069	0.069999	0.0209	0.936234
S_Phase	R-HSA-69242	Reactome	157	0.14409	0.013016	0.077641	0.03175	0.940061
Extension_Of_Telomeres	R-HSA-180786	Reactome	49	0.24777	0.01254	0.14337	0.041983	0.963968
Processive_Synthesis_On_The_C_Strand_Of_The_Telomere	R-HSA-174414	Reactome	19	0.53083	0.016743	0.22626	0.0094909	0.936234
Telomere_C_Strand_Lagging_Strand_Synthesis	R-HSA-174417	Reactome	33	0.30632	0.012728	0.17917	0.043674	0.963968
Cellular_Response_To_Chemical_Stress	R-HSA-9711123	Reactome	185	0.17625	0.017271	0.071428	0.0068079	0.936234
Ire1Alpha_Activates_Chaperones	R-HSA-381070	Reactome	49	0.27144	0.013738	0.14369	0.029452	0.936234
Keap1_Nfe2L2_Pathway	R-HSA-9755511	Reactome	103	0.27262	0.019976	0.096279	0.0023192	0.936234
Regulation_Of_Bach1_Activity	R-HSA-9708530	Reactome	11	0.76101	0.018267	0.33702	0.011977	0.936234
Robo_Receptors_Bind_Akap5	R-HSA-9010642	Reactome	9	0.75451	0.016383	0.34861	0.015226	0.936234
Regulation_Of_Signaling_By_Nodal	R-HSA-1433617	Reactome	10	0.68809	0.015749	0.39424	0.04047	0.963968
Defective_Lfng_Causes_Scdo3	R-HSA-5083630	Reactome	5	0.84305	0.013646	0.39661	0.016774	0.936234
Defects_In_Cobalamin_B12_Metabolism	R-HSA-3296469	Reactome	14	0.70126	0.018989	0.27628	0.0055763	0.936234
Fbxw7_Mutants_And_Notch1_In_Cancer	R-HSA-2644605	Reactome	5	1.0169	0.01646	0.45947	0.013448	0.936234
Signaling_By_Notch1_Pest_Domain_Mutants_In_Cancer	R-HSA-2644602	Reactome	53	0.2689	0.014153	0.12856	0.018243	0.936234
Maturation_Of_Sars_Cov_1_Spike_Protein	R-HSA-9683686	Reactome	5	0.94873	0.015356	0.54454	0.040741	0.963968
Dna_Damage_Bypass	R-HSA-73893	Reactome	47	0.27282	0.013524	0.13959	0.025336	0.936234
Translesion_Synthesis_By_Polk	R-HSA-5655862	Reactome	17	0.53034	0.015823	0.23643	0.012452	0.936234
Translesion_Synthesis_By_Y_Family_Dna_Polymerases_Bypasses_Lesions_On_Dna_Template	R-HSA-110313	Reactome	39	0.28454	0.012851	0.15573	0.033845	0.940061
Dna_Replication	R-HSA-69306	Reactome	150	0.18346	0.016202	0.085137	0.015595	0.936234
Dna_Strand_Elongation	R-HSA-69190	Reactome	31	0.28438	0.011453	0.16858	0.045824	0.963968
Lagging_Strand_Synthesis	R-HSA-69186	Reactome	19	0.5079	0.016019	0.22066	0.010683	0.936234
Processive_Synthesis_On_The_Lagging_Strand	R-HSA-69183	Reactome	14	0.53203	0.014406	0.25009	0.016703	0.936234
Synthesis_Of_Dna	R-HSA-69239	Reactome	117	0.17078	0.013332	0.093088	0.033291	0.940061
Activation_Of_The_Tfap2_Ap_2_Family_Of_Transcription_Factors	R-HSA-8866907	Reactome	11	0.56766	0.013626	0.33777	0.04643	0.963968
Mecp2_Regulates_Transcription_Factors	R-HSA-9022707	Reactome	4	3.186	0.046126	0.63157	2.3e-07	0.000379843
Negative_Regulation_Of_Activity_Of_Tfap2_Ap_2_Family_Transcription_Factors	R-HSA-8866904	Reactome	10	0.82378	0.018854	0.38874	0.01705	0.936234
Notch_Hlh_Transcription_Pathway	R-HSA-350054	Reactome	24	0.43417	0.015389	0.19371	0.012509	0.936234
Nuclear_Receptor_Transcription_Pathway	R-HSA-383280	Reactome	50	0.32602	0.016668	0.14169	0.010703	0.936234
Regulation_Of_Npas4_Gene_Expression	R-HSA-9768759	Reactome	13	0.66782	0.017426	0.25329	0.0041908	0.936234
Regulation_Of_Npas4_Gene_Transcription	R-HSA-9768777	Reactome	5	0.69527	0.011254	0.3906	0.037547	0.963968
Runx3_Regulates_Notch_Signaling	R-HSA-8941856	Reactome	13	0.50831	0.013264	0.28729	0.038427	0.963968
Tfap2A_Acts_As_A_Transcriptional_Repressor_During_Retinoic_Acid_Induced_Cell_Differentiation	R-HSA-8869496	Reactome	5	0.84851	0.013734	0.45601	0.0314	0.940061
Transcriptional_Regulation_By_Mecp2	R-HSA-8986944	Reactome	58	0.29918	0.01647	0.12861	0.010011	0.936234
Transcriptional_Regulation_By_Npas4	R-HSA-9634815	Reactome	33	0.27941	0.01161	0.16199	0.042284	0.963968
Butyrophilin_Btn_Family_Interactions	R-HSA-8851680	Reactome	12	0.87407	0.021913	0.41579	0.017777	0.936234
Rap1_Signalling	R-HSA-392517	Reactome	16	0.53852	0.015588	0.28359	0.028797	0.936234
Interleukin_1_Signaling	R-HSA-9020702	Reactome	109	0.16221	0.012225	0.097739	0.048507	0.975022
Tnf_Receptor_Superfamily_Tnfsf_Members_Mediating_Non_Canonical_Nf_Kb_Pathway	R-HSA-5676594	Reactome	15	0.52083	0.014598	0.31033	0.046653	0.963968
Ticam1_Dependent_Activation_Of_Irf3_Irf7	R-HSA-9013973	Reactome	11	0.72682	0.017446	0.41151	0.03869	0.963968
Fructose_Catabolism	R-HSA-70350	Reactome	5	0.90497	0.014648	0.47846	0.029294	0.936234
Pentose_Phosphate_Pathway	R-HSA-71336	Reactome	12	0.48807	0.012236	0.27016	0.035421	0.942813
Cobalamin_Cbl_Vitamin_B12_Transport_And_Metabolism	R-HSA-196741	Reactome	22	0.48203	0.016358	0.24274	0.02354	0.936234
Uptake_Of_Dietary_Cobalamins_Into_Enterocytes	R-HSA-9758881	Reactome	10	0.69596	0.015929	0.35944	0.026428	0.936234
N_Glycan_Trimming_And_Elongation_In_The_Cis_Golgi	R-HSA-964739	Reactome	5	1.2507	0.020243	0.51672	0.007758	0.936234
Reactions_Specific_To_The_Complex_N_Glycan_Synthesis_Pathway	R-HSA-975578	Reactome	10	0.58667	0.013427	0.29621	0.023829	0.936234
Deadenylation_Dependent_Mrna_Decay	R-HSA-429914	Reactome	55	0.31583	0.016933	0.13118	0.008033	0.936234
Mrna_Decay_By_5_To_3_Exoribonuclease	R-HSA-430039	Reactome	14	0.91383	0.024744	0.24776	0.00011323	0.0935846
Rrna_Processing_In_The_Mitochondrion	R-HSA-8868766	Reactome	9	0.63689	0.013829	0.30355	0.017956	0.936234
Trna_Processing_In_The_Mitochondrion	R-HSA-6785470	Reactome	5	0.79081	0.0128	0.45634	0.041562	0.963968
Cardiac_Conduction	R-HSA-5576891	Reactome	124	0.15772	0.012673	0.092743	0.044518	0.963968
Phase_2_Plateau_Phase	R-HSA-5576893	Reactome	14	0.66961	0.018132	0.27509	0.0074691	0.936234
Phase_3_Rapid_Repolarisation	R-HSA-5576890	Reactome	8	0.71761	0.014691	0.36476	0.02458	0.936234
Phase_4_Resting_Membrane_Potential	R-HSA-5576886	Reactome	19	0.39192	0.012361	0.23711	0.04919	0.975022
Presynaptic_Depolarization_And_Calcium_Channel_Opening	R-HSA-112308	Reactome	10	0.62981	0.014415	0.31496	0.022775	0.936234
Caspase_Activation_Via_Dependence_Receptors_In_The_Absence_Of_Ligand	R-HSA-418889	Reactome	9	0.62007	0.013464	0.36646	0.045327	0.963968
Pyroptosis	R-HSA-5620971	Reactome	27	0.37572	0.014124	0.19524	0.027158	0.936234
Sensory_Processing_Of_Sound	R-HSA-9659379	Reactome	71	0.21254	0.012941	0.12273	0.041673	0.963968
Regulation_Of_Pten_Mrna_Translation	R-HSA-8943723	Reactome	9	0.62321	0.013532	0.3293	0.029217	0.936234
Class_C_3_Metabotropic_Glutamate_Pheromone_Receptors	R-HSA-420499	Reactome	39	0.38972	0.017602	0.20201	0.026858	0.936234
Darpp_32_Events	R-HSA-180024	Reactome	24	0.48091	0.017045	0.22688	0.017027	0.936234
Dopamine_Receptors	R-HSA-390651	Reactome	5	0.80817	0.013081	0.43117	0.03045	0.940061
Formyl_Peptide_Receptors_Bind_Formyl_Peptides_And_Many_Other_Ligands	R-HSA-444473	Reactome	7	0.79414	0.015208	0.40771	0.025728	0.936234
Muscarinic_Acetylcholine_Receptors	R-HSA-390648	Reactome	5	0.78428	0.012694	0.43009	0.034122	0.940061
Degradation_Of_Gli1_By_The_Proteasome	R-HSA-5610780	Reactome	58	0.24364	0.013413	0.13535	0.035933	0.942813
Erbb2_Activates_Ptk6_Signaling	R-HSA-8847993	Reactome	13	0.59924	0.015636	0.32809	0.033898	0.940061
Ptk6_Expression	R-HSA-8849473	Reactome	5	0.95765	0.0155	0.56956	0.046353	0.963968
Notch1_Intracellular_Domain_Regulates_Transcription	R-HSA-2122947	Reactome	44	0.27261	0.013076	0.15086	0.03539	0.942813
Notch4_Activation_And_Transmission_Of_Signal_To_The_Nucleus	R-HSA-9013700	Reactome	11	0.84124	0.020193	0.26006	0.00061006	0.336143
Notch4_Intracellular_Domain_Regulates_Transcription	R-HSA-9013695	Reactome	19	0.45552	0.014367	0.22056	0.019459	0.936234
Pre_Notch_Expression_And_Processing	R-HSA-1912422	Reactome	75	0.19952	0.012485	0.11774	0.045086	0.963968
Pre_Notch_Processing_In_The_Endoplasmic_Reticulum	R-HSA-1912399	Reactome	6	0.74541	0.013216	0.38749	0.027208	0.936234
Signaling_By_Notch	R-HSA-157118	Reactome	196	0.13315	0.013426	0.069768	0.028175	0.936234
Signaling_By_Notch1	R-HSA-1980143	Reactome	69	0.2395	0.014377	0.11668	0.020057	0.936234
Signaling_By_Notch4	R-HSA-9013694	Reactome	79	0.29877	0.019185	0.11002	0.003311	0.936234
Nr1H3_Nr1H2_Regulate_Gene_Expression_Linked_To_Cholesterol_Transport_And_Efflux	R-HSA-9029569	Reactome	36	0.30184	0.013099	0.16438	0.033168	0.940061
Downregulation_Of_Erbb2_Signaling	R-HSA-8863795	Reactome	29	0.3836	0.014944	0.19423	0.024145	0.936234
Downregulation_Of_Erbb2_Erbb3_Signaling	R-HSA-1358803	Reactome	13	0.58058	0.015149	0.28713	0.021597	0.936234
Erbb2_Activates_Ptk6_Signaling	R-HSA-8847993	Reactome	13	0.59924	0.015636	0.32809	0.033898	0.940061
Nuclear_Signaling_By_Erbb4	R-HSA-1251985	Reactome	32	0.32739	0.013396	0.16513	0.023713	0.936234
Pi3K_Events_In_Erbb4_Signaling	R-HSA-1250342	Reactome	10	0.81656	0.018689	0.35243	0.01026	0.936234
Degradation_Of_Beta_Catenin_By_The_Destruction_Complex	R-HSA-195253	Reactome	82	0.2309	0.015105	0.1166	0.023842	0.936234
Nuclear-Transcribed Mrna Poly(A) Tail Shortening	GO:0000289	Gene_Ontology_biological_process	34	0.37229	0.015702	0.1669	0.012859	0.591696
Rna Splicing, Via Transesterification Reactions	GO:0000375	Gene_Ontology_biological_process	268	0.14623	0.017208	0.059177	0.0067411	0.461573
Alternative Mrna Splicing, Via Spliceosome	GO:0000380	Gene_Ontology_biological_process	66	0.28235	0.016577	0.11585	0.0074086	0.461573
Regulation Of Alternative Mrna Splicing, Via Spliceosome	GO:0000381	Gene_Ontology_biological_process	51	0.37041	0.019125	0.13071	0.0023025	0.298157
Maturation Of 5.8S Rrna From Tricistronic Rrna Transcript (Ssu-Rrna, 5.8S Rrna, Lsu-Rrna)	GO:0000466	Gene_Ontology_biological_process	24	0.3396	0.012037	0.19491	0.040736	0.819093
Cell Morphogenesis	GO:0000902	Gene_Ontology_biological_process	870	0.086669	0.01808	0.035573	0.007424	0.461573
Nuclear-Transcribed Mrna Catabolic Process	GO:0000956	Gene_Ontology_biological_process	123	0.14627	0.011706	0.086687	0.045779	0.834049
Action Potential	GO:0001508	Gene_Ontology_biological_process	131	0.19839	0.016382	0.091286	0.014885	0.61682
Regulation Of Cell Growth	GO:0001558	Gene_Ontology_biological_process	390	0.10781	0.015256	0.050734	0.016799	0.641241
Formation Of Cytoplasmic Translation Initiation Complex	GO:0001732	Gene_Ontology_biological_process	15	0.48521	0.013599	0.228	0.016517	0.636356
Neuron Migration	GO:0001764	Gene_Ontology_biological_process	163	0.20118	0.018515	0.081901	0.007023	0.462
Phagolysosome Assembly	GO:0001845	Gene_Ontology_biological_process	17	0.40543	0.012096	0.23295	0.040902	0.819093
Nervous System Process Involved In Regulation Of Systemic Arterial Blood Pressure	GO:0001976	Gene_Ontology_biological_process	10	1.0489	0.024007	0.31418	0.00042214	0.150606
Regulation Of Heart Rate	GO:0002027	Gene_Ontology_biological_process	99	0.21406	0.015379	0.1039	0.019696	0.670909
Heart Process	GO:0003015	Gene_Ontology_biological_process	236	0.1357	0.014999	0.067871	0.022789	0.695436
Endocardium Development	GO:0003157	Gene_Ontology_biological_process	12	0.56008	0.014042	0.32317	0.041548	0.819093
Cardiac Ventricle Formation	GO:0003211	Gene_Ontology_biological_process	10	0.52991	0.012128	0.28478	0.031395	0.781746
Ventricular Trabecula Myocardium Morphogenesis	GO:0003222	Gene_Ontology_biological_process	14	0.50662	0.013718	0.28602	0.03827	0.817067
Neural Retina Development	GO:0003407	Gene_Ontology_biological_process	75	0.40076	0.025077	0.12259	0.00054064	0.150606
Carbohydrate Metabolic Process	GO:0005975	Gene_Ontology_biological_process	553	0.071799	0.012045	0.043058	0.047717	0.842221
Fucose Metabolic Process	GO:0006004	Gene_Ontology_biological_process	15	0.48967	0.013724	0.273	0.036321	0.808247
Inositol Metabolic Process	GO:0006020	Gene_Ontology_biological_process	10	0.65413	0.014971	0.30959	0.017312	0.644517
Base-Excision Repair	GO:0006284	Gene_Ontology_biological_process	41	0.24369	0.011284	0.14673	0.048382	0.842221
Rna Processing	GO:0006396	Gene_Ontology_biological_process	868	0.072453	0.015098	0.033508	0.015306	0.61682
Mrna Processing	GO:0006397	Gene_Ontology_biological_process	426	0.14686	0.021698	0.048089	0.0011314	0.213697
Rna Catabolic Process	GO:0006401	Gene_Ontology_biological_process	272	0.15629	0.018527	0.059706	0.0044318	0.382743
Mrna Catabolic Process	GO:0006402	Gene_Ontology_biological_process	226	0.1461	0.015807	0.065041	0.012347	0.583019
Protein Methylation	GO:0006479	Gene_Ontology_biological_process	168	0.13722	0.012819	0.076094	0.035682	0.806527
Protein Demethylation	GO:0006482	Gene_Ontology_biological_process	24	0.42614	0.015104	0.20971	0.021084	0.677743
N-Glycan Processing	GO:0006491	Gene_Ontology_biological_process	19	0.57128	0.018019	0.23689	0.0079483	0.466775
Protein Targeting To Lysosome	GO:0006622	Gene_Ontology_biological_process	29	0.34005	0.013247	0.17522	0.026156	0.739241
Bile Acid Biosynthetic Process	GO:0006699	Gene_Ontology_biological_process	34	0.28282	0.011928	0.16377	0.042097	0.819093
Progesterone Biosynthetic Process	GO:0006701	Gene_Ontology_biological_process	6	0.89403	0.015851	0.4658	0.02748	0.761393
Nadph Regeneration	GO:0006740	Gene_Ontology_biological_process	20	0.41826	0.013534	0.22627	0.032277	0.791554
Calcium Ion Transport	GO:0006816	Gene_Ontology_biological_process	418	0.12328	0.018046	0.047335	0.0046057	0.383853
Intracellular Sodium Ion Homeostasis	GO:0006883	Gene_Ontology_biological_process	23	0.3449	0.011968	0.20619	0.047196	0.842221
Tubulin Complex Assembly	GO:0007021	Gene_Ontology_biological_process	6	0.86568	0.015349	0.50725	0.043958	0.830483
Homophilic Cell Adhesion Via Plasma Membrane Adhesion Molecules	GO:0007156	Gene_Ontology_biological_process	158	0.19571	0.017736	0.094722	0.019413	0.670909
Neuron Cell-Cell Adhesion	GO:0007158	Gene_Ontology_biological_process	13	0.49085	0.012808	0.26989	0.034487	0.806376
Adenylate Cyclase-Inhibiting G Protein-Coupled Receptor Signaling Pathway	GO:0007193	Gene_Ontology_biological_process	77	0.33775	0.021413	0.11558	0.0017408	0.269643
Adenylate Cyclase-Inhibiting Dopamine Receptor Signaling Pathway	GO:0007195	Gene_Ontology_biological_process	5	0.83316	0.013485	0.44094	0.029422	0.769144
Adenylate Cyclase-Inhibiting G Protein-Coupled Glutamate Receptor Signaling Pathway	GO:0007196	Gene_Ontology_biological_process	9	0.86877	0.018864	0.32831	0.0040741	0.375593
G Protein-Coupled Dopamine Receptor Signaling Pathway	GO:0007212	Gene_Ontology_biological_process	38	0.30863	0.01376	0.16474	0.030515	0.772249
Glutamate Receptor Signaling Pathway	GO:0007215	Gene_Ontology_biological_process	48	0.41683	0.020881	0.14192	0.0016593	0.2677
G Protein-Coupled Glutamate Receptor Signaling Pathway	GO:0007216	Gene_Ontology_biological_process	14	0.76629	0.02075	0.27291	0.0024972	0.311333
Positive Regulation Of Transcription Of Notch Receptor Target	GO:0007221	Gene_Ontology_biological_process	7	0.97033	0.018582	0.34253	0.0023101	0.298157
Cell-Cell Signaling	GO:0007267	Gene_Ontology_biological_process	1544	0.05846	0.015943	0.026503	0.013708	0.599744
Negative Regulation Of Neuroblast Proliferation	GO:0007406	Gene_Ontology_biological_process	10	0.53916	0.01234	0.32241	0.047245	0.842221
Synapse Assembly	GO:0007416	Gene_Ontology_biological_process	177	0.37296	0.035755	0.077516	7.57e-07	0.00292936
Central Nervous System Development	GO:0007417	Gene_Ontology_biological_process	1000	0.069855	0.015568	0.033098	0.017412	0.644517
Behavior	GO:0007610	Gene_Ontology_biological_process	617	0.097014	0.017161	0.040065	0.0077363	0.466099
Learning	GO:0007612	Gene_Ontology_biological_process	146	0.25109	0.02188	0.079202	0.00076297	0.164123
Rhythmic Behavior	GO:0007622	Gene_Ontology_biological_process	45	0.29864	0.014486	0.13909	0.0159	0.621193
Locomotory Behavior	GO:0007626	Gene_Ontology_biological_process	195	0.11407	0.011473	0.068987	0.049123	0.849126
Mechanosensory Behavior	GO:0007638	Gene_Ontology_biological_process	14	0.99324	0.026895	0.25698	5.58e-05	0.0863533
Regulation Of Heart Contraction	GO:0008016	Gene_Ontology_biological_process	191	0.14132	0.014069	0.074321	0.028625	0.763729
Toll Signaling Pathway	GO:0008063	Gene_Ontology_biological_process	7	0.65724	0.012586	0.3885	0.04536	0.834049
Isoprenoid Biosynthetic Process	GO:0008299	Gene_Ontology_biological_process	30	0.40498	0.016046	0.18761	0.015446	0.61682
Associative Learning	GO:0008306	Gene_Ontology_biological_process	84	0.2145	0.014201	0.10863	0.024168	0.706096
Rna Splicing	GO:0008380	Gene_Ontology_biological_process	395	0.13667	0.01946	0.049586	0.0029275	0.320236
Pyrimidine-Containing Compound Salvage	GO:0008655	Gene_Ontology_biological_process	7	0.4887	0.0093588	0.27193	0.036165	0.808247
Macromolecule Catabolic Process	GO:0009057	Gene_Ontology_biological_process	1271	0.047906	0.011946	0.028053	0.043856	0.830483
Response To Herbicide	GO:0009635	Gene_Ontology_biological_process	5	0.60732	0.0098301	0.31758	0.027923	0.761393
Negative Regulation Of Biosynthetic Process	GO:0009890	Gene_Ontology_biological_process	1466	0.067701	0.018031	0.027337	0.0066393	0.461573
Post-Transcriptional Regulation Of Gene Expression	GO:0010608	Gene_Ontology_biological_process	484	0.08393	0.013197	0.044581	0.029883	0.769144
Negative Regulation Of Collagen Metabolic Process	GO:0010713	Gene_Ontology_biological_process	10	0.66425	0.015203	0.38013	0.04029	0.819093
Negative Regulation Of Cell Development	GO:0010721	Gene_Ontology_biological_process	262	0.13789	0.016047	0.061693	0.012714	0.591696
Bradykinin Catabolic Process	GO:0010815	Gene_Ontology_biological_process	7	0.87498	0.016756	0.41598	0.017722	0.644517
Retina Layer Formation	GO:0010842	Gene_Ontology_biological_process	22	0.59384	0.020153	0.21671	0.0030733	0.325217
Regulation Of Metal Ion Transport	GO:0010959	Gene_Ontology_biological_process	379	0.14753	0.020585	0.051979	0.002271	0.298157
Positive Regulation Of Neuron Projection Development	GO:0010976	Gene_Ontology_biological_process	145	0.19327	0.016784	0.086861	0.013047	0.591696
Response To Auditory Stimulus	GO:0010996	Gene_Ontology_biological_process	29	0.49108	0.019131	0.17817	0.0029264	0.320236
Neuroblast Differentiation	GO:0014016	Gene_Ontology_biological_process	8	0.93566	0.019155	0.37986	0.0068906	0.461573
Skeletal Myofibril Assembly	GO:0014866	Gene_Ontology_biological_process	10	0.83241	0.019052	0.33766	0.0068517	0.461573
Bile Acid And Bile Salt Transport	GO:0015721	Gene_Ontology_biological_process	29	0.32727	0.012749	0.18784	0.040738	0.819093
Cobalamin Transport	GO:0015889	Gene_Ontology_biological_process	9	0.58017	0.012598	0.33018	0.039456	0.81829
Viral Process	GO:0016032	Gene_Ontology_biological_process	404	0.085706	0.012339	0.049365	0.041276	0.819093
Cell Growth	GO:0016049	Gene_Ontology_biological_process	458	0.11994	0.018358	0.046662	0.0050849	0.397752
Carbohydrate Biosynthetic Process	GO:0016051	Gene_Ontology_biological_process	71	0.24666	0.015018	0.12405	0.023397	0.705005
Mrna Metabolic Process	GO:0016071	Gene_Ontology_biological_process	653	0.13802	0.025093	0.039629	0.00024879	0.150606
Rrna Catabolic Process	GO:0016075	Gene_Ontology_biological_process	21	0.36841	0.012215	0.21113	0.040509	0.819093
Diterpenoid Biosynthetic Process	GO:0016102	Gene_Ontology_biological_process	11	0.61502	0.014763	0.2973	0.019296	0.670909
Terpenoid Biosynthetic Process	GO:0016114	Gene_Ontology_biological_process	17	0.45936	0.013706	0.24915	0.032623	0.79259
Calcium-Dependent Cell-Cell Adhesion Via Plasma Membrane Cell Adhesion Molecules	GO:0016339	Gene_Ontology_biological_process	45	0.32544	0.015786	0.165	0.024116	0.706096
Protein Desumoylation	GO:0016926	Gene_Ontology_biological_process	9	0.58353	0.01267	0.31095	0.030293	0.769144
Peptidyl-Lysine Monomethylation	GO:0018026	Gene_Ontology_biological_process	10	0.62557	0.014318	0.30448	0.019969	0.672348
Viral Gene Expression	GO:0019080	Gene_Ontology_biological_process	93	0.35093	0.024441	0.10232	0.00030296	0.150606
Viral Protein Processing	GO:0019082	Gene_Ontology_biological_process	30	0.38838	0.015388	0.18771	0.01928	0.670909
Viral Transcription	GO:0019083	Gene_Ontology_biological_process	47	0.33111	0.016413	0.14573	0.011547	0.56239
Glyceraldehyde-3-Phosphate Metabolic Process	GO:0019682	Gene_Ontology_biological_process	6	0.69102	0.012252	0.39887	0.041608	0.819093
Spinal Cord Development	GO:0021510	Gene_Ontology_biological_process	98	0.34713	0.024814	0.10397	0.00042183	0.150606
Cell Differentiation In Spinal Cord	GO:0021515	Gene_Ontology_biological_process	49	0.36902	0.018677	0.14693	0.0060168	0.434345
Ventral Spinal Cord Development	GO:0021517	Gene_Ontology_biological_process	45	0.50947	0.024713	0.15705	0.0005907	0.150606
Spinal Cord Motor Neuron Differentiation	GO:0021522	Gene_Ontology_biological_process	29	0.52473	0.020441	0.19365	0.0033707	0.33465
Spinal Cord Oligodendrocyte Cell Differentiation	GO:0021529	Gene_Ontology_biological_process	5	0.93457	0.015127	0.45593	0.020201	0.673296
Cell Migration In Hindbrain	GO:0021535	Gene_Ontology_biological_process	16	0.61116	0.017691	0.25413	0.0080937	0.47126
Corpus Callosum Morphogenesis	GO:0021540	Gene_Ontology_biological_process	5	1.0667	0.017266	0.51317	0.018829	0.66708
Trigeminal Nerve Development	GO:0021559	Gene_Ontology_biological_process	10	0.81456	0.018643	0.41256	0.024176	0.706096
Ventricular System Development	GO:0021591	Gene_Ontology_biological_process	32	0.36593	0.014973	0.17856	0.020224	0.673296
Cranial Nerve Morphogenesis	GO:0021602	Gene_Ontology_biological_process	29	0.41551	0.016187	0.21672	0.027611	0.761393
Facial Nerve Morphogenesis	GO:0021610	Gene_Ontology_biological_process	9	0.8085	0.017555	0.371	0.014588	0.61682
Facial Nerve Structural Organization	GO:0021612	Gene_Ontology_biological_process	7	0.85921	0.016454	0.465	0.0323	0.791554
Glial Cell Fate Commitment	GO:0021781	Gene_Ontology_biological_process	11	0.78645	0.018878	0.31996	0.0069914	0.461573
Hindbrain Tangential Cell Migration	GO:0021934	Gene_Ontology_biological_process	5	0.88569	0.014336	0.46966	0.029669	0.769144
Central Nervous System Projection Neuron Axonogenesis	GO:0021952	Gene_Ontology_biological_process	29	0.48146	0.018756	0.19148	0.0059655	0.434345
Central Nervous System Neuron Differentiation	GO:0021953	Gene_Ontology_biological_process	170	0.14095	0.013245	0.081298	0.041494	0.819093
Central Nervous System Neuron Development	GO:0021954	Gene_Ontology_biological_process	82	0.203	0.01328	0.11838	0.043203	0.830483
Central Nervous System Neuron Axonogenesis	GO:0021955	Gene_Ontology_biological_process	38	0.30838	0.013749	0.17089	0.035578	0.806527
Telencephalon Regionalization	GO:0021978	Gene_Ontology_biological_process	13	0.60288	0.015731	0.31324	0.027147	0.75894
Neurogenesis	GO:0022008	Gene_Ontology_biological_process	1567	0.08246	0.02264	0.026468	0.00091978	0.188171
Protein To Membrane Docking	GO:0022615	Gene_Ontology_biological_process	5	0.90983	0.014726	0.51471	0.038569	0.81829
Megakaryocyte Differentiation	GO:0030219	Gene_Ontology_biological_process	52	0.26719	0.01393	0.12598	0.016975	0.641241
Skeletal Muscle Thin Filament Assembly	GO:0030240	Gene_Ontology_biological_process	7	1.0404	0.019925	0.43147	0.0079531	0.466775
Lipid Glycosylation	GO:0030259	Gene_Ontology_biological_process	11	0.52924	0.012704	0.30113	0.039425	0.81829
Negative Regulation Of Cell Growth	GO:0030308	Gene_Ontology_biological_process	175	0.16277	0.015517	0.075866	0.015963	0.621193
Membrane Disassembly	GO:0030397	Gene_Ontology_biological_process	11	0.82781	0.019871	0.32411	0.0053284	0.408945
Negative Regulation Of Epithelial Cell Differentiation	GO:0030857	Gene_Ontology_biological_process	48	0.32944	0.016503	0.14658	0.012313	0.583019
Regeneration	GO:0031099	Gene_Ontology_biological_process	174	0.155	0.014734	0.074679	0.018979	0.668061
Positive Regulation Of Cellular Catabolic Process	GO:0031331	Gene_Ontology_biological_process	404	0.088956	0.012807	0.049793	0.037017	0.81606
Negative Regulation Of Cell Projection Organization	GO:0031345	Gene_Ontology_biological_process	176	0.13141	0.012563	0.074923	0.039731	0.81829
Negative Regulation Of Defense Response	GO:0031348	Gene_Ontology_biological_process	238	0.12355	0.013712	0.061961	0.023085	0.698321
Brain-Derived Neurotrophic Factor Receptor Signaling Pathway	GO:0031547	Gene_Ontology_biological_process	6	1.3153	0.02332	0.43287	0.0011909	0.219579
Positive Regulation Of Nuclease Activity	GO:0032075	Gene_Ontology_biological_process	7	0.60505	0.011587	0.33195	0.034181	0.804552
Telomere Maintenance Via Semi-Conservative Replication	GO:0032201	Gene_Ontology_biological_process	9	0.75057	0.016297	0.32431	0.01033	0.529772
Regulation Of Transporter Activity	GO:0032409	Gene_Ontology_biological_process	272	0.1239	0.014688	0.061817	0.022528	0.692289
Negative Regulation Of Ion Transmembrane Transporter Activity	GO:0032413	Gene_Ontology_biological_process	68	0.22374	0.013333	0.12015	0.031296	0.781746
Cdc42 Protein Signal Transduction	GO:0032488	Gene_Ontology_biological_process	16	0.51516	0.014912	0.27022	0.028307	0.763729
Interleukin-1 Alpha Production	GO:0032610	Gene_Ontology_biological_process	8	0.76552	0.015672	0.32134	0.0086094	0.483961
Interleukin-21 Production	GO:0032625	Gene_Ontology_biological_process	2	1.558	0.01595	0.81355	0.027752	0.761393
Negative Regulation Of Interleukin-1 Alpha Production	GO:0032690	Gene_Ontology_biological_process	2	1.0638	0.010891	0.44816	0.0088121	0.490942
Transforming Growth Factor Beta1 Production	GO:0032905	Gene_Ontology_biological_process	13	0.45007	0.011744	0.26636	0.04555	0.834049
Regulation Of Transforming Growth Factor Beta1 Production	GO:0032908	Gene_Ontology_biological_process	10	0.51299	0.011741	0.28858	0.03774	0.817067
Positive Regulation Of Transforming Growth Factor Beta1 Production	GO:0032914	Gene_Ontology_biological_process	5	0.64532	0.010445	0.34166	0.029471	0.769144
Circadian Regulation Of Gene Expression	GO:0032922	Gene_Ontology_biological_process	66	0.20011	0.011749	0.11531	0.041344	0.819093
Negative Regulation Of Rna Splicing	GO:0033119	Gene_Ontology_biological_process	25	0.47456	0.017167	0.21313	0.012993	0.591696
Positive Regulation Of Rna Splicing	GO:0033120	Gene_Ontology_biological_process	36	0.3084	0.013383	0.18017	0.043483	0.830483
Anterior/Posterior Axon Guidance	GO:0033564	Gene_Ontology_biological_process	6	1.1398	0.020209	0.45126	0.0057768	0.426053
Positive Regulation Of Mammary Gland Epithelial Cell Proliferation	GO:0033601	Gene_Ontology_biological_process	6	0.81682	0.014483	0.37754	0.015259	0.61682
Negative Regulation Of Dopamine Secretion	GO:0033602	Gene_Ontology_biological_process	5	0.9381	0.015184	0.39922	0.0093971	0.499628
Negative Regulation Of Catecholamine Secretion	GO:0033604	Gene_Ontology_biological_process	12	0.46259	0.011597	0.27131	0.044107	0.830483
P-Body Assembly	GO:0033962	Gene_Ontology_biological_process	20	0.38174	0.012353	0.19922	0.027683	0.761393
Response To Oleic Acid	GO:0034201	Gene_Ontology_biological_process	5	0.9699	0.015699	0.49812	0.025769	0.733659
Monoatomic Ion Transmembrane Transport	GO:0034220	Gene_Ontology_biological_process	934	0.056322	0.012152	0.033822	0.04794	0.842221
Negative Regulation Of Syncytium Formation By Plasma Membrane Fusion	GO:0034242	Gene_Ontology_biological_process	4	1.2512	0.018114	0.62384	0.022459	0.692289
Regulation Of Amide Metabolic Process	GO:0034248	Gene_Ontology_biological_process	443	0.088961	0.013397	0.046627	0.02821	0.763729
Negative Regulation Of Amide Metabolic Process	GO:0034249	Gene_Ontology_biological_process	196	0.12559	0.012663	0.070652	0.037748	0.817067
Cell Junction Assembly	GO:0034329	Gene_Ontology_biological_process	412	0.13924	0.020239	0.051488	0.0034254	0.335776
Cell Junction Organization	GO:0034330	Gene_Ontology_biological_process	685	0.11493	0.021383	0.039416	0.0017758	0.269643
Adherens Junction Organization	GO:0034332	Gene_Ontology_biological_process	57	0.24144	0.013177	0.14205	0.044602	0.832284
Microtubule Anchoring	GO:0034453	Gene_Ontology_biological_process	23	0.43556	0.015114	0.19249	0.01183	0.569016
Regulation Of Transmembrane Transport	GO:0034762	Gene_Ontology_biological_process	556	0.086117	0.014485	0.043388	0.023592	0.705392
Regulation Of Monoatomic Ion Transmembrane Transport	GO:0034765	Gene_Ontology_biological_process	432	0.10577	0.015734	0.049047	0.015532	0.61682
Response To Histamine	GO:0034776	Gene_Ontology_biological_process	11	0.64553	0.015495	0.30434	0.016966	0.641241
Positive Regulation Of Rac Protein Signal Transduction	GO:0035022	Gene_Ontology_biological_process	5	0.9281	0.015022	0.54959	0.045647	0.834049
Synaptic Transmission, Glutamatergic	GO:0035249	Gene_Ontology_biological_process	107	0.22552	0.016841	0.10072	0.012585	0.590656
Mirna-Mediated Gene Silencing By Inhibition Of Translation	GO:0035278	Gene_Ontology_biological_process	15	0.83245	0.023332	0.24592	0.00035666	0.150606
Protein Localization To Synapse	GO:0035418	Gene_Ontology_biological_process	72	0.24189	0.014831	0.11513	0.017824	0.644517
Er To Golgi Ceramide Transport	GO:0035621	Gene_Ontology_biological_process	4	1.1437	0.016558	0.48545	0.0092415	0.498827
Intraciliary Transport Involved In Cilium Assembly	GO:0035735	Gene_Ontology_biological_process	7	0.86003	0.01647	0.34944	0.0069301	0.461573
Fucosylation	GO:0036065	Gene_Ontology_biological_process	16	0.62712	0.018153	0.304	0.019675	0.670909
Protein O-Linked Fucosylation	GO:0036066	Gene_Ontology_biological_process	5	1.5033	0.024332	0.45698	0.00050281	0.150606
Platelet Morphogenesis	GO:0036344	Gene_Ontology_biological_process	22	0.32811	0.011135	0.17931	0.033643	0.798694
G Protein-Coupled Opioid Receptor Signaling Pathway	GO:0038003	Gene_Ontology_biological_process	9	0.85326	0.018527	0.38509	0.013362	0.594385
Reelin-Mediated Signaling Pathway	GO:0038026	Gene_Ontology_biological_process	7	0.78163	0.014969	0.34133	0.011018	0.550473
Erbb3 Signaling Pathway	GO:0038129	Gene_Ontology_biological_process	5	1.5102	0.024444	0.52829	0.0021304	0.298157
Erbb4 Signaling Pathway	GO:0038130	Gene_Ontology_biological_process	10	0.97833	0.022392	0.3449	0.0022829	0.298157
Erbb2-Erbb4 Signaling Pathway	GO:0038135	Gene_Ontology_biological_process	5	1.6406	0.026555	0.49637	0.00047545	0.150606
Erbb4-Erbb4 Signaling Pathway	GO:0038138	Gene_Ontology_biological_process	6	1.5143	0.026849	0.46765	0.00060289	0.150606
Thrombopoietin-Mediated Signaling Pathway	GO:0038163	Gene_Ontology_biological_process	5	0.64405	0.010425	0.38195	0.045887	0.834049
Nerve Growth Factor Signaling Pathway	GO:0038180	Gene_Ontology_biological_process	12	0.6841	0.017151	0.29284	0.0097494	0.503329
Growth	GO:0040007	Gene_Ontology_biological_process	854	0.059471	0.012297	0.034859	0.044007	0.83
Regulation Of Growth	GO:0040008	Gene_Ontology_biological_process	570	0.071733	0.012212	0.042483	0.045665	0.834049
Tissue Regeneration	GO:0042246	Gene_Ontology_biological_process	67	0.2675	0.015824	0.1173	0.011295	0.557124
Establishment Of Planar Polarity Of Embryonic Epithelium	GO:0042249	Gene_Ontology_biological_process	16	0.68349	0.019784	0.25672	0.003883	0.366707
Cytosolic Ribosome Assembly	GO:0042256	Gene_Ontology_biological_process	4	1.0442	0.015117	0.57013	0.033527	0.798694
Regulation Of Membrane Potential	GO:0042391	Gene_Ontology_biological_process	402	0.14761	0.0212	0.051447	0.0020603	0.295462
Mechanoreceptor Differentiation	GO:0042490	Gene_Ontology_biological_process	66	0.26785	0.015726	0.12719	0.017612	0.644517
Drinking Behavior	GO:0042756	Gene_Ontology_biological_process	10	0.94156	0.02155	0.34689	0.0033247	0.33465
Trna 3'-End Processing	GO:0042780	Gene_Ontology_biological_process	7	0.57621	0.011035	0.34641	0.048128	0.842221
Negative Regulation Of Macrophage Activation	GO:0043031	Gene_Ontology_biological_process	17	0.61544	0.018362	0.20792	0.0015403	0.259306
Regulation Of Monoatomic Ion Transport	GO:0043269	Gene_Ontology_biological_process	543	0.11565	0.01923	0.04367	0.0040509	0.375593
Negative Regulation Of Monoatomic Ion Transport	GO:0043271	Gene_Ontology_biological_process	114	0.15324	0.01181	0.092985	0.049682	0.851874
Natural Killer Cell Degranulation	GO:0043320	Gene_Ontology_biological_process	11	0.47179	0.011325	0.27625	0.043842	0.830483
Regulation Of Rna Splicing	GO:0043484	Gene_Ontology_biological_process	160	0.26816	0.024454	0.075903	0.00020606	0.150606
Skeletal Muscle Adaptation	GO:0043501	Gene_Ontology_biological_process	22	0.3688	0.012516	0.21835	0.045612	0.834049
Cellular Component Maintenance	GO:0043954	Gene_Ontology_biological_process	69	0.22889	0.01374	0.12347	0.031885	0.786361
Protein Localization To Cytoskeleton	GO:0044380	Gene_Ontology_biological_process	55	0.32573	0.017463	0.12557	0.0047479	0.388953
Negative Regulation Of Protein Kinase Activity By Regulation Of Protein Phosphorylation	GO:0044387	Gene_Ontology_biological_process	7	0.95947	0.018374	0.41644	0.010618	0.540959
Suppression Of Viral Release By Host	GO:0044790	Gene_Ontology_biological_process	15	0.54461	0.015264	0.23011	0.0089798	0.494858
G-Quadruplex Dna Unwinding	GO:0044806	Gene_Ontology_biological_process	7	0.69889	0.013384	0.41825	0.047372	0.842221
Protein Localization To Plasma Membrane Raft	GO:0044860	Gene_Ontology_biological_process	5	0.80803	0.013079	0.41103	0.024665	0.712708
Protein Neddylation	GO:0045116	Gene_Ontology_biological_process	28	0.33377	0.012777	0.17933	0.031364	0.781746
Regulation Of Cell Differentiation	GO:0045595	Gene_Ontology_biological_process	1451	0.05935	0.015732	0.02736	0.015039	0.61682
Negative Regulation Of Cell Differentiation	GO:0045596	Gene_Ontology_biological_process	620	0.098512	0.017467	0.040856	0.0079564	0.466775
Negative Regulation Of Endothelial Cell Differentiation	GO:0045602	Gene_Ontology_biological_process	9	0.64491	0.014003	0.29809	0.015259	0.61682
Regulation Of Inner Ear Auditory Receptor Cell Differentiation	GO:0045607	Gene_Ontology_biological_process	10	0.54899	0.012565	0.32111	0.043672	0.830483
Regulation Of Megakaryocyte Differentiation	GO:0045652	Gene_Ontology_biological_process	26	0.33093	0.012208	0.18399	0.036053	0.808247
Regulation Of Neuron Differentiation	GO:0045664	Gene_Ontology_biological_process	183	0.27417	0.026721	0.077212	0.00019258	0.150606
Negative Regulation Of Neuron Differentiation	GO:0045665	Gene_Ontology_biological_process	70	0.3425	0.020707	0.12547	0.0031728	0.327602
Positive Regulation Of Neuron Differentiation	GO:0045666	Gene_Ontology_biological_process	83	0.24324	0.016008	0.1125	0.015313	0.61682
Positive Regulation Of Cell Size	GO:0045793	Gene_Ontology_biological_process	9	0.71672	0.015563	0.37694	0.028633	0.763729
Negative Regulation Of Nucleobase-Containing Compound Metabolic Process	GO:0045934	Gene_Ontology_biological_process	1395	0.074099	0.01929	0.027767	0.0038122	0.366549
Positive Regulation Of Calcium Ion-Dependent Exocytosis	GO:0045956	Gene_Ontology_biological_process	14	0.50789	0.013753	0.29677	0.043516	0.830483
Protein Autophosphorylation	GO:0046777	Gene_Ontology_biological_process	215	0.14004	0.014781	0.069478	0.021932	0.686343
Quinolinate Metabolic Process	GO:0046874	Gene_Ontology_biological_process	5	0.68442	0.011078	0.34302	0.023016	0.698321
Regulation Of Mrna Splicing, Via Spliceosome	GO:0048024	Gene_Ontology_biological_process	94	0.32286	0.022606	0.10073	0.00067615	0.15688
Positive Regulation Of Mrna Splicing, Via Spliceosome	GO:0048026	Gene_Ontology_biological_process	22	0.38554	0.013084	0.23015	0.046962	0.841837
Behavioral Response To Cocaine	GO:0048148	Gene_Ontology_biological_process	14	0.51383	0.013913	0.27245	0.029661	0.769144
Regulation Of Synaptic Plasticity	GO:0048167	Gene_Ontology_biological_process	185	0.20861	0.020441	0.073282	0.0022121	0.298157
Regulation Of Long-Term Neuronal Synaptic Plasticity	GO:0048169	Gene_Ontology_biological_process	22	0.36853	0.012507	0.21777	0.045301	0.834049
Positive Regulation Of Long-Term Neuronal Synaptic Plasticity	GO:0048170	Gene_Ontology_biological_process	6	1.1538	0.020458	0.45365	0.0054929	0.412981
Isotype Switching To Igg Isotypes	GO:0048291	Gene_Ontology_biological_process	14	0.4549	0.012318	0.27054	0.046351	0.836695
Regulation Of Isotype Switching To Ige Isotypes	GO:0048293	Gene_Ontology_biological_process	6	0.59569	0.010562	0.35042	0.04458	0.832284
Positive Regulation Of Isotype Switching To Igg Isotypes	GO:0048304	Gene_Ontology_biological_process	10	0.58196	0.013319	0.30938	0.029992	0.769144
Positive Regulation Of Behavior	GO:0048520	Gene_Ontology_biological_process	26	0.31567	0.011645	0.18762	0.046252	0.836695
Developmental Cell Growth	GO:0048588	Gene_Ontology_biological_process	206	0.13091	0.013529	0.068888	0.028699	0.763729
Camera-Type Eye Morphogenesis	GO:0048593	Gene_Ontology_biological_process	124	0.16615	0.013351	0.093826	0.0383	0.817067
Embryonic Camera-Type Eye Morphogenesis	GO:0048596	Gene_Ontology_biological_process	26	0.35878	0.013235	0.20657	0.041215	0.819093
Neuron Development	GO:0048666	Gene_Ontology_biological_process	1035	0.07037	0.015939	0.032508	0.015214	0.61682
Collateral Sprouting	GO:0048668	Gene_Ontology_biological_process	25	0.49516	0.017912	0.20177	0.0070668	0.461573
Regulation Of Collateral Sprouting	GO:0048670	Gene_Ontology_biological_process	19	0.54425	0.017166	0.23188	0.0094663	0.499628
Negative Regulation Of Collateral Sprouting	GO:0048671	Gene_Ontology_biological_process	9	1.0929	0.023731	0.3704	0.0015882	0.261681
Generation Of Neurons	GO:0048699	Gene_Ontology_biological_process	1354	0.092812	0.023831	0.028496	0.00056425	0.150606
Sebaceous Gland Development	GO:0048733	Gene_Ontology_biological_process	10	0.8567	0.019608	0.31306	0.0031077	0.325217
Branching Morphogenesis Of A Nerve	GO:0048755	Gene_Ontology_biological_process	10	1.6615	0.038027	0.31153	4.89e-08	0.000378775
Maintenance Of Presynaptic Active Zone Structure	GO:0048790	Gene_Ontology_biological_process	6	1.5804	0.028022	0.49592	0.00072058	0.159433
Homeostasis Of Number Of Cells Within A Tissue	GO:0048873	Gene_Ontology_biological_process	28	0.34473	0.013196	0.18073	0.028244	0.763729
Sensory System Development	GO:0048880	Gene_Ontology_biological_process	386	0.098019	0.0138	0.053229	0.032787	0.79259
Homocysteine Metabolic Process	GO:0050667	Gene_Ontology_biological_process	13	0.59816	0.015608	0.27333	0.014328	0.61682
Regulation Of Mrna Processing	GO:0050684	Gene_Ontology_biological_process	123	0.24577	0.019669	0.087673	0.0025328	0.311333
Negative Regulation Of Mrna Processing	GO:0050686	Gene_Ontology_biological_process	22	0.54964	0.018653	0.22626	0.0075697	0.461573
Regulation Of Defense Response To Virus	GO:0050688	Gene_Ontology_biological_process	73	0.18982	0.011719	0.10707	0.038138	0.817067
Regulation Of Neurogenesis	GO:0050767	Gene_Ontology_biological_process	352	0.11876	0.015982	0.055176	0.015688	0.617948
Positive Regulation Of Neurogenesis	GO:0050769	Gene_Ontology_biological_process	211	0.12548	0.013122	0.0708	0.038181	0.817067
Positive Regulation Of Axonogenesis	GO:0050772	Gene_Ontology_biological_process	67	0.21148	0.01251	0.12218	0.041739	0.819093
Regulation Of Synapse Structure Or Activity	GO:0050803	Gene_Ontology_biological_process	218	0.23664	0.02515	0.069165	0.00031224	0.150606
Negative Regulation Of Synaptic Transmission	GO:0050805	Gene_Ontology_biological_process	54	0.2829	0.015029	0.12984	0.014679	0.61682
Synapse Organization	GO:0050808	Gene_Ontology_biological_process	423	0.18065	0.026598	0.049312	0.00012484	0.138109
Positive Regulation Of Calcium-Mediated Signaling	GO:0050850	Gene_Ontology_biological_process	38	0.28799	0.01284	0.15225	0.029284	0.769144
Nervous System Process	GO:0050877	Gene_Ontology_biological_process	1376	0.05731	0.014825	0.029603	0.026446	0.744719
Neuromuscular Process Controlling Posture	GO:0050884	Gene_Ontology_biological_process	17	0.52122	0.015551	0.27001	0.026788	0.751617
Neuromuscular Process Controlling Balance	GO:0050885	Gene_Ontology_biological_process	50	0.3907	0.019974	0.14807	0.0041667	0.379611
Cognition	GO:0050890	Gene_Ontology_biological_process	303	0.18166	0.022709	0.056553	0.00066009	0.15688
Neuromuscular Process	GO:0050905	Gene_Ontology_biological_process	151	0.22819	0.020219	0.081751	0.0026282	0.318012
Trna Transport	GO:0051031	Gene_Ontology_biological_process	6	0.65579	0.011627	0.3914	0.046928	0.841837
Positive Regulation Of Rna Metabolic Process	GO:0051254	Gene_Ontology_biological_process	1717	0.052525	0.015031	0.024944	0.017623	0.644517
Negative Regulation Of Cytosolic Calcium Ion Concentration	GO:0051481	Gene_Ontology_biological_process	13	0.45824	0.011957	0.27565	0.048226	0.842221
Regulation Of Neurotransmitter Uptake	GO:0051580	Gene_Ontology_biological_process	18	0.60044	0.018434	0.255	0.0092757	0.498827
Positive Regulation Of Neurotransmitter Uptake	GO:0051582	Gene_Ontology_biological_process	6	0.90461	0.016039	0.34575	0.0044482	0.382743
Regulation Of Synapse Structural Plasticity	GO:0051823	Gene_Ontology_biological_process	6	0.97826	0.017345	0.45192	0.015214	0.61682
Regulation Of Calcium Ion Transport	GO:0051924	Gene_Ontology_biological_process	241	0.18994	0.021211	0.06309	0.0013059	0.229838
Positive Regulation Of Calcium Ion Transport	GO:0051928	Gene_Ontology_biological_process	118	0.18052	0.014152	0.088844	0.021092	0.677743
Regulation Of Catecholamine Uptake Involved In Synaptic Transmission	GO:0051940	Gene_Ontology_biological_process	8	0.82591	0.016908	0.362	0.011265	0.557124
Regulation Of Nervous System Development	GO:0051960	Gene_Ontology_biological_process	428	0.10138	0.015013	0.049851	0.020998	0.677743
Negative Regulation Of Nervous System Development	GO:0051961	Gene_Ontology_biological_process	144	0.17817	0.01542	0.084862	0.017894	0.644517
Positive Regulation Of Nervous System Development	GO:0051962	Gene_Ontology_biological_process	255	0.11664	0.013394	0.06422	0.034675	0.806376
Regulation Of Synapse Assembly	GO:0051963	Gene_Ontology_biological_process	103	0.34459	0.02525	0.10028	0.00029555	0.150606
Positive Regulation Of Synapse Assembly	GO:0051965	Gene_Ontology_biological_process	56	0.23608	0.012771	0.13326	0.03824	0.817067
Negative Regulation Of Synaptic Transmission, Glutamatergic	GO:0051967	Gene_Ontology_biological_process	10	0.90547	0.020724	0.32886	0.0029525	0.320236
Sodium Ion Homeostasis	GO:0055078	Gene_Ontology_biological_process	54	0.24886	0.01322	0.13549	0.033141	0.796625
Retina Development In Camera-Type Eye	GO:0060041	Gene_Ontology_biological_process	151	0.22719	0.020131	0.082594	0.0029774	0.320236
Retina Morphogenesis In Camera-Type Eye	GO:0060042	Gene_Ontology_biological_process	59	0.33299	0.018488	0.13692	0.0075135	0.461573
Angiogenesis Involved In Wound Healing	GO:0060055	Gene_Ontology_biological_process	28	0.32138	0.012302	0.18195	0.038685	0.81829
Regulation Of Postsynaptic Membrane Potential	GO:0060078	Gene_Ontology_biological_process	137	0.173	0.014607	0.086298	0.022508	0.692289
Positive Regulation Of Growth Hormone Secretion	GO:0060124	Gene_Ontology_biological_process	9	0.48075	0.010439	0.2612	0.032854	0.79259
Phospholipase C-Activating Dopamine Receptor Signaling Pathway	GO:0060158	Gene_Ontology_biological_process	8	0.69567	0.014242	0.38339	0.034808	0.806527
Regulation Of Dopamine Receptor Signaling Pathway	GO:0060159	Gene_Ontology_biological_process	11	0.85829	0.020602	0.3311	0.0047715	0.388953
Regulation Of Nuclear-Transcribed Mrna Poly(A) Tail Shortening	GO:0060211	Gene_Ontology_biological_process	15	0.75339	0.021116	0.25316	0.0014629	0.251749
Regulation Of Cell Development	GO:0060284	Gene_Ontology_biological_process	775	0.065384	0.012907	0.036719	0.037493	0.817067
Long-Term Synaptic Potentiation	GO:0060291	Gene_Ontology_biological_process	86	0.19749	0.013229	0.10899	0.034999	0.806527
Regulation Of Membrane Repolarization	GO:0060306	Gene_Ontology_biological_process	29	0.36509	0.014223	0.1851	0.02429	0.706096
Regulation Of Ventricular Cardiac Muscle Cell Membrane Repolarization	GO:0060307	Gene_Ontology_biological_process	19	0.57993	0.018291	0.22418	0.0048462	0.390927
Positive Regulation Of Response To Type Ii Interferon	GO:0060332	Gene_Ontology_biological_process	6	0.65457	0.011606	0.37451	0.04026	0.819093
Cell Adhesion Molecule Production	GO:0060352	Gene_Ontology_biological_process	11	0.5534	0.013284	0.26916	0.019897	0.672348
Negative Regulation Of Cell Adhesion Molecule Production	GO:0060354	Gene_Ontology_biological_process	6	0.96256	0.017067	0.37775	0.0054194	0.411449
Response To Ammonium Ion	GO:0060359	Gene_Ontology_biological_process	6	0.97047	0.017207	0.46214	0.017874	0.644517
Cardiac Muscle Cell Myoblast Differentiation	GO:0060379	Gene_Ontology_biological_process	12	0.69667	0.017466	0.29484	0.0090741	0.494858
Positive Regulation Of Heart Growth	GO:0060421	Gene_Ontology_biological_process	31	0.36659	0.014764	0.19905	0.032772	0.79259
Lung Growth	GO:0060437	Gene_Ontology_biological_process	6	0.91551	0.016232	0.48713	0.030104	0.769144
Developmental Growth Involved In Morphogenesis	GO:0060560	Gene_Ontology_biological_process	214	0.15986	0.016834	0.06818	0.0095298	0.499628
Mammary Gland Duct Morphogenesis	GO:0060603	Gene_Ontology_biological_process	29	0.34526	0.01345	0.19331	0.037053	0.81606
Mammary Gland Branching Involved In Pregnancy	GO:0060745	Gene_Ontology_biological_process	6	0.81238	0.014404	0.47864	0.044834	0.834049
Parental Behavior	GO:0060746	Gene_Ontology_biological_process	11	0.6827	0.016388	0.37535	0.034477	0.806376
Positive Regulation Of Response To Cytokine Stimulus	GO:0060760	Gene_Ontology_biological_process	61	0.23746	0.013405	0.12181	0.025634	0.732508
Blood Vessel Endothelial Cell Differentiation	GO:0060837	Gene_Ontology_biological_process	11	0.54182	0.013006	0.32626	0.048398	0.842221
Endocardial Cell Differentiation	GO:0060956	Gene_Ontology_biological_process	6	0.78945	0.013997	0.4489	0.03933	0.81829
Positive Regulation Of Dendritic Spine Morphogenesis	GO:0061003	Gene_Ontology_biological_process	14	0.59904	0.016221	0.3183	0.029926	0.769144
Regulation Of Mrna Catabolic Process	GO:0061013	Gene_Ontology_biological_process	173	0.13715	0.013001	0.073319	0.030706	0.774551
Negative Regulation Of Vascular Wound Healing	GO:0061044	Gene_Ontology_biological_process	5	1.0384	0.016808	0.52416	0.0238	0.706096
3'-Utr-Mediated Mrna Destabilization	GO:0061158	Gene_Ontology_biological_process	17	0.45326	0.013524	0.25103	0.035496	0.806527
Cardiac Conduction	GO:0061337	Gene_Ontology_biological_process	92	0.25136	0.017412	0.10735	0.0096083	0.499628
Axon Development	GO:0061564	Gene_Ontology_biological_process	442	0.091504	0.013765	0.049246	0.031586	0.783981
Calcium Ion Transmembrane Transport Via High Voltage-Gated Calcium Channel	GO:0061577	Gene_Ontology_biological_process	15	0.52318	0.014663	0.24785	0.017399	0.644517
Motor Behavior	GO:0061744	Gene_Ontology_biological_process	18	0.48301	0.014828	0.22625	0.016394	0.634776
Neuron Cellular Homeostasis	GO:0070050	Gene_Ontology_biological_process	60	0.26732	0.014967	0.12097	0.013566	0.596904
Negative Regulation Of Neuron Projection Regeneration	GO:0070571	Gene_Ontology_biological_process	13	0.48634	0.01269	0.28989	0.046717	0.841
Calcium Ion Transmembrane Transport	GO:0070588	Gene_Ontology_biological_process	330	0.15416	0.020098	0.05318	0.0018758	0.27935
Centromeric Sister Chromatid Cohesion	GO:0070601	Gene_Ontology_biological_process	9	0.68986	0.014979	0.33875	0.020858	0.677743
Regulation Of Glycogen Metabolic Process	GO:0070873	Gene_Ontology_biological_process	32	0.31066	0.012712	0.17684	0.039494	0.81829
Positive Regulation Of Glycogen Metabolic Process	GO:0070875	Gene_Ontology_biological_process	16	0.3857	0.011164	0.22592	0.043901	0.830483
Rna Surveillance	GO:0071025	Gene_Ontology_biological_process	16	0.50632	0.014656	0.25328	0.02281	0.695436
Cut Catabolic Process	GO:0071034	Gene_Ontology_biological_process	5	0.67874	0.010986	0.35713	0.028692	0.763729
Histone Mrna Catabolic Process	GO:0071044	Gene_Ontology_biological_process	15	0.63184	0.017709	0.28956	0.014559	0.61682
Dna Conformation Change	GO:0071103	Gene_Ontology_biological_process	86	0.16903	0.011322	0.097767	0.041927	0.819093
Cellular Response To Ammonium Ion	GO:0071242	Gene_Ontology_biological_process	5	1.273	0.020604	0.50735	0.0060575	0.434345
Cellular Response To Alkaloid	GO:0071312	Gene_Ontology_biological_process	36	0.29446	0.012778	0.1539	0.027867	0.761393
Cellular Response To Organic Cyclic Compound	GO:0071407	Gene_Ontology_biological_process	545	0.073086	0.012175	0.043951	0.048175	0.842221
Response To Heparin	GO:0071503	Gene_Ontology_biological_process	6	0.88082	0.015617	0.45011	0.025189	0.722573
Chemokine (C-C Motif) Ligand 5 Production	GO:0071609	Gene_Ontology_biological_process	10	0.47497	0.010871	0.25972	0.033727	0.798694
Positive Regulation Of Chemokine (C-C Motif) Ligand 5 Production	GO:0071651	Gene_Ontology_biological_process	5	0.83933	0.013585	0.45887	0.033702	0.798694
Commissural Neuron Axon Guidance	GO:0071679	Gene_Ontology_biological_process	11	0.6322	0.015175	0.34962	0.035294	0.806527
Response To Fibroblast Growth Factor	GO:0071774	Gene_Ontology_biological_process	105	0.20252	0.014982	0.09616	0.017605	0.644517
Endoplasmic Reticulum Tubular Network Formation	GO:0071787	Gene_Ontology_biological_process	5	1.0054	0.016274	0.39801	0.0057711	0.426053
Macrophage Apoptotic Process	GO:0071888	Gene_Ontology_biological_process	12	0.50617	0.01269	0.30037	0.045989	0.834049
Distal Tubule Development	GO:0072017	Gene_Ontology_biological_process	12	0.93382	0.023412	0.27891	0.00040771	0.150606
Microtubule Anchoring At Microtubule Organizing Center	GO:0072393	Gene_Ontology_biological_process	13	0.75921	0.019811	0.24852	0.0011275	0.213697
Mesenchymal Stem Cell Differentiation	GO:0072497	Gene_Ontology_biological_process	11	0.72409	0.017381	0.29775	0.0075164	0.461573
Ires-Dependent Viral Translational Initiation	GO:0075522	Gene_Ontology_biological_process	10	0.67346	0.015414	0.29296	0.010764	0.54379
Viral Translational Termination-Reinitiation	GO:0075525	Gene_Ontology_biological_process	5	0.62346	0.010091	0.36416	0.043455	0.830483
Cardiac Muscle Cell Action Potential	GO:0086001	Gene_Ontology_biological_process	69	0.45934	0.027573	0.13088	0.00022501	0.150606
Cardiac Muscle Cell Action Potential Involved In Contraction	GO:0086002	Gene_Ontology_biological_process	47	0.46989	0.023293	0.16111	0.0017713	0.269643
Cardiac Muscle Cell Contraction	GO:0086003	Gene_Ontology_biological_process	67	0.34467	0.020388	0.13217	0.0045623	0.383853
Ventricular Cardiac Muscle Cell Action Potential	GO:0086005	Gene_Ontology_biological_process	32	0.38956	0.01594	0.19725	0.024144	0.706096
Membrane Repolarization	GO:0086009	Gene_Ontology_biological_process	43	0.32126	0.015234	0.15791	0.020964	0.677743
Membrane Repolarization During Action Potential	GO:0086011	Gene_Ontology_biological_process	25	0.56585	0.020469	0.21512	0.0042691	0.381075
Membrane Repolarization During Cardiac Muscle Cell Action Potential	GO:0086013	Gene_Ontology_biological_process	20	0.71534	0.023148	0.25448	0.0024725	0.311333
Cell-Cell Signaling Involved In Cardiac Conduction	GO:0086019	Gene_Ontology_biological_process	32	0.32904	0.013464	0.19932	0.049394	0.850016
Atrial Cardiac Muscle Cell To Av Node Cell Signaling	GO:0086026	Gene_Ontology_biological_process	15	0.50722	0.014216	0.28831	0.039271	0.81829
Cardiac Muscle Cell-Cardiac Muscle Cell Adhesion	GO:0086042	Gene_Ontology_biological_process	7	1.0773	0.02063	0.41368	0.0046098	0.383853
Cell Communication Involved In Cardiac Conduction	GO:0086065	Gene_Ontology_biological_process	58	0.25555	0.014068	0.13771	0.031761	0.785806
Regulation Of Heart Rate By Cardiac Conduction	GO:0086091	Gene_Ontology_biological_process	40	0.57098	0.026116	0.17062	0.00041027	0.150606
Establishment Of Planar Polarity Involved In Neural Tube Closure	GO:0090177	Gene_Ontology_biological_process	13	0.63033	0.016448	0.27832	0.011769	0.569016
Regulation Of Locomotion Involved In Locomotory Behavior	GO:0090325	Gene_Ontology_biological_process	6	0.81679	0.014482	0.44959	0.034636	0.806376
Mitochondrial Trna Processing	GO:0090646	Gene_Ontology_biological_process	11	0.72119	0.017311	0.32525	0.013307	0.594385
Cellular Response To Oxygen-Glucose Deprivation	GO:0090650	Gene_Ontology_biological_process	4	0.90836	0.013151	0.46076	0.024345	0.706096
Postsynaptic Membrane Assembly	GO:0097104	Gene_Ontology_biological_process	7	0.81892	0.015683	0.34324	0.0085264	0.483961
Postsynaptic Density Assembly	GO:0097107	Gene_Ontology_biological_process	22	0.41957	0.014239	0.19764	0.016889	0.641241
Gephyrin Clustering Involved In Postsynaptic Density Assembly	GO:0097116	Gene_Ontology_biological_process	5	0.75191	0.01217	0.32734	0.010814	0.54379
Neuronal Stem Cell Population Maintenance	GO:0097150	Gene_Ontology_biological_process	23	0.46078	0.015989	0.22175	0.018865	0.66708
Calcium Ion Transmembrane Import Into Cytosol	GO:0097553	Gene_Ontology_biological_process	187	0.15762	0.015528	0.069306	0.011481	0.56239
Observational Learning	GO:0098597	Gene_Ontology_biological_process	7	0.58413	0.011186	0.31097	0.030173	0.769144
Learned Vocalization Behavior Or Vocal Learning	GO:0098598	Gene_Ontology_biological_process	9	0.66909	0.014528	0.30225	0.013432	0.594385
Monoatomic Cation Transmembrane Transport	GO:0098655	Gene_Ontology_biological_process	782	0.072588	0.014391	0.036559	0.023554	0.705392
Import Into Cell	GO:0098657	Gene_Ontology_biological_process	244	0.11725	0.013174	0.064805	0.035221	0.806527
Postsynaptic Specialization Assembly	GO:0098698	Gene_Ontology_biological_process	27	0.41323	0.015534	0.17474	0.0090263	0.494858
Calcium Ion Import Across Plasma Membrane	GO:0098703	Gene_Ontology_biological_process	48	0.35852	0.01796	0.14522	0.0067847	0.461573
Import Across Plasma Membrane	GO:0098739	Gene_Ontology_biological_process	193	0.12131	0.012138	0.073081	0.04848	0.842221
Cell-Cell Adhesion Via Plasma-Membrane Adhesion Molecules	GO:0098742	Gene_Ontology_biological_process	262	0.1553	0.018073	0.069848	0.0131	0.591696
Regulation Of Action Potential	GO:0098900	Gene_Ontology_biological_process	53	0.35324	0.018591	0.14831	0.0086198	0.483961
Regulation Of Cardiac Muscle Cell Action Potential	GO:0098901	Gene_Ontology_biological_process	28	0.55799	0.02136	0.20277	0.0029663	0.320236
Membrane Repolarization During Ventricular Cardiac Muscle Cell Action Potential	GO:0098915	Gene_Ontology_biological_process	13	0.67905	0.017719	0.31196	0.014757	0.61682
Dendritic Transport	GO:0098935	Gene_Ontology_biological_process	13	0.37947	0.0099018	0.22117	0.043116	0.830483
Postsynapse Assembly	GO:0099068	Gene_Ontology_biological_process	36	0.40186	0.017439	0.15612	0.0050294	0.397425
Postsynaptic Modulation Of Chemical Synaptic Transmission	GO:0099170	Gene_Ontology_biological_process	27	0.6836	0.025697	0.18574	0.00011682	0.138109
Presynapse Organization	GO:0099172	Gene_Ontology_biological_process	44	0.29489	0.014145	0.14938	0.024197	0.706096
Regulation Of Trans-Synaptic Signaling	GO:0099177	Gene_Ontology_biological_process	445	0.13163	0.019866	0.047452	0.0027725	0.320236
Synaptic Signaling	GO:0099536	Gene_Ontology_biological_process	717	0.1231	0.023411	0.037584	0.00052887	0.150606
Trans-Synaptic Signaling By Trans-Synaptic Complex	GO:0099545	Gene_Ontology_biological_process	7	1.0585	0.02027	0.42447	0.0063282	0.449592
Trans-Synaptic Signaling, Modulating Synaptic Transmission	GO:0099550	Gene_Ontology_biological_process	12	1.0006	0.025085	0.30254	0.0004723	0.150606
Synaptic Membrane Adhesion	GO:0099560	Gene_Ontology_biological_process	25	0.65235	0.023598	0.20084	0.00058207	0.150606
Regulation Of Postsynaptic Cytosolic Calcium Ion Concentration	GO:0099566	Gene_Ontology_biological_process	11	0.64768	0.015547	0.24288	0.003834	0.366549
Inorganic Ion Import Across Plasma Membrane	GO:0099587	Gene_Ontology_biological_process	123	0.22489	0.017998	0.092228	0.007381	0.461573
Cardiac Muscle Cell Membrane Repolarization	GO:0099622	Gene_Ontology_biological_process	33	0.56298	0.023393	0.18077	0.00092336	0.188171
Regulation Of Cardiac Muscle Cell Membrane Repolarization	GO:0099623	Gene_Ontology_biological_process	22	0.54065	0.018348	0.2096	0.0049529	0.395415
Ventricular Cardiac Muscle Cell Membrane Repolarization	GO:0099625	Gene_Ontology_biological_process	24	0.56142	0.019899	0.20707	0.0033547	0.33465
Positive Regulation Of Calcineurin-Mediated Signaling	GO:0106058	Gene_Ontology_biological_process	21	0.49188	0.016309	0.20243	0.0075591	0.461573
Rna Decapping	GO:0110154	Gene_Ontology_biological_process	17	0.41359	0.01234	0.23874	0.04161	0.819093
Negative Regulation Of Cold-Induced Thermogenesis	GO:0120163	Gene_Ontology_biological_process	45	0.31857	0.015453	0.16951	0.030112	0.769144
Sperm Mitochondrial Sheath Assembly	GO:0120317	Gene_Ontology_biological_process	5	1.0985	0.01778	0.54125	0.021208	0.677743
Antiviral Innate Immune Response	GO:0140374	Gene_Ontology_biological_process	26	0.389	0.01435	0.18868	0.019625	0.670909
Radial Glia-Guided Pyramidal Neuron Migration	GO:0140650	Gene_Ontology_biological_process	6	0.75704	0.013423	0.42428	0.037199	0.81606
Negative Regulation Of Neuroinflammatory Response	GO:0150079	Gene_Ontology_biological_process	14	0.45384	0.012289	0.21092	0.01572	0.617948
Positive Regulation Of Dendrite Development	GO:1900006	Gene_Ontology_biological_process	15	0.58749	0.016466	0.28963	0.021267	0.677743
Regulation Of Cellular Response To Heat	GO:1900034	Gene_Ontology_biological_process	17	0.422	0.012591	0.24996	0.04569	0.834049
Regulation Of Long-Term Synaptic Potentiation	GO:1900271	Gene_Ontology_biological_process	46	0.26249	0.012873	0.14574	0.03585	0.807042
Positive Regulation Of Long-Term Synaptic Potentiation	GO:1900273	Gene_Ontology_biological_process	24	0.41816	0.014821	0.20412	0.020258	0.673296
Regulation Of Glutamate Receptor Signaling Pathway	GO:1900449	Gene_Ontology_biological_process	6	0.57051	0.010115	0.34376	0.048506	0.842221
Mitochondrial Rna Modification	GO:1900864	Gene_Ontology_biological_process	7	0.91709	0.017563	0.4454	0.019753	0.670909
Regulation Of Calcium Ion Transmembrane Transporter Activity	GO:1901019	Gene_Ontology_biological_process	88	0.28177	0.019092	0.10192	0.0028531	0.320236
Positive Regulation Of Calcium Ion Transmembrane Transporter Activity	GO:1901021	Gene_Ontology_biological_process	44	0.28789	0.013809	0.14712	0.025193	0.722573
Regulation Of Voltage-Gated Calcium Channel Activity	GO:1901385	Gene_Ontology_biological_process	40	0.70382	0.032192	0.15993	5.43e-06	0.0140187
Positive Regulation Of Voltage-Gated Calcium Channel Activity	GO:1901387	Gene_Ontology_biological_process	18	0.82302	0.025267	0.23782	0.00027016	0.150606
Glycoside Transport	GO:1901656	Gene_Ontology_biological_process	5	0.74346	0.012034	0.42085	0.038658	0.81829
Regulation Of High Voltage-Gated Calcium Channel Activity	GO:1901841	Gene_Ontology_biological_process	13	0.69219	0.018062	0.28602	0.0077643	0.466099
Negative Regulation Of High Voltage-Gated Calcium Channel Activity	GO:1901842	Gene_Ontology_biological_process	5	0.82362	0.013331	0.45922	0.036453	0.80886
Regulation Of Delayed Rectifier Potassium Channel Activity	GO:1902259	Gene_Ontology_biological_process	17	0.45205	0.013487	0.26175	0.042092	0.819093
Ceramide 1-Phosphate Transport	GO:1902389	Gene_Ontology_biological_process	7	0.89676	0.017173	0.43047	0.018623	0.665413
Regulation Of Mitotic Cytokinesis	GO:1902412	Gene_Ontology_biological_process	10	0.68615	0.015704	0.39341	0.040578	0.819093
Protein Localization To Cell Junction	GO:1902414	Gene_Ontology_biological_process	100	0.17469	0.012613	0.097268	0.036262	0.808247
Regulation Of Protein Autoubiquitination	GO:1902498	Gene_Ontology_biological_process	5	0.6574	0.010641	0.39441	0.047787	0.842221
Negative Regulation Of Rna Biosynthetic Process	GO:1902679	Gene_Ontology_biological_process	1177	0.060656	0.014593	0.030235	0.022428	0.692289
Regulation Of Neuroblast Proliferation	GO:1902692	Gene_Ontology_biological_process	44	0.30208	0.01449	0.1485	0.020976	0.677743
Negative Regulation Of Lens Fiber Cell Differentiation	GO:1902747	Gene_Ontology_biological_process	6	0.92684	0.016433	0.49362	0.030224	0.769144
Negative Regulation Of Amyloid Precursor Protein Catabolic Process	GO:1902992	Gene_Ontology_biological_process	20	0.53387	0.017276	0.22363	0.0084911	0.483961
Regulation Of Calcium Ion Transmembrane Transport	GO:1903169	Gene_Ontology_biological_process	169	0.23798	0.022298	0.074372	0.00068878	0.15688
Regulation Of Mrna Metabolic Process	GO:1903311	Gene_Ontology_biological_process	278	0.18012	0.021582	0.058452	0.0010318	0.204878
Negative Regulation Of Mrna Metabolic Process	GO:1903312	Gene_Ontology_biological_process	84	0.3019	0.019987	0.10856	0.0027132	0.320236
Regulation Of Fear Response	GO:1903365	Gene_Ontology_biological_process	9	0.70027	0.015205	0.33623	0.018646	0.665413
Positive Regulation Of Fear Response	GO:1903367	Gene_Ontology_biological_process	6	0.92964	0.016483	0.46023	0.021703	0.683203
Response To Glycoside	GO:1903416	Gene_Ontology_biological_process	6	1.0924	0.019368	0.41606	0.0043304	0.381075
Negative Regulation Of Microglial Cell Activation	GO:1903979	Gene_Ontology_biological_process	8	0.59527	0.012187	0.27153	0.014187	0.61682
Regulation Of Monoatomic Cation Transmembrane Transport	GO:1904062	Gene_Ontology_biological_process	309	0.11579	0.014615	0.057191	0.021463	0.678406
Regulation Of Adipose Tissue Development	GO:1904177	Gene_Ontology_biological_process	12	0.54985	0.013785	0.27144	0.021408	0.678406
Positive Regulation Of Dopaminergic Neuron Differentiation	GO:1904340	Gene_Ontology_biological_process	5	0.71882	0.011635	0.40956	0.039631	0.81829
Positive Regulation Of Telomere Capping	GO:1904355	Gene_Ontology_biological_process	17	0.4801	0.014324	0.29061	0.049275	0.849857
Positive Regulation Of Calcium Ion Transmembrane Transport	GO:1904427	Gene_Ontology_biological_process	89	0.22491	0.015325	0.10103	0.013013	0.591696
L-Alanine Transmembrane Transport	GO:1904557	Gene_Ontology_biological_process	4	0.92914	0.013452	0.53701	0.041805	0.819093
Response To Amyloid-Beta	GO:1904645	Gene_Ontology_biological_process	48	0.26052	0.01305	0.14388	0.035105	0.806527
Cellular Response To Amyloid-Beta	GO:1904646	Gene_Ontology_biological_process	41	0.31386	0.014534	0.15375	0.020614	0.677743
Excitatory Synapse Assembly	GO:1904861	Gene_Ontology_biological_process	31	0.32952	0.013272	0.17396	0.029103	0.769144
Negative Regulation Of Establishment Of Protein Localization	GO:1904950	Gene_Ontology_biological_process	117	0.15284	0.011932	0.0917	0.04779	0.842221
Regulation Of Midbrain Dopaminergic Neuron Differentiation	GO:1904956	Gene_Ontology_biological_process	5	0.789	0.012771	0.40597	0.025987	0.737155
Lysosomal Protein Catabolic Process	GO:1905146	Gene_Ontology_biological_process	17	0.46631	0.013913	0.26563	0.039595	0.81829
Protein Localization To Microtubule Organizing Center	GO:1905508	Gene_Ontology_biological_process	34	0.35346	0.014907	0.15906	0.013142	0.591696
Regulation Of Artery Morphogenesis	GO:1905651	Gene_Ontology_biological_process	4	1.0503	0.015205	0.50955	0.019652	0.670909
Regulation Of Calcium Ion Import Across Plasma Membrane	GO:1905664	Gene_Ontology_biological_process	13	0.77134	0.020127	0.26778	0.0019879	0.290458
Positive Regulation Of Calcium Ion Import Across Plasma Membrane	GO:1905665	Gene_Ontology_biological_process	11	0.85747	0.020583	0.28465	0.0012984	0.229838
Regulation Of 3'-Utr-Mediated Mrna Stabilization	GO:1905868	Gene_Ontology_biological_process	6	1.0739	0.01904	0.44103	0.0074544	0.461573
Positive Regulation Of 3'-Utr-Mediated Mrna Stabilization	GO:1905870	Gene_Ontology_biological_process	5	1.1616	0.018802	0.4777	0.0075195	0.461573
Regulation Of Amyloid Fibril Formation	GO:1905906	Gene_Ontology_biological_process	15	0.46873	0.013137	0.28484	0.049934	0.852358
Negative Regulation Of Amyloid Fibril Formation	GO:1905907	Gene_Ontology_biological_process	11	0.68697	0.01649	0.35823	0.027584	0.761393
Negative Regulation Of Calcium Ion Import Across Plasma Membrane	GO:1905949	Gene_Ontology_biological_process	5	1.1336	0.018348	0.4439	0.0053336	0.408945
Response To Nerve Growth Factor	GO:1990089	Gene_Ontology_biological_process	47	0.38031	0.018852	0.14483	0.0043247	0.381075
Neutrophil Migration	GO:1990266	Gene_Ontology_biological_process	108	0.17444	0.013087	0.10308	0.045297	0.834049
Presynaptic Active Zone Organization	GO:1990709	Gene_Ontology_biological_process	8	1.5926	0.032604	0.41142	5.44e-05	0.0863533
Regulation Of G1/S Transition Of Mitotic Cell Cycle	GO:2000045	Gene_Ontology_biological_process	21	0.35546	0.011786	0.20394	0.040677	0.819093
Regulation Of Type B Pancreatic Cell Development	GO:2000074	Gene_Ontology_biological_process	9	0.62816	0.01364	0.36862	0.044191	0.830483
Regulation Of Macrophage Apoptotic Process	GO:2000109	Gene_Ontology_biological_process	9	0.67794	0.014721	0.36338	0.031055	0.780811
Negative Regulation Of Dendrite Development	GO:2000171	Gene_Ontology_biological_process	9	0.73503	0.01596	0.31393	0.0096132	0.499628
Regulation Of Branching Morphogenesis Of A Nerve	GO:2000172	Gene_Ontology_biological_process	5	1.5768	0.025523	0.48013	0.00051251	0.150606
Regulation Of Neural Precursor Cell Proliferation	GO:2000177	Gene_Ontology_biological_process	85	0.23295	0.015513	0.10797	0.015494	0.61682
Regulation Of Ampa Receptor Activity	GO:2000311	Gene_Ontology_biological_process	24	0.42346	0.015009	0.23071	0.033227	0.796625
Regulation Of Camp-Dependent Protein Kinase Activity	GO:2000479	Gene_Ontology_biological_process	21	0.45001	0.014921	0.24424	0.032711	0.79259
Negative Regulation Of Camp-Dependent Protein Kinase Activity	GO:2000480	Gene_Ontology_biological_process	12	0.56864	0.014256	0.32684	0.040959	0.819093
Positive Regulation Of Camp-Dependent Protein Kinase Activity	GO:2000481	Gene_Ontology_biological_process	6	0.68646	0.012171	0.41663	0.049722	0.851874
Regulation Of Interleukin-1-Mediated Signaling Pathway	GO:2000659	Gene_Ontology_biological_process	8	0.83596	0.017114	0.41494	0.02198	0.686343
Regulation Of Mesenchymal Stem Cell Differentiation	GO:2000739	Gene_Ontology_biological_process	8	1.3001	0.026615	0.37647	0.00027763	0.150606
Regulation Of Skeletal Muscle Cell Differentiation	GO:2001014	Gene_Ontology_biological_process	19	0.40029	0.012625	0.22204	0.035723	0.806527
Regulation Of Cation Channel Activity	GO:2001257	Gene_Ontology_biological_process	130	0.14623	0.012029	0.088275	0.048812	0.845638
