# Supplementary material for: Analysis of Genomic and Transcriptomic Data Revealed Key Genes and Processes in the Development of Major Depressive Disorder
Source: Int J Mol Sci. 2025 Sep 30;26(19):9557. doi: 10.3390/ijms26199557 (PMC12524790; doi:10.3390/ijms26199557)
Supplement: Supplementary file 1 [file ijms-26-09557-s001.zip › Table S4.xlsx]

## Sheet: Table S4
GTEX v8 tissue	TYPE	NGENES	BETA	BETA_STD	SE	P
Brain_Cortex	COVAR	17270	0.050102	0.091335	0.0082524	6.507e-10
Brain_Frontal_Cortex_BA9	COVAR	17270	0.04839	0.089138	0.0079864	7.017e-10
Brain_Cerebellar_Hemisphere	COVAR	17270	0.041205	0.082691	0.0071212	3.6751e-09
Brain_Cerebellum	COVAR	17270	0.042149	0.083673	0.0073371	4.6999e-09
Brain_Anterior_cingulate_cortex_BA24	COVAR	17270	0.047604	0.084058	0.0083832	6.9229e-09
Brain_Amygdala	COVAR	17270	0.046596	0.079346	0.0091189	1.633e-07
Brain_Nucleus_accumbens_basal_ganglia	COVAR	17270	0.04486	0.077803	0.0087987	1.7342e-07
Brain_Hypothalamus	COVAR	17270	0.047605	0.081917	0.0094163	2.1711e-07
Brain_Hippocampus	COVAR	17270	0.043815	0.074159	0.0092955	1.2286e-06
Brain_Caudate_basal_ganglia	COVAR	17270	0.04245	0.073298	0.0091299	1.6779e-06
Brain_Putamen_basal_ganglia	COVAR	17270	0.040954	0.069657	0.0092398	4.6944e-06
Brain_Substantia_nigra	COVAR	17270	0.034307	0.059038	0.010058	0.00032455
Pituitary	COVAR	17270	0.031647	0.05899	0.010446	0.0012261
Brain_Spinal_cord_cervical_c-1	COVAR	17270	0.024314	0.04369	0.010065	0.0078585
Cells_EBV-transformed_lymphocytes	COVAR	17270	0.0049906	0.01089	0.0056467	0.18841
Ovary	COVAR	17270	0.006127	0.012418	0.0113	0.29385
Cells_Cultured_fibroblasts	COVAR	17270	0.0038957	0.0083463	0.0075805	0.30366
Testis	COVAR	17270	0.0031515	0.0054407	0.0065302	0.31469
Nerve_Tibial	COVAR	17270	-0.00039665	-0.00079823	0.011775	0.51344
Colon_Sigmoid	COVAR	17270	-0.0057395	-0.011227	0.014583	0.65305
Muscle_Skeletal	COVAR	17270	-0.0080653	-0.015254	0.0083542	0.83282
Cervix_Ectocervix	COVAR	17270	-0.013783	-0.027007	0.014241	0.83343
Artery_Tibial	COVAR	17270	-0.012716	-0.026177	0.011739	0.86064
Uterus	COVAR	17270	-0.016138	-0.032876	0.012741	0.89735
Esophagus_Gastroesophageal_Junction	COVAR	17270	-0.019512	-0.038402	0.014926	0.90442
Cervix_Endocervix	COVAR	17270	-0.022368	-0.044274	0.01357	0.95035
Esophagus_Muscularis	COVAR	17270	-0.025363	-0.05002	0.014452	0.96037
Heart_Left_Ventricle	COVAR	17270	-0.019552	-0.032627	0.010839	0.96436
Adipose_Subcutaneous	COVAR	17270	-0.023283	-0.046461	0.012498	0.96876
Heart_Atrial_Appendage	COVAR	17270	-0.023122	-0.041504	0.011299	0.97963
Whole_Blood	COVAR	17270	-0.013718	-0.024786	0.0066173	0.98091
Liver	COVAR	17270	-0.016984	-0.030578	0.0074306	0.98886
Adrenal_Gland	COVAR	17270	-0.027069	-0.052245	0.011758	0.98933
Vagina	COVAR	17270	-0.030488	-0.058287	0.01293	0.9908
Kidney_Medulla	COVAR	17270	-0.026331	-0.048684	0.010787	0.99267
Thyroid	COVAR	17270	-0.02804	-0.055526	0.011418	0.99296
Esophagus_Mucosa	COVAR	17270	-0.022646	-0.04377	0.0089576	0.99426
Spleen	COVAR	17270	-0.022121	-0.043831	0.0085001	0.99537
Pancreas	COVAR	17270	-0.028887	-0.048283	0.010069	0.99794
Artery_Aorta	COVAR	17270	-0.034744	-0.070888	0.011977	0.99814
Kidney_Cortex	COVAR	17270	-0.032895	-0.057796	0.010508	0.99913
Fallopian_Tube	COVAR	17270	-0.043842	-0.085042	0.013903	0.99919
Skin_Sun_Exposed_Lower_leg	COVAR	17270	-0.030035	-0.05826	0.0090707	0.99953
Skin_Not_Sun_Exposed_Suprapubic	COVAR	17270	-0.030016	-0.05786	0.0090481	0.99954
Breast_Mammary_Tissue	COVAR	17270	-0.049283	-0.09476	0.01474	0.99959
Artery_Coronary	COVAR	17270	-0.047968	-0.09547	0.013822	0.99974
Bladder	COVAR	17270	-0.053642	-0.10452	0.015387	0.99975
Adipose_Visceral_Omentum	COVAR	17270	-0.045803	-0.08895	0.013016	0.99978
Prostate	COVAR	17270	-0.050573	-0.095929	0.014148	0.99982
Colon_Transverse	COVAR	17270	-0.053978	-0.099233	0.013548	0.99997
Small_Intestine_Terminal_Ileum	COVAR	17270	-0.045742	-0.084116	0.011154	0.99998
Minor_Salivary_Gland	COVAR	17270	-0.047255	-0.087929	0.011265	0.99999
Lung	COVAR	17270	-0.054919	-0.10615	0.010739	1
Stomach	COVAR	17270	-0.071478	-0.12983	0.014006	1
