# Supplementary material for: Analysis of Genomic and Transcriptomic Data Revealed Key Genes and Processes in the Development of Major Depressive Disorder
Source: Int J Mol Sci. 2025 Sep 30;26(19):9557. doi: 10.3390/ijms26199557 (PMC12524790; doi:10.3390/ijms26199557)
Supplement: Supplementary file 1 [file ijms-26-09557-s001.zip › Table S5.xlsx]

## Sheet: Table S5
ensembl_id	gene_id	protein_name	gene_symbol	direction	CommonMind	PsychENCODE	Cortex	Frontal_Cortex	Anterior_cingulate_cortex	Amygdala	Caudate	Hippocampus	Hypothalamus	Nucleus_accumbens	Putamen	Substantia_nigra	Cerebellar_Hemisphere	Cerebellum	Spinal_cord_cervical	meta.p	meta.adj.p	CommonMind	PsychENCODE	Cortex	Frontal_Cortex	Anterior_cingulate_cortex	Amygdala	Caudate	Hippocampus	Hypothalamus	Nucleus_accumbens	Putamen	Substantia_nigra	Cerebellar_Hemisphere	Cerebellum	Spinal_cord_cervical	CommonMind	PsychENCODE	Cortex	Frontal_Cortex	Anterior_cingulate_cortex	Amygdala	Caudate	Hippocampus	Hypothalamus	Nucleus_accumbens	Putamen	Substantia_nigra	Cerebellar_Hemisphere
					TWAS Z-score																	TWAS p-value															TWAS adjusted p-value (Benjamini-Hochberg correction)
ENSG00000081760	65985	acetoacetyl-CoA synthetase	AACS	up	0	2.59	0	0	2.79	0	0	0	0	1.98	0	0	0	0	0	0.293698	1	NA	0.00957999	NA	NA	0.00521902	NA	NA	NA	NA	0.0480395	NA	NA	NA	NA	NA	NA	0.199141	NA	NA	0.159204	NA	NA	NA	NA	0.422675	NA	NA	NA
ENSG00000154263	10349	ATP binding cassette subfamily A member 10	ABCA10	down	0	0	0	0	0	0	0	-3.59	-3.05	0	-2.98	0	0	-3.66	-2.15	7.33888e-05	0.00362467	NA	NA	NA	NA	NA	NA	NA	0.000325129	0.00230114	NA	0.00286776	NA	NA	0.000253135	0.0312943	NA	NA	NA	NA	NA	NA	NA	0.0400559	0.10307	NA	0.11997	NA	NA
ENSG00000197150	11194	ATP binding cassette subfamily B member 8	ABCB8	up	2.01	2.6	2.71	2.85	2.23	0	0	0	0	0	3.03	0	0	0	0	0.000189311	0.0082989	0.0447895	0.0093477	0.00669499	0.00439057	0.0254496	NA	NA	NA	NA	NA	0.00241803	NA	NA	NA	NA	0.40955	0.196417	0.183994	0.15148	0.348852	NA	NA	NA	NA	NA	0.108063	NA	NA
ENSG00000161204	55324	ATP binding cassette subfamily F member 3	ABCF3	up	0	2.26	0	0	0	0	3.62	2.58	0	0	0	0	3.63	3.14	0	5.98858e-05	0.00302842	NA	0.0237898	NA	NA	NA	NA	0.000293554	0.00991505	NA	NA	NA	NA	0.000286523	0.00166171	NA	NA	0.30113	NA	NA	NA	NA	0.0257654	0.23718	NA	NA	NA	NA	0.0309818
ENSG00000114331	23527	ArfGAP with coiled-coil, ankyrin repeat and PH domains 2	ACAP2	up	0	0	2.58	0	0	0	2.11	0	0	2.23	0	0	0	0	0	0.00668152	0.192233	NA	NA	0.00975226	NA	NA	NA	0.03452	NA	NA	0.0257148	NA	NA	NA	NA	NA	NA	NA	0.219027	NA	NA	NA	0.332798	NA	NA	0.332403	NA	NA	NA
ENSG00000181513	79777	acyl-CoA binding domain containing 4	ACBD4	down	0	0	0	0	0	0	-2.28	0	0	0	0	0	-2.74	-2.17	0	0.137006	1	NA	NA	NA	NA	NA	NA	0.0228743	NA	NA	NA	NA	NA	0.00614246	0.0300236	NA	NA	NA	NA	NA	NA	NA	0.28026	NA	NA	NA	NA	NA	0.159774
ENSG00000159640	1636	angiotensin I converting enzyme	ACE	up	2.83	0	2.87	0	1.99	0	0	0	0	0	0	0	2.45	2.9	0	0.0133733	0.347634	0.00461942	NA	0.00411871	NA	0.0470914	NA	NA	NA	NA	NA	NA	NA	0.0141074	0.00378541	NA	0.146144	NA	0.137221	NA	0.444933	NA	NA	NA	NA	NA	NA	NA	0.240237
ENSG00000122729	48	aconitase 1	ACO1	up	0	0	0	0	0	0	2.04	0	0	2.28	2.13	0	0	2.23	0	0.0120204	0.318615	NA	NA	NA	NA	NA	NA	0.040998	NA	NA	0.0223477	0.0330987	NA	NA	0.0257497	NA	NA	NA	NA	NA	NA	NA	0.356869	NA	NA	0.312868	0.406054	NA	NA
ENSG00000162836	51205	acid phosphatase 6, lysophosphatidic	ACP6	down	-3.57	0	-2.95	-3.14	-2.82	-3.1	-3.32	-3.62	-3	-3.46	-3.11	-3.31	-2.98	-3.3	-3.03	1.52852e-24	1.07848e-21	0.000359327	NA	0.00317235	0.00166434	0.00474764	0.00192717	0.000903498	0.000296501	0.00273433	0.000533362	0.0018999	0.000946206	0.00288333	0.000982584	0.00245515	0.0365983	NA	0.119526	0.0819579	0.153244	0.112665	0.0494342	0.0397054	0.118923	0.0407167	0.0963812	0.0863105	0.109729
ENSG00000176715	197322	acyl-CoA synthetase family member 3	ACSF3	down	0	0	-2.19	-2.3	0	-2.89	-2.79	-2.67	0	-1.97	0	-2.18	0	2.17	-2.75	3.54392e-07	2.62551e-05	NA	NA	0.0288571	0.0215467	NA	0.00381266	0.00530145	0.00760702	NA	0.0490453	NA	0.0294653	NA	0.0299765	0.00604059	NA	NA	0.338873	0.316705	NA	0.159291	0.139594	0.211078	NA	0.425831	NA	0.374264	NA
ENSG00000166743	116285	acyl-CoA synthetase medium chain family member 1	ACSM1	up	0	0	0	2.42	0	0	0	0	0	0	0	0	0	2.28	2.41	0.132783	1	NA	NA	NA	0.0153675	NA	NA	NA	NA	NA	NA	NA	NA	NA	0.0225128	0.0161291	NA	NA	NA	0.274541	NA	NA	NA	NA	NA	NA	NA	NA	NA
ENSG00000101442	79913	actin related protein 5	ACTR5	up	0	3.81	0	0	0	0	0	0	0	0	0	0	4.29	2.74	0	0.0130962	0.342839	NA	0.000140632	NA	NA	NA	NA	NA	NA	NA	NA	NA	NA	1.8272e-05	0.00605765	NA	NA	0.0236401	NA	NA	NA	NA	NA	NA	NA	NA	NA	NA	0.00605899
ENSG00000132744	91703	aminoacylase 3	ACY3	up	0	0	0	3.62	0	0	2.04	0	0	2.41	0	0	2.01	1.97	0	0.00280324	0.0895742	NA	NA	NA	0.00029716	NA	NA	0.040923	NA	NA	0.0157603	NA	NA	0.0440008	0.0491311	NA	NA	NA	NA	0.0292665	NA	NA	0.356869	NA	NA	0.255064	NA	NA	0.400411
ENSG00000148848	8038	ADAM metallopeptidase domain 12	ADAM12	up	0	0	0	0	0	0	4.14	0	0	4.34	4.27	0	0	0	0	4.29526e-05	0.00222528	NA	NA	NA	NA	NA	NA	3.48714e-05	NA	NA	1.42493e-05	1.99248e-05	NA	NA	NA	NA	NA	NA	NA	NA	NA	NA	0.00641434	NA	NA	0.00320293	0.00469348	NA	NA
ENSG00000134917	11095	ADAM metallopeptidase with thrombospondin type 1 motif 8	ADAMTS8	up	0	0	0	2.11	0	0	0	0	0	2.8	2.32	0	0	0	0	0.263964	1	NA	NA	NA	0.0348713	NA	NA	NA	NA	NA	0.00505745	0.0206054	NA	NA	NA	NA	NA	NA	NA	0.359978	NA	NA	NA	NA	NA	0.13826	0.33895	NA	NA
ENSG00000138031	109	adenylate cyclase 3	ADCY3	down	-2.01	-2.07	-2.37	-2.17	0	0	-2.02	0	0	0	0	0	0	0	0	0.037119	0.81966	0.0445878	0.0379888	0.0178782	0.0303161	NA	NA	0.0431502	NA	NA	NA	NA	NA	NA	NA	NA	0.40921	0.372763	0.272629	0.349933	NA	NA	0.360092	NA	NA	NA	NA	NA	NA
ENSG00000181915	84890	2-aminoethanethiol dioxygenase	ADO	down	-4.9	-3.42	0	0	0	0	-3.38	0	0	-4.21	0	0	0	0	0	3.65183e-06	0.000219956	9.51893e-07	0.000620814	NA	NA	NA	NA	0.000716982	NA	NA	2.54941e-05	NA	NA	NA	NA	NA	0.000449043	0.0492322	NA	NA	NA	NA	0.0444213	NA	NA	0.00491186	NA	NA	NA
ENSG00000188234	119016	ArfGAP with GTPase domain, ankyrin repeat and PH domain 4	AGAP4	up	0	3.21	0	3.2	0	0	0	2.3	0	2.71	0	0	2.17	0	2.59	5.11828e-07	3.64604e-05	NA	0.00130921	NA	0.00135896	NA	NA	NA	0.0216378	NA	0.00680859	NA	NA	0.0299464	NA	0.00954016	NA	0.0662791	NA	0.0705376	NA	NA	NA	0.347106	NA	0.166955	NA	NA	0.331007
ENSG00000116922	54955	AFG2 interacting ribosome maturation factor	AIRIM	down	-2.23	0	0	0	-3.15	-3.41	-2.4	0	0	0	0	0	0	-2.96	0	0.000695641	0.026912	0.0260063	NA	NA	NA	0.001656	0.000651347	0.0161748	NA	NA	NA	NA	NA	NA	0.00307553	NA	0.339293	NA	NA	NA	0.0995627	0.0640226	0.243374	NA	NA	NA	NA	NA	NA
ENSG00000105127	10270	A-kinase anchoring protein 8	AKAP8	up	3.22	2.4	2.66	2.66	0	0	0	0	0	0	0	0	0	0	0	0.0798427	1	0.00127635	0.0162067	0.00779429	0.00780964	NA	NA	NA	NA	NA	NA	NA	NA	NA	NA	NA	0.0829986	0.25071	0.198989	0.196058	NA	NA	NA	NA	NA	NA	NA	NA	NA
ENSG00000144908	10840	aldehyde dehydrogenase 1 family member L1	ALDH1L1	up	0	0	0	0	0	0	0	0	0	0	0	0	2.14	2.28	2.08	0.831917	1	NA	NA	NA	NA	NA	NA	NA	NA	NA	NA	NA	NA	0.0327007	0.0228819	0.0376359	NA	NA	NA	NA	NA	NA	NA	NA	NA	NA	NA	NA	0.341575
ENSG00000118514	64577	aldehyde dehydrogenase 8 family member A1	ALDH8A1	up	2.23	2.17	2.2	0	0	2.01	0	2.07	0	0	2.02	2.09	2.01	0	2.11	2.39675e-08	2.19214e-06	0.0260627	0.0300349	0.0281117	NA	NA	0.0449233	NA	0.0386899	NA	NA	0.0431686	0.0363382	0.0448545	NA	0.0349208	0.339527	0.335853	0.335903	NA	NA	0.454842	NA	0.428663	NA	NA	0.427585	0.409879	0.402601
ENSG00000139133	84920	ALG10 alpha-1,2-glucosyltransferase	ALG10	up	3.08	3.09	0	0	0	0	0	0	3.22	0	0	0	0	0	0	0.114001	1	0.00205417	0.0019924	NA	NA	NA	NA	NA	NA	0.00126796	NA	NA	NA	NA	NA	NA	0.109251	0.0818575	NA	NA	NA	NA	NA	NA	0.0766784	NA	NA	NA	NA
ENSG00000175548	144245	ALG10 alpha-1,2-glucosyltransferase B	ALG10B	down	0	0	0	0	0	0	0	-3.28	0	0	0	0	-2.47	0	-3.86	0.0186073	0.461604	NA	NA	NA	NA	NA	NA	NA	0.00104482	NA	NA	NA	NA	0.0136226	NA	0.000114696	NA	NA	NA	NA	NA	NA	NA	0.072019	NA	NA	NA	NA	0.236919
ENSG00000214160	10195	ALG3 alpha-1,3- mannosyltransferase	ALG3	up	0	0	0	0	0	0	3.88	0	0	0	3.08	3.08	0	0	0	0.058034	1	NA	NA	NA	NA	NA	NA	0.000104051	NA	NA	NA	0.00210345	0.00205209	NA	NA	NA	NA	NA	NA	NA	NA	NA	0.0141409	NA	NA	NA	0.101235	0.113297	NA
ENSG00000091542	54890	alkB homolog 5, RNA demethylase	ALKBH5	up	0	0	2.37	3.06	0	0	2.85	2.8	0	0	3	0	0	3.04	2.66	7.76823e-07	5.40385e-05	NA	NA	0.0176526	0.00220485	NA	NA	0.00442015	0.00506023	NA	NA	0.00272539	NA	NA	0.00234147	0.00783719	NA	NA	0.272629	0.0972188	NA	NA	0.128428	0.184059	NA	NA	0.118966	NA	NA
ENSG00000178038	259173	ALS2 C-terminal like	ALS2CL	up	2.36	0	2.19	2.08	2.7	0	0	0	0	0	0	0	0	0	0	0.143709	1	0.0182722	NA	0.0283854	0.037581	0.00699608	NA	NA	NA	NA	NA	NA	NA	NA	NA	NA	0.287011	NA	0.336904	0.367663	0.176158	NA	NA	NA	NA	NA	NA	NA	NA
ENSG00000104899	268	anti-Mullerian hormone	AMH	up	0	0	2.02	2.44	2.65	0	2.4	0	2.5	2.51	2.6	2.22	2.58	2.58	2.45	1.74101e-10	2.26285e-08	NA	NA	0.0435895	0.0146784	0.00811957	NA	0.0164965	NA	0.0124164	0.0121826	0.00935292	0.0263443	0.00993966	0.00975112	0.0144308	NA	NA	0.406488	0.267202	0.194474	NA	0.245358	NA	0.25348	0.225999	0.234072	0.363621	0.198011
ENSG00000133805	272	adenosine monophosphate deaminase 3	AMPD3	up	0	2.08	2.75	0	0	0	0	0	2.19	0	0	1.99	0	2.46	0	1.07704e-05	0.000604487	NA	0.0379054	0.00588636	NA	NA	NA	NA	NA	0.0283238	NA	NA	0.0464013	NA	0.0138811	NA	NA	0.372658	0.170814	NA	NA	NA	NA	NA	0.354955	NA	NA	0.463973	NA
ENSG00000145020	275	aminomethyltransferase	AMT	down	0	-4.44	-4.36	-3.28	-5.27	0	-4.46	-4.35	-4.64	-4.6	-4.79	-4.88	-3.7	-4.45	-3.89	3.08556e-46	6.53126e-43	NA	9.08529e-06	1.27343e-05	0.00103069	1.34871e-07	NA	8.19584e-06	1.34353e-05	3.41065e-06	4.13603e-06	1.70034e-06	1.04506e-06	0.000216303	8.67083e-06	0.000101999	NA	0.00321243	0.00396632	0.0599832	9.93329e-05	NA	0.00265608	0.00459644	0.00113726	0.00128726	0.00091187	0.000365422	0.0262358
ENSG00000174945	155185	archaelysin family metallopeptidase 1	AMZ1	up	2	2.43	0	0	0	0	2.18	0	2.08	0	0	0	2.31	0	0	0.0133338	0.347219	0.0453286	0.0152221	NA	NA	NA	NA	0.0294009	NA	0.0379315	NA	NA	NA	0.0208759	NA	NA	0.409781	0.24542	NA	NA	NA	NA	0.315984	NA	0.396614	NA	NA	NA	0.283707
ENSG00000166839	348094	ankyrin repeat and death domain containing 1A	ANKDD1A	down	-2.85	-2.49	-2.16	0	0	0	-2.83	0	0	-2.58	0	0	0	-2.11	0	0.00175653	0.0599689	0.00438273	0.0126525	0.0308462	NA	NA	NA	0.00461297	NA	NA	0.00990846	NA	NA	NA	0.0348898	NA	0.142845	0.226708	0.344768	NA	NA	NA	0.129498	NA	NA	0.202734	NA	NA	NA
ENSG00000170209	255239	ankyrin repeat and kinase domain containing 1	ANKK1	down	0	-2.97	-3.78	-4.15	-2.85	0	0	-2.12	0	0	0	0	-3.22	-3.52	0	6.67227e-09	6.73936e-07	NA	0.0030087	0.000156011	3.27619e-05	0.00439668	NA	NA	0.0343594	NA	NA	NA	NA	0.00128216	0.000430358	NA	NA	0.103287	0.0215593	0.00599231	0.153244	NA	NA	0.416988	NA	NA	NA	NA	0.0716571
ENSG00000230453	441459	ankyrin repeat domain 18B	ANKRD18B	down	0	0	0	-2.26	0	0	-2.17	0	-2.24	-2.22	0	0	0	0	0	0.0930325	1	NA	NA	NA	0.0240671	NA	NA	0.0297761	NA	0.0248895	0.0267597	NA	NA	NA	NA	NA	NA	NA	NA	0.325222	NA	NA	0.31725	NA	0.334947	0.336231	NA	NA	NA
ENSG00000135976	375248	ankyrin repeat domain 36	ANKRD36	down	-2.01	0	0	0	0	0	0	-2.37	0	0	-3.57	0	-2.88	0	-2.78	1.44375e-06	9.46548e-05	0.0444129	NA	NA	NA	NA	NA	NA	0.0176435	NA	NA	0.000351236	NA	0.00398343	NA	0.0053733	0.40921	NA	NA	NA	NA	NA	NA	0.31321	NA	NA	0.0387805	NA	0.127437
ENSG00000196912	57730	ankyrin repeat domain 36B	ANKRD36B	up	3.25	-2.31	2.41	3.31	2.95	0	3.51	0	0	0	0	-2.59	3.22	3.29	0	1.73996e-12	2.96334e-10	0.00114289	0.0206208	0.0158138	0.000934466	0.00316301	NA	0.000448392	NA	NA	NA	NA	0.00969635	0.00127741	0.000996369	NA	0.0806595	0.28344	0.260817	0.0560825	0.132754	NA	0.0343468	NA	NA	NA	NA	0.223549	0.0716571
ENSG00000106013	56311	ankyrin repeat domain 7	ANKRD7	down	0	0	-2.65	0	0	0	-2.21	0	0	0	0	0	0	0	-2.07	0.0255516	0.602864	NA	NA	0.00799114	NA	NA	NA	0.0268792	NA	NA	NA	NA	NA	NA	NA	0.0382056	NA	NA	0.19982	NA	NA	NA	0.304731	NA	NA	NA	NA	NA	NA
ENSG00000064999	23294	ankyrin repeat and sterile alpha motif domain containing 1A	ANKS1A	up	2.86	2.62	2.52	2.24	0	2.38	0	0	0	0	2.39	0	0	0	0	0.00250899	0.0817048	0.0042853	0.00871098	0.0116377	0.0248235	NA	0.0171843	NA	NA	NA	NA	0.0167059	NA	NA	NA	NA	0.141731	0.190453	0.23357	0.325222	NA	0.302598	NA	NA	NA	NA	0.31117	NA	NA
ENSG00000152056	130340	adaptor related protein complex 1 subunit sigma 3	AP1S3	down	0	0	0	0	0	0	0	0	-2.55	-2.25	0	0	0	-2.36	0	0.441358	1	NA	NA	NA	NA	NA	NA	NA	NA	0.0108718	0.0242398	NA	NA	NA	0.0183314	NA	NA	NA	NA	NA	NA	NA	NA	NA	0.239899	0.325086	NA	NA	NA
ENSG00000119682	9870	apoptosis resistant E3 ubiquitin protein ligase 1	AREL1	down	-5.41	-5.73	-4.29	-5.77	0	0	-4.15	0	0	-1.99	0	0	-5.93	0	0	4.00463e-26	3.12298e-23	6.21578e-08	1.03362e-08	1.77917e-05	7.98435e-09	NA	NA	3.39399e-05	NA	NA	0.0469805	NA	NA	2.94862e-09	NA	NA	5.06473e-05	1.05987e-05	0.00519519	7.66698e-06	NA	NA	0.00641434	NA	NA	0.418778	NA	NA	3.66661e-06
ENSG00000242247	26286	ADP ribosylation factor GTPase activating protein 3	ARFGAP3	up	2.62	2.27	2.3	0	0	0	2.56	2.24	0	0	2.31	2.52	0	0	0	8.62792e-06	0.00049359	0.00872987	0.023339	0.0212466	NA	NA	NA	0.0104714	0.0250831	NA	NA	0.0206765	0.0116313	NA	NA	NA	0.195234	0.29861	0.287918	NA	NA	NA	0.199378	0.371423	NA	NA	0.33895	0.239239	NA
ENSG00000102606	8874	Rho guanine nucleotide exchange factor 7	ARHGEF7	up	0	2.41	2.1	0	0	2.39	2.86	3.45	2.9	2.14	3.52	0	2.15	0	0	1.28613e-09	1.4888e-07	NA	0.0161436	0.0361628	NA	NA	0.0167062	0.00420988	0.000561045	0.00377564	0.0319887	0.000439006	NA	0.0313176	NA	NA	NA	0.25071	0.373789	NA	NA	0.302598	0.124945	0.0540005	0.138179	0.36561	0.0445413	NA	0.33657
ENSG00000205143	138715	AT-rich interaction domain 3C	ARID3C	down	0	-2.21	-2.55	0	-2.13	0	-2.41	0	0	0	-2.04	0	0	0	0	0.00139276	0.0489018	NA	0.0268883	0.0109095	NA	0.0332925	NA	0.0159353	NA	NA	NA	0.0409139	NA	NA	NA	NA	NA	0.316843	0.227894	NA	0.386858	NA	0.243367	NA	NA	NA	0.424755	NA	NA
ENSG00000152219	120534	ADP ribosylation factor like GTPase 14 effector protein	ARL14EP	down	-2.8	0	-2.67	-3.78	0	0	-2.75	-2.4	0	-3.43	-2.75	0	-3.1	-2.92	-2.73	1.0318e-12	1.86442e-10	0.00511982	NA	0.00764301	0.000157131	NA	NA	0.00598335	0.0166199	NA	0.000610937	0.005884	NA	0.00193576	0.00352207	0.00624462	0.15326	NA	0.198223	0.0204459	NA	NA	0.150036	0.307576	NA	0.0449428	0.176708	NA	0.0894069
ENSG00000228696	51326	ADP ribosylation factor like GTPase 17B	ARL17B	up	2.52	0	2.37	2.89	2.32	2.06	2.02	2.85	1.98	2.42	2.54	2.74	2.71	3.1	2.23	2.03183e-13	4.06832e-11	0.0118881	NA	0.0177231	0.00381678	0.0201281	0.0398483	0.0431631	0.00443582	0.0478097	0.0154908	0.0111933	0.006096	0.00678709	0.00190962	0.0254842	0.228164	NA	0.272629	0.142075	0.306882	0.434709	0.360092	0.178625	0.449771	0.251709	0.256218	0.189297	0.165485
ENSG00000177917	151188	ADP ribosylation factor like GTPase 6 interacting protein 6	ARL6IP6	up	0	0	0	2.39	0	0	0	0	0	0	2.08	0	2.41	0	0	0.127971	1	NA	NA	NA	0.0166658	NA	NA	NA	NA	NA	NA	0.0378516	NA	0.0158157	NA	NA	NA	NA	NA	0.285773	NA	NA	NA	NA	NA	NA	0.41655	NA	0.256245
ENSG00000104442	55156	armadillo repeat containing 1	ARMC1	down	0	-2.85	-2.32	0	-2.58	0	-2.57	-1.98	0	-2.27	-2.41	0	-2.86	0	-2.13	1.11078e-08	1.06183e-06	NA	0.00440769	0.0205075	NA	0.00976117	NA	0.0101862	0.0475995	NA	0.0231918	0.0158798	NA	0.00424454	NA	0.0333074	NA	0.126956	0.284306	NA	0.208023	NA	0.196116	0.447245	NA	0.320538	0.310893	NA	0.131461
ENSG00000136950	81873	actin related protein 2/3 complex subunit 5 like	ARPC5L	down	0	-2.18	0	0	0	0	0	0	-2.35	0	0	0	-2.14	-2.37	0	0.223899	1	NA	0.0293853	NA	NA	NA	NA	NA	NA	0.0186046	NA	NA	NA	0.0321269	0.0178823	NA	NA	0.33166	NA	NA	NA	NA	NA	NA	0.300175	NA	NA	NA	0.339998
ENSG00000100299	410	arylsulfatase A	ARSA	down	-2.1	-2.23	0	-2.4	0	0	0	0	0	-1.97	0	0	0	0	0	0.000169814	0.00755594	0.0359624	0.0259442	NA	0.0161726	NA	NA	NA	NA	NA	0.0487943	NA	NA	NA	NA	NA	0.381492	0.311647	NA	0.279815	NA	NA	NA	NA	NA	0.425478	NA	NA	NA
ENSG00000153317	50807	ArfGAP with SH3 domain, ankyrin repeat and PH domain 1	ASAP1	down	-3.35	-3.6	-2.12	0	-2.09	0	0	0	0	-2.43	-3.28	0	-2.54	0	0	9.49424e-06	0.000536932	0.000795017	0.000314262	0.0339321	NA	0.0368452	NA	NA	NA	NA	0.0152639	0.00105616	NA	0.01124	NA	NA	0.0619629	0.0379373	0.360633	NA	0.403517	NA	NA	NA	NA	0.251059	0.0748079	NA	0.215859
ENSG00000196372	79754	ankyrin repeat and SOCS box containing 13	ASB13	up	3.06	3.51	2.5	2.98	0	0	0	0	0	0	0	0	0	0	0	0.00042291	0.0172624	0.00224272	0.000454926	0.0125951	0.00291128	NA	NA	NA	NA	NA	NA	NA	NA	NA	NA	NA	0.112642	0.0460705	0.238722	0.116481	NA	NA	NA	NA	NA	NA	NA	NA	NA
ENSG00000166183	374569	asparaginase	ASPG	down	0	0	-2.21	0	0	0	0	0	-2.37	0	-2.83	0	0	0	0	0.65696	1	NA	NA	0.0267875	NA	NA	NA	NA	NA	0.0178598	NA	0.00470567	NA	NA	NA	NA	NA	NA	0.327621	NA	NA	NA	NA	NA	0.29449	NA	0.154957	NA	NA
ENSG00000174939	253982	aspartate beta-hydroxylase domain containing 1	ASPHD1	down	0	0	0	0	0	0	0	-2.21	-2.1	-2.46	0	-2.28	0	0	0	0.0882146	1	NA	NA	NA	NA	NA	NA	NA	0.0271192	0.035518	0.0139857	NA	0.0226432	NA	NA	NA	NA	NA	NA	NA	NA	NA	NA	0.378215	0.386194	0.23876	NA	0.332205	NA
ENSG00000213676	1388	activating transcription factor 6 beta	ATF6B	up	0	0	0	3.55	4.57	0	0	0	0	0	0	2.25	0	0	0	0.000633128	0.0248176	NA	NA	NA	0.000390865	4.78168e-06	NA	NA	NA	NA	NA	NA	0.0244501	NA	NA	NA	NA	NA	NA	0.0349142	0.0020124	NA	NA	NA	NA	NA	NA	0.339711	NA
ENSG00000166896	91419	ATP23 metallopeptidase and ATP synthase assembly factor homolog	ATP23	up	2.02	0	0	1.96	0	2.14	2.2	2.11	2.37	0	2.29	0	0	2.14	0	2.11662e-08	1.94795e-06	0.0435119	NA	NA	0.0494495	NA	0.0323229	0.0278245	0.0345145	0.0180265	NA	0.0218959	NA	NA	0.0325113	NA	0.408374	NA	NA	0.423963	NA	0.404924	0.308486	0.416988	0.295615	NA	0.349776	NA	NA
ENSG00000017260	27032	ATPase secretory pathway Ca2+ transporting 1	ATP2C1	up	2.29	2.63	0	2.07	0	0	0	0	0	2.23	2.11	0	0	0	0	0.145945	1	0.0221533	0.00846786	NA	0.0383306	NA	NA	NA	NA	NA	0.0259572	0.0348033	NA	NA	NA	NA	0.312693	0.186329	NA	0.369919	NA	NA	NA	NA	NA	0.332892	0.407014	NA	NA
ENSG00000164053	84126	ATR interacting protein	ATRIP	down	-2.58	0	0	-2.72	0	0	0	0	0	-3.69	0	0	0	0	0	0.0503475	1	0.00979008	NA	NA	0.00654426	NA	NA	NA	NA	NA	0.000221266	NA	NA	NA	NA	NA	0.208776	NA	NA	0.190356	NA	NA	NA	NA	NA	0.0228666	NA	NA	NA
ENSG00000112309	135152	beta-1,3-glucuronyltransferase 2	B3GAT2	down	-2.66	-2.68	0	0	0	0	0	0	0	0	-2.2	0	0	0	0	0.64068	1	0.00786172	0.00737054	NA	NA	NA	NA	NA	NA	NA	NA	0.0279411	NA	NA	NA	NA	0.188129	0.172336	NA	NA	NA	NA	NA	NA	NA	NA	0.381056	NA	NA
ENSG00000149541	26229	beta-1,3-glucuronyltransferase 3	B3GAT3	up	0	0	0	0	0	0	3.44	3.32	0	0	2.91	0	3.76	0	3.32	4.88677e-07	3.49793e-05	NA	NA	NA	NA	NA	NA	0.000586061	0.000895834	NA	NA	0.00360056	NA	0.000167733	NA	0.000887559	NA	NA	NA	NA	NA	NA	0.0398238	0.0672968	NA	NA	0.132515	NA	0.023752
ENSG00000187676	145173	beta 3-glucosyltransferase	B3GLCT	down	-5.95	-5.53	-3.74	0	0	0	0	-4.45	0	0	0	0	0	0	0	2.19689e-12	3.57707e-10	2.70564e-09	3.18362e-08	0.000183904	NA	NA	NA	NA	8.51946e-06	NA	NA	NA	NA	NA	NA	NA	4.04178e-06	2.55172e-05	0.0232216	NA	NA	NA	NA	0.00327999	NA	NA	NA	NA	NA
ENSG00000204463	7917	BAG cochaperone 6	BAG6	up	0	0	0	4.24	3.23	3.23	2.44	0	0	2.42	2.25	0	3.23	2.8	0	2.17921e-10	2.80777e-08	NA	NA	NA	2.22322e-05	0.001254	0.001254	0.0148442	NA	NA	0.0154452	0.0244486	NA	0.001254	0.00511426	NA	NA	NA	NA	0.00474411	0.0893019	0.0893475	0.232485	NA	NA	0.251709	0.361982	NA	0.0716571
ENSG00000138376	580	BRCA1 associated RING domain 1	BARD1	down	-2.3	0	-3.3	-2.94	0	0	-3.6	0	0	0	0	0	-2.16	-2.6	0	3.89132e-07	2.85434e-05	0.0212704	NA	0.000976618	0.003291	NA	NA	0.000316062	NA	NA	NA	NA	NA	0.0305985	0.00938782	NA	0.307495	NA	0.0648849	0.126407	NA	NA	0.0271749	NA	NA	NA	NA	NA	0.334499
ENSG00000174483	582	Bardet-Biedl syndrome 1	BBS1	up	0	0	3.48	0	0	0	0	0	0	3.05	2.84	0	0	3.06	0	0.00818449	0.228163	NA	NA	0.000493531	NA	NA	NA	NA	NA	NA	0.0022707	0.00448234	NA	NA	0.0022425	NA	NA	NA	0.0470566	NA	NA	NA	NA	NA	NA	0.0850673	0.154373	NA	NA
ENSG00000075790	55973	B cell receptor associated protein 29	BCAP29	down	0	-3.09	0	0	-1.98	0	-3.32	0	0	0	-3.61	0	0	0	0	0.0026994	0.0873297	NA	0.00199575	NA	NA	0.0477308	NA	0.000892682	NA	NA	NA	0.000307509	NA	NA	NA	NA	NA	0.0818575	NA	NA	0.444933	NA	0.0494342	NA	NA	NA	0.0359716	NA	NA
ENSG00000114200	590	butyrylcholinesterase	BCHE	up	3.7	3.57	0	0	0	0	2.51	0	0	0	3.75	0	0	0	0	0.00013988	0.00633406	0.000217442	0.000361013	NA	NA	NA	NA	0.0119815	NA	NA	NA	0.000178542	NA	NA	NA	NA	0.0274497	0.0420662	NA	NA	NA	NA	0.209752	NA	NA	NA	0.0248239	NA	NA
ENSG00000188848	389206	BEN domain containing 4	BEND4	down	-3.52	-3	0	0	0	0	0	-3.03	0	0	0	0	0	0	0	0.117715	1	0.000432038	0.00270617	NA	NA	NA	NA	NA	0.00241913	NA	NA	NA	NA	NA	NA	NA	0.0399212	0.0976023	NA	NA	NA	NA	NA	0.122215	NA	NA	NA	NA	NA
ENSG00000145692	635	betaine--homocysteine S-methyltransferase	BHMT	down	0	-2.34	0	-1.96	0	0	-2.86	-2.59	0	-3.39	-2.44	0	0	0	0	0.000104778	0.00500804	NA	0.0190774	NA	0.0497598	NA	NA	0.00421129	0.00946049	NA	0.000701091	0.0147523	NA	NA	NA	NA	NA	0.273173	NA	0.425674	NA	NA	0.124945	0.233106	NA	0.0456693	0.299427	NA	NA
ENSG00000122870	80114	BicC family RNA binding protein 1	BICC1	up	0	2.53	0	0	0	0	0	0	0	0	2.3	2.31	0	0	0	0.127381	1	NA	0.0114702	NA	NA	NA	NA	NA	NA	NA	NA	0.0215739	0.0211578	NA	NA	NA	NA	0.216603	NA	NA	NA	NA	NA	NA	NA	NA	0.34759	0.317065	NA
ENSG00000136717	274	bridging integrator 1	BIN1	down	0	0	0	0	0	-2.44	0	0	0	0	0	0	-2.37	-2.1	0	0.326884	1	NA	NA	NA	NA	NA	0.0146533	NA	NA	NA	NA	NA	NA	0.0176289	0.0358071	NA	NA	NA	NA	NA	NA	0.291954	NA	NA	NA	NA	NA	NA	0.267526
ENSG00000113734	662	BCL2 interacting protein 1	BNIP1	up	2.03	2.23	0	2.24	0	2.22	2.06	0	2.05	0	2.56	2.12	0	0	0	2.06126e-06	0.000129414	0.0420412	0.0258467	NA	0.0248493	NA	0.0261739	0.0397389	NA	0.0408432	NA	0.0104824	0.0337117	NA	NA	NA	0.402904	0.311647	NA	0.325222	NA	0.372978	0.350983	NA	0.404523	NA	0.245943	0.395124	NA
ENSG00000166275	119032	BLOC-1 related complex subunit 7	BORCS7	down	0	0	0	0	0	-2.67	0	-2.11	-2.33	0	0	0	0	0	0	0.00202291	0.0670548	NA	NA	NA	NA	NA	0.00768744	NA	0.0348795	0.0196121	NA	NA	NA	NA	NA	NA	NA	NA	NA	NA	NA	0.219092	NA	0.416988	0.306446	NA	NA	NA	NA
ENSG00000162399	7809	barttin CLCNK type accessory subunit beta	BSND	up	0	0	2.87	0	0	0	3.67	0	0	3.45	0	0	3.69	3.64	0	7.81116e-06	0.000450342	NA	NA	0.00416402	NA	NA	NA	0.000240823	NA	NA	0.000568748	NA	NA	0.00022009	0.000277456	NA	NA	NA	0.137221	NA	NA	NA	0.0225464	NA	NA	0.042614	NA	NA	0.0262358
ENSG00000026950	11119	butyrophilin subfamily 3 member A1	BTN3A1	down	0	0	-4.22	0	0	0	0	-2.14	-3.77	0	0	0	0	0	0	0.000732483	0.0281901	NA	NA	2.43071e-05	NA	NA	NA	NA	0.0320365	0.000164407	NA	NA	NA	NA	NA	NA	NA	NA	0.00605378	NA	NA	NA	NA	0.403238	0.0234946	NA	NA	NA	NA
ENSG00000186470	11118	butyrophilin subfamily 3 member A2	BTN3A2	up	4.93	3.96	6.48	6.11	5.54	6.74	6.31	5.75	6.03	4.87	4.67	5.53	5.61	5.99	6.43	1.15243e-96	8.53778e-93	8.3143e-07	7.63967e-05	9.29333e-11	1.00812e-09	3.04592e-08	1.53778e-11	2.85406e-10	9.15969e-09	1.66608e-09	1.09443e-06	3.08377e-06	3.18367e-08	1.97411e-08	2.11347e-09	1.27896e-10	0.000414006	0.0145069	1.08546e-07	1.29072e-06	2.99109e-05	1.75307e-08	3.00604e-07	9.40395e-06	4.99991e-06	0.00063258	0.00115765	2.22645e-05	1.63654e-05
ENSG00000111801	10384	butyrophilin subfamily 3 member A3	BTN3A3	down	-5.62	-5.68	-5.06	0	0	0	0	0	0	0	0	0	-3.34	-4.55	0	2.50284e-16	6.8675e-14	1.87077e-08	1.31521e-08	4.18745e-07	NA	NA	NA	NA	NA	NA	NA	NA	NA	0.000838084	5.28263e-06	NA	1.93343e-05	1.22601e-05	0.000244547	NA	NA	NA	NA	NA	NA	NA	NA	NA	0.0604149
ENSG00000227051	56967	chromosome 14 open reading frame 132	C14orf132	up	2.3	2.18	0	0	0	0	2.3	0	0	0	0	0	0	0	0	0.328043	1	0.0214651	0.0291403	NA	NA	NA	NA	0.0213592	NA	NA	NA	NA	NA	NA	NA	NA	0.30872	0.33166	NA	NA	NA	NA	0.270628	NA	NA	NA	NA	NA	NA
ENSG00000169609	123207	chromosome 15 open reading frame 40	C15orf40	down	-2	0	0	0	-2.01	-2.18	-2.22	-2.02	0	0	-2.04	0	0	0	0	6.97727e-07	4.87652e-05	0.0453346	NA	NA	NA	0.0443705	0.0291682	0.0262457	0.0432761	NA	NA	0.0411746	NA	NA	NA	NA	0.409781	NA	NA	NA	0.43427	0.395855	0.30461	0.441359	NA	NA	0.424755	NA	NA
ENSG00000106392	56913	core 1 synthase, glycoprotein-N-acetylgalactosamine 3-beta-galactosyltransferase 1	C1GALT1	up	2.84	2.6	2.79	2.36	2.72	2.66	2.65	2.91	3.14	3.09	2.55	2.87	2.93	3.1	1.97	1.04799e-18	3.52912e-16	0.00445113	0.00943813	0.00531183	0.018235	0.00646027	0.00792642	0.00796786	0.00361391	0.00166219	0.00197788	0.0108111	0.00411309	0.0033788	0.0019154	0.0489134	0.144098	0.197507	0.158905	0.295313	0.175892	0.222319	0.175752	0.154595	0.0890756	0.0800249	0.250524	0.160861	0.118353
ENSG00000198912	339448	chromosome 1 open reading frame 174	C1orf174	up	0	0	2.24	0	0	0	0	0	0	2.11	2.11	0	0	2.19	2.12	0.000258124	0.0109903	NA	NA	0.0250317	NA	NA	NA	NA	NA	NA	0.0350519	0.0349133	NA	NA	0.0288034	0.0341177	NA	NA	0.312696	NA	NA	NA	NA	NA	NA	0.375185	0.407033	NA	NA
ENSG00000172247	114900	C1q and TNF related 4	C1QTNF4	up	0	3.41	0	0	0	0	4.53	3.06	0	0	0	0	4.09	3.3	0	3.73707e-07	2.75484e-05	NA	0.000647133	NA	NA	NA	NA	5.99813e-06	0.00221387	NA	NA	NA	NA	4.24569e-05	0.000976177	NA	NA	0.0502705	NA	NA	NA	NA	0.00210584	0.119802	NA	NA	NA	NA	0.0100562
ENSG00000100249	25770	chromosome 22 open reading frame 31	C22orf31	up	0	0	0	0	0	0	2.22	0	2.12	2.08	0	0	0	0	0	0.517319	1	NA	NA	NA	NA	NA	NA	0.0263548	NA	0.0336464	0.0371341	NA	NA	NA	NA	NA	NA	NA	NA	NA	NA	NA	0.304731	NA	0.375363	0.382302	NA	NA	NA
ENSG00000168014	26005	C2 domain containing 3 centriole elongation regulator	C2CD3	down	-2.16	-2.91	0	0	0	0	0	-2.1	0	0	0	-2.53	-2.39	-2.42	0	0.00118172	0.0428105	0.0308446	0.00355788	NA	NA	NA	NA	NA	0.0361275	NA	NA	NA	0.0114355	0.0168402	0.0156151	NA	0.361901	0.1133	NA	NA	NA	NA	NA	0.418319	NA	NA	NA	0.239239	0.264238
ENSG00000237651	339804	chromosome 2 open reading frame 74	C2orf74	up	0	2.67	2.45	2.46	2.52	2.63	2.58	2.21	2.65	2.36	2.4	0	2.5	2.44	2.47	2.07806e-12	3.42118e-10	NA	0.00749191	0.0144217	0.0139225	0.0115806	0.00855241	0.00992262	0.027139	0.00816145	0.0183323	0.0165868	NA	0.0122826	0.0144985	0.0135194	NA	0.172806	0.253316	0.266384	0.226743	0.222319	0.19442	0.378215	0.204104	0.278844	0.31117	NA	0.225308
ENSG00000114529	79669	chromosome 3 open reading frame 52	C3orf52	up	2.17	2.28	0	0	0	0	0	0	0	2.07	0	0	2.1	2.51	0	0.188423	1	0.0297253	0.0223809	NA	NA	NA	NA	NA	NA	NA	0.0385456	NA	NA	0.0356369	0.0122128	NA	0.354765	0.294317	NA	NA	NA	NA	NA	NA	NA	0.387949	NA	NA	0.358821
ENSG00000244731	720	complement C4A (Chido/Rodgers blood group)	C4A	up	0	0	0	0	0	0	3.65	2.26	0	0	2.36	0	0	0	0	0.0236314	0.565665	NA	NA	NA	NA	NA	NA	0.000265393	0.023725	NA	NA	0.0184372	NA	NA	NA	NA	NA	NA	NA	NA	NA	NA	0.0243065	0.362802	NA	NA	0.315903	NA	NA
ENSG00000224389	721	complement C4B (Chido/Rodgers blood group)	C4B	down	0	0	0	0	0	0	0	0	-3.66	-2.52	-4.04	0	0	-5.4	-2.53	1.00612e-09	1.19262e-07	NA	NA	NA	NA	NA	NA	NA	NA	0.000255356	0.0118235	5.23712e-05	NA	NA	6.83852e-08	0.0115019	NA	NA	NA	NA	NA	NA	NA	NA	0.0283824	0.222502	0.0109223	NA	NA
ENSG00000175161	253559	cell adhesion molecule 2	CADM2	down	0	0	0	0	0	0	0	-2.14	0	0	-2.21	-2.97	-2.99	0	-2.42	0.000915641	0.0341739	NA	NA	NA	NA	NA	NA	NA	0.0320568	NA	NA	0.0273989	0.00295947	0.002759	NA	0.015676	NA	NA	NA	NA	NA	NA	NA	0.403238	NA	NA	0.378473	0.141113	0.109729
ENSG00000138172	51063	calcium homeostasis modulator family member 2	CALHM2	down	0	-3.76	-3.87	-3.74	0	0	0	0	0	0	-3.31	0	0	0	0	0.000124545	0.0057661	NA	0.00016887	0.000110036	0.000185543	NA	NA	NA	NA	NA	NA	0.000940064	NA	NA	NA	NA	NA	0.0248293	0.0190403	0.0209609	NA	NA	NA	NA	NA	NA	0.0735208	NA	NA
ENSG00000127022	821	calnexin	CANX	down	0	0	0	0	-2.07	0	0	-2.13	-1.98	0	0	0	0	0	0	0.000135989	0.00618083	NA	NA	NA	NA	0.0383459	NA	NA	0.0331777	0.0482174	NA	NA	NA	NA	NA	NA	NA	NA	NA	NA	0.410789	NA	NA	0.40875	0.451562	NA	NA	NA	NA
ENSG00000103326	6650	calpain 15	CAPN15	down	-2.95	-3.69	0	0	0	0	0	0	0	0	0	0	0	-2.84	0	0.0572468	1	0.003223	0.000225234	NA	NA	NA	NA	NA	NA	NA	NA	NA	NA	NA	0.00444581	NA	0.123978	0.0312102	NA	NA	NA	NA	NA	NA	NA	NA	NA	NA	NA
ENSG00000110888	65981	caprin family member 2	CAPRIN2	up	0	2.95	2.38	2.24	0	0	3.69	0	0	3.21	0	0	2.51	2.97	2.69	3.24049e-08	2.89243e-06	NA	0.00314389	0.0174179	0.0252146	NA	NA	0.000227244	NA	NA	0.00134666	NA	NA	0.0121488	0.00293921	0.00720401	NA	0.105997	0.272629	0.326091	NA	NA	0.0225464	NA	NA	0.0643419	NA	NA	0.224041
ENSG00000180881	84698	calcyphosine 2	CAPS2	up	2.53	0	0	0	3.21	0	2.28	0	0	0	0	0	0	0	0	0.134231	1	0.0114344	NA	NA	NA	0.0013178	NA	0.0226392	NA	NA	NA	NA	NA	NA	NA	NA	0.224876	NA	NA	NA	0.0893019	NA	0.28026	NA	NA	NA	NA	NA	NA
ENSG00000108349	22794	CASC3 exon junction complex subunit	CASC3	up	0	0	2.62	0	0	0	2.89	0	0	2.82	0	0	0	0	0	0.00339424	0.105797	NA	NA	0.00867187	NA	NA	NA	0.00380926	NA	NA	0.00473222	NA	NA	NA	NA	NA	NA	NA	0.206709	NA	NA	NA	0.116929	NA	NA	0.131141	NA	NA	NA
ENSG00000110395	867	Cbl proto-oncogene	CBL	up	0	0	0	0	0	0	0	0	0	2.64	3.28	2.14	0	2.73	0	0.000189306	0.0082989	NA	NA	NA	NA	NA	NA	NA	NA	NA	0.00828397	0.00104209	0.0324366	NA	0.0062761	NA	NA	NA	NA	NA	NA	NA	NA	NA	NA	0.182754	0.0748079	0.388098	NA
ENSG00000100211	25776	chibby 1, beta catenin antagonist	CBY1	down	-2.68	-2.63	-2.32	0	0	0	0	0	0	0	0	0	0	0	0	0.364775	1	0.00741309	0.00844629	0.020464	NA	NA	NA	NA	NA	NA	NA	NA	NA	NA	NA	NA	0.184565	0.186254	0.284306	NA	NA	NA	NA	NA	NA	NA	NA	NA	NA
ENSG00000280670	126661	CCDC163 homolog	CCDC163	down	0	0	0	-1.99	-2.03	0	0	0	-2.05	-2.13	0	0	-2.03	-2.02	0	0.00132709	0.0469676	NA	NA	NA	0.0468478	0.0422226	NA	NA	NA	0.0402165	0.0327611	NA	NA	0.0426727	0.0436159	NA	NA	NA	NA	0.412712	0.428991	NA	NA	NA	0.403193	0.369224	NA	NA	0.393063
ENSG00000164989	203238	coiled-coil domain containing 171	CCDC171	down	-2.45	-2	-1.99	-2.73	-2.58	0	-2.77	0	0	-2.64	0	0	-2.21	-2.28	0	2.90608e-09	3.14302e-07	0.0143718	0.0458389	0.0466061	0.0062886	0.00995631	NA	0.00568331	NA	NA	0.00824475	NA	NA	0.0270246	0.0228966	NA	0.255638	0.39561	0.421324	0.186562	0.208023	NA	0.14593	NA	NA	0.182754	NA	NA	0.319288
ENSG00000234409	388849	coiled-coil domain containing 188	CCDC188	down	0	0	-2.12	-2.35	-3.23	0	0	-2.56	0	0	0	0	0	0	-3.3	0.00480994	0.14197	NA	NA	0.0339835	0.018788	0.00124377	NA	NA	0.0105453	NA	NA	NA	NA	NA	NA	0.000951945	NA	NA	0.360633	0.298201	0.0893019	NA	NA	0.247935	NA	NA	NA	NA	NA
ENSG00000180376	285331	coiled-coil domain containing 66	CCDC66	down	-2.4	-2.26	0	0	0	0	0	0	-2.57	-1.99	0	-3.03	0	0	-2.48	1.23351e-07	9.87942e-06	0.0163788	0.023947	NA	NA	NA	NA	NA	NA	0.0102982	0.0464305	NA	0.00242607	NA	NA	0.0129902	0.270854	0.301282	NA	NA	NA	NA	NA	NA	0.232367	0.417462	NA	0.13051	NA
ENSG00000216937	79741	coiled-coil domain containing 7	CCDC7	down	0	0	-2.82	-2.85	0	0	-2.23	0	0	0	0	0	-2.52	-3.14	0	0.00126292	0.0451996	NA	NA	0.00483702	0.0043134	NA	NA	0.0258279	NA	NA	NA	NA	NA	0.0117242	0.00168131	NA	NA	NA	0.152693	0.15148	NA	NA	0.301421	NA	NA	NA	NA	NA	0.221734
ENSG00000177352	64925	coiled-coil domain containing 71	CCDC71	up	0	0	0	2.93	0	2.98	2.15	2.14	0	0	1.97	0	2.94	3.69	0	4.51789e-06	0.000267766	NA	NA	NA	0.00344185	NA	0.00285346	0.0315461	0.0320435	NA	NA	0.0486246	NA	0.00329795	0.000221976	NA	NA	NA	NA	0.130893	NA	0.140277	0.328584	0.403238	NA	NA	0.455204	NA	0.11634
ENSG00000125633	54520	coiled-coil domain containing 93	CCDC93	down	-4.07	-2.22	-3.6	-2.13	0	0	0	0	0	-3.09	-2.86	-2.14	-3.19	-2.98	-2.78	5.547e-12	8.47318e-10	4.62007e-05	0.0261847	0.000321876	0.033057	NA	NA	NA	NA	NA	0.00202985	0.00421711	0.0325207	0.00144147	0.00287607	0.00535561	0.0103524	0.313648	0.0358048	0.359047	NA	NA	NA	NA	NA	0.0813145	0.146583	0.388098	0.0764027
ENSG00000204536	54535	coiled-coil alpha-helical rod protein 1	CCHCR1	down	0	0	0	0	0	0	-4.02	0	0	0	-2.25	0	0	0	-2.36	0.0388882	0.849863	NA	NA	NA	NA	NA	NA	5.72035e-05	NA	NA	NA	0.0242143	NA	NA	NA	0.01817	NA	NA	NA	NA	NA	NA	0.0094861	NA	NA	NA	0.361982	NA	NA
ENSG00000113328	900	cyclin G1	CCNG1	up	2.1	2.4	0	0	0	0	0	0	0	0	0	0	2.04	0	0	0.757002	1	0.0361558	0.0161968	NA	NA	NA	NA	NA	NA	NA	NA	NA	NA	0.0409704	NA	NA	0.381492	0.25071	NA	NA	NA	NA	NA	NA	NA	NA	NA	NA	0.385283
ENSG00000173992	9973	copper chaperone for superoxide dismutase	CCS	up	0	3.44	0	0	0	0	2.63	0	0	2.25	0	0	0	3.36	0	0.00742911	0.210472	NA	0.000585878	NA	NA	NA	NA	0.00844304	NA	NA	0.0246821	NA	NA	NA	0.000774976	NA	NA	0.0492322	NA	NA	NA	NA	0.181482	NA	NA	0.326453	NA	NA	NA
ENSG00000103855	80381	CD276 molecule	CD276	down	-4.14	0	-2.6	0	0	0	-2.45	0	0	0	0	0	0	0	0	0.0763009	1	3.45085e-05	NA	0.0093976	NA	NA	NA	0.014432	NA	NA	NA	NA	NA	NA	NA	NA	0.00817666	NA	0.216284	NA	NA	NA	0.230311	NA	NA	NA	NA	NA	NA
ENSG00000101017	958	CD40 molecule	CD40	down	0	-2.27	-4.15	-2.69	0	-3.45	0	0	0	0	0	0	-3.9	-4.09	0	3.81116e-08	3.32177e-06	NA	0.0230355	3.37982e-05	0.00713573	NA	0.000553503	NA	NA	NA	NA	NA	NA	9.72856e-05	4.40067e-05	NA	NA	0.297488	0.00751929	0.195774	NA	0.0600946	NA	NA	NA	NA	NA	NA	0.0190409
ENSG00000153563	925	CD8 subunit alpha	CD8A	down	-2.72	0	-2.53	0	0	0	0	0	0	0	0	0	-2.79	-3.46	0	0.0188492	0.466259	0.00648914	NA	0.0113913	NA	NA	NA	NA	NA	NA	NA	NA	NA	0.00533584	0.000549502	NA	0.172588	NA	0.232402	NA	NA	NA	NA	NA	NA	NA	NA	NA	0.150798
ENSG00000101224	994	cell division cycle 25B	CDC25B	down	-3.61	-3.11	0	-2.21	0	0	0	0	0	0	0	0	0	0	0	0.0457032	0.975769	0.000307349	0.00185889	NA	0.0270714	NA	NA	NA	NA	NA	NA	NA	NA	NA	NA	NA	0.0344346	0.078119	NA	0.33365	NA	NA	NA	NA	NA	NA	NA	NA	NA
ENSG00000123219	64105	centromere protein K	CENPK	down	0	-2.48	-2.67	-2.38	-2.51	0	-2.21	0	0	-2.86	0	0	-2.76	-3.01	0	8.04829e-06	0.000462215	NA	0.0131265	0.00767944	0.0174595	0.0119942	NA	0.0271965	NA	NA	0.00420233	NA	NA	0.00586031	0.00258039	NA	NA	0.228338	0.198223	0.292203	0.232466	NA	0.304731	NA	NA	0.123714	NA	NA	0.154597
ENSG00000174007	84984	centrosomal protein 19	CEP19	up	2.54	2.06	2.3	2.33	0	0	2.46	0	0	2.31	2.25	0	0	0	0	0.00101593	0.0373524	0.0109593	0.0394553	0.0212611	0.0196147	NA	NA	0.0138097	NA	NA	0.0211082	0.0244664	NA	NA	NA	NA	0.222739	0.378419	0.287918	0.30379	NA	NA	0.223771	NA	NA	0.301779	0.361982	NA	NA
ENSG00000121289	84902	centrosomal protein 89	CEP89	up	0	2.67	0	0	1.96	2.39	0	0	0	0	2.04	0	0	0	0	0.00280505	0.0895742	NA	0.00749938	NA	NA	0.0496054	0.0169123	NA	NA	NA	NA	0.041447	NA	NA	NA	NA	NA	0.172806	NA	NA	0.451042	0.302598	NA	NA	NA	NA	0.425115	NA	NA
ENSG00000179902	127003	cilia and flagella associated protein 276	CFAP276	down	0	0	-2.31	-2.7	-1.97	-3.49	-2.13	0	0	-2.09	0	0	0	0	-2.63	2.94707e-05	0.00155398	NA	NA	0.02087	0.00699525	0.0485997	0.000483141	0.0330722	NA	NA	0.0364314	NA	NA	NA	NA	0.00842142	NA	NA	0.286778	0.194909	0.446027	0.0579769	0.330424	NA	NA	0.380734	NA	NA	NA
ENSG00000283361	101929355	CFAP97 domain containing 2	CFAP97D2	up	0	0	3.32	0	2.94	0	2.06	0	3.07	2.85	0	0	0	0	0	0.000360811	0.0149752	NA	NA	0.000905688	NA	0.003262	NA	0.0390791	NA	0.00212408	0.00433632	NA	NA	NA	NA	NA	NA	NA	0.0622261	NA	0.132754	NA	0.350983	NA	0.0990632	0.123714	NA	NA	NA
ENSG00000163320	8545	CGG triplet repeat binding protein 1	CGGBP1	up	3.91	3.55	2.71	3.33	2.68	2.9	3	0	0	2.48	3.19	2.76	2.51	2.88	0	1.06294e-16	3.08817e-14	9.37808e-05	0.000391955	0.00681637	0.000859731	0.00726756	0.00372628	0.00266252	NA	NA	0.0131698	0.00144214	0.00575353	0.0119664	0.00396191	NA	0.016797	0.0446567	0.186234	0.0550673	0.181443	0.159291	0.0950612	NA	NA	0.230946	0.0873192	0.188608	0.222606
ENSG00000125611	84269	coiled-coil-helix-coiled-coil-helix domain containing 5	CHCHD5	down	-3.13	-2.92	0	-2.67	-2.71	0	-3.47	0	0	0	0	0	-2.88	0	0	1.26835e-06	8.54231e-05	0.00174309	0.00347336	NA	0.00768868	0.00670319	NA	0.0005294	NA	NA	NA	NA	NA	0.0039845	NA	NA	0.102442	0.112022	NA	0.195777	0.175892	NA	0.0390264	NA	NA	NA	NA	NA	0.127437
ENSG00000072609	55743	checkpoint with forkhead and ring finger domains	CHFR	down	-2.4	-3.38	-2.4	0	-2.25	-2.24	0	-2.23	-2.24	-2.63	0	0	-2.95	-2.96	0	1.67126e-10	2.19143e-08	0.0165133	0.000732659	0.0164441	NA	0.0245188	0.0247842	NA	0.0254341	0.025138	0.00861492	NA	NA	0.00319966	0.00304025	NA	0.272075	0.0534934	0.265837	NA	0.347279	0.362231	NA	0.374818	0.336782	0.184576	NA	NA	0.113679
ENSG00000100288	1120	choline kinase beta	CHKB	down	-2.37	-2.54	-2.14	0	0	0	0	-2.03	0	0	0	0	-2.53	-2.51	-2.06	3.22276e-07	2.39958e-05	0.0179439	0.0109645	0.0322508	NA	NA	NA	NA	0.0420573	NA	NA	NA	NA	0.0115585	0.0120141	0.0390383	0.284154	0.211733	0.352047	NA	NA	NA	NA	0.437624	NA	NA	NA	NA	0.219435
ENSG00000115561	51652	charged multivesicular body protein 3	CHMP3	up	0	4.4	2.05	0	0	0	3.83	0	0	3.14	3.21	0	0	0	2.19	7.2429e-08	5.99542e-06	NA	1.05862e-05	0.0405753	NA	NA	NA	0.000127969	NA	NA	0.00170452	0.00132186	NA	NA	NA	0.0282254	NA	0.00345386	0.391031	NA	NA	NA	0.0163374	NA	NA	0.0741557	0.0855561	NA	NA
ENSG00000170175	1140	cholinergic receptor nicotinic beta 1 subunit	CHRNB1	down	0	-2.14	0	0	-2.12	0	0	0	0	0	0	0	-2.56	-2.26	0	0.00344602	0.106819	NA	0.0319814	NA	NA	0.0338176	NA	NA	NA	NA	NA	NA	NA	0.0104998	0.0235154	NA	NA	0.341921	NA	NA	0.387652	NA	NA	NA	NA	NA	NA	NA	0.204808
ENSG00000115526	9486	carbohydrate sulfotransferase 10	CHST10	down	-2.23	0	0	0	0	-2.88	-2.26	0	0	0	0	0	-2.51	0	0	0.00697283	0.198685	0.0258208	NA	NA	NA	NA	0.00397138	0.0238101	NA	NA	NA	NA	NA	0.0119244	NA	NA	0.339293	NA	NA	NA	NA	0.159291	0.286913	NA	NA	NA	NA	NA	0.222606
ENSG00000144021	9391	cytosolic iron-sulfur assembly component 1	CIAO1	down	0	0	-2.62	-3	0	0	-3.7	-3.18	-3.26	-2.63	-2.58	0	0	0	0	9.5646e-08	7.82976e-06	NA	NA	0.00881304	0.00269285	NA	NA	0.000219564	0.00148196	0.00110938	0.00854284	0.00993763	NA	NA	NA	NA	NA	NA	0.209008	0.110035	NA	NA	0.0225464	0.0992271	0.0693593	0.184576	0.241498	NA	NA
ENSG00000123975	1164	CDC28 protein kinase regulatory subunit 2	CKS2	down	-2.17	-2.89	-2.59	-2.27	-2.36	0	-2.37	0	-2.32	-2.31	-2.35	0	-2.32	0	0	1.29981e-07	1.02991e-05	0.0303263	0.00387922	0.00968292	0.023131	0.01837	NA	0.0175812	NA	0.0205036	0.0210421	0.0186988	NA	0.0203427	NA	NA	0.359543	0.120904	0.218544	0.322054	0.29253	NA	0.252798	NA	0.312342	0.301779	0.315903	NA	0.280289
ENSG00000157322	348174	C-type lectin domain family 18 member A	CLEC18A	down	0	0	-2.2	-2.16	0	-2.01	0	0	0	-2	0	0	0	0	0	2.71333e-05	0.00145665	NA	NA	0.027593	0.0304811	NA	0.0449207	NA	NA	NA	0.0453787	NA	NA	NA	NA	NA	NA	NA	0.332254	0.349933	NA	0.454842	NA	NA	NA	0.417398	NA	NA	NA
ENSG00000182566	339390	C-type lectin domain family 4 member G	CLEC4G	up	3.13	2.61	0	0	0	0	0	0	0	0	0	0	1.96	0	0	0.023105	0.556662	0.00175332	0.00907785	NA	NA	NA	NA	NA	NA	NA	NA	NA	NA	0.0497627	NA	NA	0.102442	0.194427	NA	NA	NA	NA	NA	NA	NA	NA	NA	NA	0.416699
ENSG00000182372	2055	CLN8 transmembrane ER and ERGIC protein	CLN8	up	2.02	0	0	0	0	0	0	0	0	0	2.36	0	0	2.21	0	0.543985	1	0.0434986	NA	NA	NA	NA	NA	NA	NA	NA	NA	0.0181986	NA	NA	0.0268953	NA	0.408374	NA	NA	NA	NA	NA	NA	NA	NA	NA	0.315903	NA	NA
ENSG00000198515	1259	cyclic nucleotide gated channel subunit alpha 1	CNGA1	down	0	0	0	0	0	0	0	-2.18	0	-2.2	0	0	-1.98	0	0	0.000704147	0.0271702	NA	NA	NA	NA	NA	NA	NA	0.0294236	NA	0.0274993	NA	NA	0.0476427	NA	NA	NA	NA	NA	NA	NA	NA	NA	0.396795	NA	0.339231	NA	NA	0.410426
ENSG00000115649	27013	cyclin Pas1/PHO80 domain containing 1	CNPPD1	down	-2.91	0	0	0	0	0	0	-2.47	-2.54	0	-2.09	-2.57	-2.31	-3.59	-1.98	2.07132e-06	0.000129497	0.0036034	NA	NA	NA	NA	NA	NA	0.0136265	0.011036	NA	0.0367591	0.0101567	0.021007	0.000336574	0.0473805	0.129708	NA	NA	NA	NA	NA	NA	0.277945	0.24061	NA	0.415145	0.226688	0.284711
ENSG00000256053	84334	cytochrome c oxidase assembly factor 8	COA8	up	0	0	2.3	2.33	3.19	0	0	0	3.13	2.02	0	0	0	0	0	0.00040079	0.0164501	NA	NA	0.0216483	0.0198804	0.00140944	NA	NA	NA	0.0017769	0.0429275	NA	NA	NA	NA	NA	NA	NA	0.290899	0.304879	0.0922716	NA	NA	NA	0.0915148	0.406756	NA	NA	NA
ENSG00000215018	340267	collagen type XXVIII alpha 1 chain	COL28A1	up	2.7	3.07	2.45	2.63	0	0	2.32	2.12	0	2.31	0	0	2.23	2.68	2.89	1.5265e-12	2.63001e-10	0.00685851	0.00211484	0.0141585	0.00856837	NA	NA	0.0205594	0.034382	NA	0.0206482	NA	NA	0.0258314	0.00735481	0.00387035	0.177582	0.0849821	0.253093	0.203758	NA	NA	0.264076	0.416988	NA	0.298848	NA	NA	0.312617
ENSG00000080573	50509	collagen type V alpha 3 chain	COL5A3	down	-2.76	0	0	-2.57	0	0	-2.46	0	0	-2.1	0	0	-2.05	-2.56	0	0.00184017	0.0619676	0.00579817	NA	NA	0.0101666	NA	NA	0.0137184	NA	NA	0.0357495	NA	NA	0.0405996	0.0103811	NA	0.159999	NA	NA	0.227035	NA	NA	0.223148	NA	NA	0.380638	NA	NA	0.385283
ENSG00000172428	150678	COP9 signalosome subunit 9	COPS9	down	-1.96	0	0	0	0	0	-3.53	0	0	-2.94	0	0	0	0	0	0.323434	1	0.0499536	NA	NA	NA	NA	NA	0.000422568	NA	NA	0.0032669	NA	NA	NA	NA	NA	0.424796	NA	NA	NA	NA	NA	0.0329681	NA	NA	0.106158	NA	NA	NA
ENSG00000132423	51805	coenzyme Q3, methyltransferase	COQ3	down	0	-2.05	0	0	0	0	0	0	0	-2.52	-3.06	0	0	0	0	0.347764	1	NA	0.0402226	NA	NA	NA	NA	NA	NA	NA	0.0117509	0.00219685	NA	NA	NA	NA	NA	0.378419	NA	NA	NA	NA	NA	NA	NA	0.222169	0.103087	NA	NA
ENSG00000163050	56997	coenzyme Q8A	COQ8A	down	0	-4.58	-3.68	0	0	0	0	0	0	0	0	0	-2.19	0	0	0.00259947	0.0842808	NA	4.55306e-06	0.000237296	NA	NA	NA	NA	NA	NA	NA	NA	NA	0.0283284	NA	NA	NA	0.00202365	0.0277161	NA	NA	NA	NA	NA	NA	NA	NA	NA	0.322942
ENSG00000176340	1351	cytochrome c oxidase subunit 8A	COX8A	down	0	-2.87	0	-3.06	0	0	0	0	0	0	0	0	0	-2.56	0	0.34236	1	NA	0.00408472	NA	0.00222313	NA	NA	NA	NA	NA	NA	NA	NA	NA	0.0104491	NA	NA	0.124798	NA	0.0972188	NA	NA	NA	NA	NA	NA	NA	NA	NA
ENSG00000134376	23418	crumbs cell polarity complex component 1	CRB1	down	0	0	-3.82	0	0	0	0	0	0	-4.82	0	0	0	-3.74	0	0.000209187	0.00908953	NA	NA	0.000131329	NA	NA	NA	NA	NA	NA	1.41597e-06	NA	NA	NA	0.000184835	NA	NA	NA	0.0211575	NA	NA	NA	NA	NA	NA	0.000636557	NA	NA	NA
ENSG00000241258	27297	CGRP receptor component	CRCP	down	0	0	0	0	0	0	-2.17	0	0	-2.06	0	0	-2.61	0	0	0.0290537	0.669035	NA	NA	NA	NA	NA	NA	0.0298199	NA	NA	0.0396703	NA	NA	0.0090906	NA	NA	NA	NA	NA	NA	NA	NA	0.31725	NA	NA	0.392409	NA	NA	0.194265
ENSG00000119878	9419	CXXC repeat containing interactor of PDZ3 domain	CRIPT	up	1.97	2.02	0	0	0	0	0	0	0	2.1	0	0	0	0	0	7.35943e-06	0.000425956	0.0483784	0.0436846	NA	NA	NA	NA	NA	NA	NA	0.0357259	NA	NA	NA	NA	NA	0.419837	0.390943	NA	NA	NA	NA	NA	NA	NA	0.380638	NA	NA	NA
ENSG00000174080	8722	cathepsin F	CTSF	down	0	0	-2.47	-3.22	0	0	-2.49	0	-4.39	-2.7	-2.57	-3.01	-2.39	-2.78	0	7.45209e-11	1.01301e-08	NA	NA	0.0135179	0.00127384	NA	NA	0.0127942	NA	1.11511e-05	0.00696416	0.010266	0.00262558	0.0167159	0.0055059	NA	NA	NA	0.248734	0.0679342	NA	NA	0.215889	NA	0.0027887	0.167791	0.243915	0.135651	0.263952
ENSG00000112659	23113	cullin 9	CUL9	down	-2.11	0	-2.44	-2.78	0	0	-2.71	0	0	0	-3.28	0	0	0	0	0.0144728	0.369729	0.0348152	NA	0.0147057	0.00548542	NA	NA	0.00669596	NA	NA	NA	0.00102184	NA	NA	NA	NA	0.38016	NA	0.25541	0.172701	NA	NA	0.159379	NA	NA	NA	0.0748079	NA	NA
ENSG00000273559	54883	CWC25 spliceosome associated protein homolog	CWC25	down	0	0	0	0	0	0	0	0	0	0	0	-2.5	-2.63	-2.64	0	0.491612	1	NA	NA	NA	NA	NA	NA	NA	NA	NA	NA	NA	0.0123965	0.00845267	0.00828021	NA	NA	NA	NA	NA	NA	NA	NA	NA	NA	NA	NA	0.250199	0.187322
ENSG00000095485	55280	CWF19 like cell cycle control factor 1	CWF19L1	up	2.33	2.4	2.58	0	2.48	2.35	2.7	0	2.78	2.7	2.35	2.11	2.45	2.91	2.55	2.53481e-13	5.00776e-11	0.0200382	0.0163607	0.00979815	NA	0.0131155	0.0185332	0.00686014	NA	0.00535779	0.0069091	0.0190068	0.03482	0.0142151	0.0036136	0.0106417	0.298601	0.251918	0.219027	NA	0.239989	0.309176	0.161462	NA	0.159195	0.167791	0.318533	0.399193	0.240497
ENSG00000008283	1534	cytochrome b561	CYB561	up	2.76	3.29	2.78	2.88	2.82	2.09	2.83	2.58	2.76	3.12	2.73	0	0	3.14	0	2.68438e-14	5.84919e-12	0.00579519	0.00100621	0.00540013	0.00396976	0.00477733	0.0368439	0.00467213	0.00979825	0.00571196	0.00183018	0.00629053	NA	NA	0.00166595	NA	0.159999	0.0579643	0.158905	0.145217	0.153244	0.429022	0.129498	0.23718	0.16539	0.0763394	0.184489	NA	NA
ENSG00000071967	79901	cytochrome b reductase 1	CYBRD1	down	-2.01	0	0	0	0	0	-2.23	0	-2.16	0	-2.24	0	0	-2.14	0	1.30738e-05	0.000728251	0.044231	NA	NA	NA	NA	NA	0.0255377	NA	0.0308228	NA	0.025413	NA	NA	0.0327376	NA	0.40921	NA	NA	NA	NA	NA	0.300532	NA	0.362817	NA	0.366925	NA	NA
ENSG00000187048	1579	cytochrome P450 family 4 subfamily A member 11	CYP4A11	up	0	2.6	2.73	2.12	0	0	0	0	0	0	0	0	0	2.67	0	0.00317115	0.0997599	NA	0.00926169	0.00632556	0.0336846	NA	NA	NA	NA	NA	NA	NA	NA	NA	0.00760295	NA	NA	0.195862	0.178777	0.359296	NA	NA	NA	NA	NA	NA	NA	NA	NA
ENSG00000162384	54987	CXXC motif containing zinc binding protein	CZIB	up	2.42	0	0	0	0	0	0	1.99	0	2.38	2.17	0	2	1.99	0	1.30412e-06	8.7041e-05	0.0157008	NA	NA	NA	NA	NA	NA	0.0467107	NA	0.0173317	0.03025	NA	0.0452053	0.0460739	NA	0.263471	NA	NA	NA	NA	NA	NA	0.447245	NA	0.27075	0.38603	NA	0.402601
ENSG00000178149	55152	DALR anticodon binding domain containing 3	DALRD3	down	-3.22	0	0	-3.58	-2.35	0	0	0	0	0	0	0	-2.37	-2.88	0	0.000260035	0.0110084	0.00127492	NA	NA	0.000338691	0.0185261	NA	NA	NA	NA	NA	NA	NA	0.0176462	0.0039406	NA	0.0829986	NA	NA	0.0325228	0.293429	NA	NA	NA	NA	NA	NA	NA	0.267526
ENSG00000182308	285429	DDB1 and CUL4 associated factor 4 like 1	DCAF4L1	down	0	-3.51	0	0	0	0	-4.02	0	0	-3.65	0	0	0	-2.53	0	0.000637849	0.0249367	NA	0.000441809	NA	NA	NA	NA	5.85423e-05	NA	NA	0.000263598	NA	NA	NA	0.0114799	NA	NA	0.0460705	NA	NA	NA	NA	0.0094861	NA	NA	0.0253933	NA	NA	NA
ENSG00000213722	23564	DDAH family member 2, ADMA-independent	DDAH2	up	0	0	1.97	4.92	0	0	0	0	0	0	0	0	0	2.06	0	0.0317472	0.718165	NA	NA	0.048547	8.55699e-07	NA	NA	NA	NA	NA	NA	NA	NA	NA	0.0393715	NA	NA	NA	0.427946	0.000328674	NA	NA	NA	NA	NA	NA	NA	NA	NA
ENSG00000134574	1643	damage specific DNA binding protein 2	DDB2	up	0	2.49	3.37	0	0	2.55	0	0	2.72	0	0	0	0	0	0	0.0680617	1	NA	0.01278	0.000747496	NA	NA	0.0106412	NA	NA	0.00656857	NA	NA	NA	NA	NA	NA	NA	0.22696	0.0567749	NA	NA	0.249524	NA	NA	0.184002	NA	NA	NA	NA
ENSG00000085788	23259	DDHD domain containing 2	DDHD2	down	0	-1.97	0	0	0	0	0	-2.93	0	0	0	0	-2.04	0	0	0.109412	1	NA	0.0490385	NA	NA	NA	NA	NA	0.00334666	NA	NA	NA	NA	0.0415563	NA	NA	NA	0.403583	NA	NA	NA	NA	NA	0.145179	NA	NA	NA	NA	0.386277
ENSG00000013573	1663	DEAD/H-box helicase 11	DDX11	up	2.19	2.02	2.24	2.27	2.27	2.46	2.3	2.26	2.34	2.32	2.41	2.35	2.45	2.41	2.44	3.68128e-12	5.74163e-10	0.0288449	0.0433572	0.0248714	0.0229744	0.0233611	0.0137181	0.0213907	0.0240298	0.0194696	0.020097	0.0161701	0.0186838	0.0143487	0.0158436	0.0147058	0.350568	0.38894	0.311525	0.322054	0.339696	0.282377	0.270628	0.362802	0.306446	0.296761	0.310969	0.308632	0.241934
ENSG00000242612	26063	2,4-dienoyl-CoA reductase 2	DECR2	up	0	0	2.61	2.1	2.52	2.85	2.53	2.66	2.49	2.57	2.92	2.73	0	2.38	2.52	4.19828e-12	6.47979e-10	NA	NA	0.00917323	0.0358376	0.0116219	0.00441169	0.0113264	0.00770979	0.0128627	0.0101157	0.00344729	0.00631592	NA	0.0173633	0.0117367	NA	NA	0.212165	0.361544	0.226743	0.162236	0.205682	0.211088	0.25734	0.204641	0.132052	0.189297	NA
ENSG00000170456	160518	DENN domain containing 5B	DENND5B	up	2.99	3.21	0	2.13	0	0	0	0	0	0	0	0	0	0	0	0.276459	1	0.00276151	0.00131872	NA	0.0331932	NA	NA	NA	NA	NA	NA	NA	NA	NA	NA	NA	0.117221	0.0662791	NA	0.359141	NA	NA	NA	NA	NA	NA	NA	NA	NA
ENSG00000139734	81624	diaphanous related formin 3	DIAPH3	down	0	0	-2.05	0	-2.63	0	-2.49	0	0	0	0	0	0	0	0	0.157536	1	NA	NA	0.0401315	NA	0.00861467	NA	0.0128851	NA	NA	NA	NA	NA	NA	NA	NA	NA	NA	0.38985	NA	0.203031	NA	0.215889	NA	NA	NA	NA	NA	NA
ENSG00000154511	388650	divergent protein kinase domain 1A	DIPK1A	down	0	0	-2.23	0	0	0	0	0	0	0	0	0	-2.26	-2.88	0	0.155501	1	NA	NA	0.0260537	NA	NA	NA	NA	NA	NA	NA	NA	NA	0.0239976	0.00396989	NA	NA	NA	0.321389	NA	NA	NA	NA	NA	NA	NA	NA	NA	0.301424
ENSG00000091140	1738	dihydrolipoamide dehydrogenase	DLD	down	-2.12	0	0	0	0	0	0	0	0	-2.04	0	0	0	-2.51	-2.17	0.000122085	0.00568847	0.0340104	NA	NA	NA	NA	NA	NA	NA	NA	0.0415567	NA	NA	NA	0.0119158	0.0297045	0.378054	NA	NA	NA	NA	NA	NA	NA	NA	0.402186	NA	NA	NA
ENSG00000132837	29958	dimethylglycine dehydrogenase	DMGDH	down	-2.28	-2.04	0	0	0	0	0	0	0	-2.05	-2.43	0	0	0	0	0.292379	1	0.0227999	0.0417821	NA	NA	NA	NA	NA	NA	NA	0.040805	0.0148997	NA	NA	NA	NA	0.315851	0.382858	NA	NA	NA	NA	NA	NA	NA	0.398821	0.299502	NA	NA
ENSG00000118997	56171	dynein axonemal heavy chain 7	DNAH7	down	-2.09	0	-2.35	0	0	-2.08	-2.24	0	0	0	-2.14	-2.06	0	0	0	0.00156182	0.0541956	0.0365289	NA	0.0185695	NA	NA	0.0374497	0.0253136	NA	NA	NA	0.0321101	0.0393103	NA	NA	NA	0.382487	NA	0.277323	NA	NA	0.429022	0.299568	NA	NA	NA	0.397327	0.433827	NA
ENSG00000187726	374407	DnaJ heat shock protein family (Hsp40) member B13	DNAJB13	down	0	-3.19	-2.28	0	0	0	0	0	0	0	0	0	0	-2.38	0	0.301949	1	NA	0.00143686	0.0226301	NA	NA	NA	NA	NA	NA	NA	NA	NA	NA	0.0171466	NA	NA	0.0694981	0.297825	NA	NA	NA	NA	NA	NA	NA	NA	NA	NA
ENSG00000106976	1759	dynamin 1	DNM1	up	0	2.98	2.14	0	0	2.16	0	0	0	0	0	0	0	0	0	0.698273	1	NA	0.0028461	0.0320995	NA	NA	0.0311037	NA	NA	NA	NA	NA	NA	NA	NA	NA	NA	0.100288	0.352047	NA	NA	0.40197	NA	NA	NA	NA	NA	NA	NA
ENSG00000107554	23268	dynamin binding protein	DNMBP	up	3.07	2.61	0	0	0	0	0	0	0	0	0	0	2.63	2.18	0	0.143327	1	0.0021695	0.00915149	NA	NA	NA	NA	NA	NA	NA	NA	NA	NA	0.00842108	0.0295087	NA	0.111754	0.194427	NA	NA	NA	NA	NA	NA	NA	NA	NA	NA	0.187322
ENSG00000272636	8447	double C2 domain beta	DOC2B	down	0	0	0	0	-2.97	0	0	0	0	0	0	0	-3.31	-3.23	0	0.0290786	0.669035	NA	NA	NA	NA	0.00293861	NA	NA	NA	NA	NA	NA	NA	0.000944156	0.00125245	NA	NA	NA	NA	NA	0.129211	NA	NA	NA	NA	NA	NA	NA	0.0604798
ENSG00000151640	10570	dihydropyrimidinase like 4	DPYSL4	up	3.13	0	3.29	0	0	0	0	0	0	0	0	0	3.31	2.84	0	0.000173118	0.00765698	0.00176014	NA	0.00101972	NA	NA	NA	NA	NA	NA	NA	NA	NA	0.00092617	0.00450626	NA	0.102442	NA	0.0661684	NA	NA	NA	NA	NA	NA	NA	NA	NA	0.0604798
ENSG00000149295	1813	dopamine receptor D2	DRD2	down	0	0	0	-1.98	0	0	0	0	0	0	0	0	-2.48	-2.21	0	0.654568	1	NA	NA	NA	0.0480124	NA	NA	NA	NA	NA	NA	NA	NA	0.0130024	0.0269773	NA	NA	NA	NA	0.416288	NA	NA	NA	NA	NA	NA	NA	NA	0.231806
ENSG00000125821	92675	D-aminoacyl-tRNA deacylase 1	DTD1	up	2.82	2.57	2.66	0	2.49	0	2.4	0	0	2.65	0	0	0	0	0	0.000352073	0.0147364	0.00473443	0.0102434	0.00792498	NA	0.0128837	NA	0.0165397	NA	NA	0.00811599	NA	NA	NA	NA	NA	0.147856	0.205192	0.19982	NA	0.23848	NA	0.245358	NA	NA	0.182754	NA	NA	NA
ENSG00000149599	128853	dual specificity phosphatase 15	DUSP15	down	0	0	0	0	-2.82	0	-2.76	0	0	0	0	0	0	-2.38	0	0.305431	1	NA	NA	NA	NA	0.00482688	NA	0.00573976	NA	NA	NA	NA	NA	NA	0.0172475	NA	NA	NA	NA	NA	0.153244	NA	0.14593	NA	NA	NA	NA	NA	NA
ENSG00000077380	1781	dynein cytoplasmic 1 intermediate chain 2	DYNC1I2	down	0	-3.33	0	0	0	0	0	0	0	0	0	0	-3.32	-2.16	0	0.134915	1	NA	0.000864189	NA	NA	NA	NA	NA	NA	NA	NA	NA	NA	0.000890362	0.0308592	NA	NA	0.0558272	NA	NA	NA	NA	NA	NA	NA	NA	NA	NA	0.0604798
ENSG00000126870	55112	dynein 2 intermediate chain 1	DYNC2I1	down	-2.53	-2.3	0	-2.19	0	0	-2.64	-2.38	-2.28	-2.32	-2.05	0	-2.59	-2.59	0	3.96496e-08	3.4356e-06	0.0112936	0.0216277	NA	0.0286321	NA	NA	0.00820098	0.0174503	0.0226233	0.0202059	0.0404954	NA	0.00969843	0.00946376	NA	0.224266	0.289698	NA	0.342667	NA	NA	0.179019	0.312483	0.324845	0.297284	0.42309	NA	0.198011
ENSG00000138036	51626	dynein cytoplasmic 2 light intermediate chain 1	DYNC2LI1	up	2.73	2.44	0	0	0	0	2.06	0	3.3	2.32	0	0	2.33	0	0	0.00404027	0.121429	0.00627929	0.0147148	NA	NA	NA	NA	0.0394127	NA	0.000983525	0.0204455	NA	NA	0.0199736	NA	NA	0.167504	0.241031	NA	NA	NA	NA	0.350983	NA	0.0657828	0.297704	NA	NA	0.279532
ENSG00000152760	200132	dynein light chain Tctex-type family member 5	DYNLT5	down	-6.3	-6	-4.81	-5.36	0	0	-4.99	0	-5.35	-4	-5.59	0	-3.02	-5.05	0	2.35213e-46	5.80859e-43	2.93434e-10	1.92478e-09	1.4776e-06	8.29277e-08	NA	NA	6.15326e-07	NA	8.80413e-08	6.29677e-05	2.31762e-08	NA	0.00255808	4.49879e-07	NA	6.57512e-07	2.19296e-06	0.000767041	3.98156e-05	NA	NA	0.000432061	NA	8.80707e-05	0.0101907	1.45006e-05	NA	0.104294
ENSG00000145088	55840	ELL associated factor 2	EAF2	up	2.09	0	0	0	0	2.05	0	2	0	0	0	0	0	0	0	0.7984	1	0.0361759	NA	NA	NA	NA	0.0403687	NA	0.0450718	NA	NA	NA	NA	NA	NA	NA	0.381492	NA	NA	NA	NA	0.436528	NA	0.446655	NA	NA	NA	NA	NA
ENSG00000145194	9718	endothelin converting enzyme 2	ECE2	up	2.34	0	3.24	2.85	2.05	3.5	2.29	2.63	2.89	0	2.38	0	0	2.07	0	1.40649e-11	2.084e-09	0.0195248	NA	0.00121009	0.00434852	0.0408167	0.000467061	0.0217882	0.00859797	0.0038943	NA	0.0172898	NA	NA	0.0387073	NA	0.293626	NA	0.0753804	0.15148	0.424898	0.0579769	0.273196	0.224421	0.138614	NA	0.312725	NA	NA
ENSG00000183798	90187	elastin microfibril interfacer 3	EMILIN3	down	0	0	0	0	-3.12	0	-2.88	-2.94	-2.42	-3.07	-3.16	0	-2.49	0	0	3.18198e-08	2.85742e-06	NA	NA	NA	NA	0.0018002	NA	0.00398005	0.0032434	0.0153149	0.00212011	0.00158704	NA	0.0126371	NA	NA	NA	NA	NA	NA	0.106068	NA	0.120633	0.142709	0.285986	0.0832811	0.0921106	NA	0.227743
ENSG00000149499	256364	EMAP like 3	EML3	up	3.24	3.26	0	0	0	0	3.2	0	0	3.3	2.95	0	0	0	3.23	2.47113e-06	0.0001532	0.00121062	0.00112773	NA	NA	NA	NA	0.00138512	NA	NA	0.000974901	0.00312876	NA	NA	NA	0.00121947	0.0828303	0.0615092	NA	NA	NA	NA	0.0639912	NA	NA	0.0519006	0.12546	NA	NA
ENSG00000133216	2048	EPH receptor B2	EPHB2	down	-4.31	-3.16	0	0	0	0	-4.31	0	0	0	-3.39	0	0	0	0	7.07482e-06	0.000411089	1.65323e-05	0.00157568	NA	NA	NA	NA	1.6047e-05	NA	NA	NA	0.000691283	NA	NA	NA	NA	0.00493931	0.0723627	NA	NA	NA	NA	0.00450708	NA	NA	NA	0.0617875	NA	NA
ENSG00000163161	2071	ERCC excision repair 3, TFIIH core complex helicase subunit	ERCC3	down	0	0	0	0	0	0	0	0	0	-2.24	0	0	-2.41	-2.19	-1.97	0.00287166	0.0913078	NA	NA	NA	NA	NA	NA	NA	NA	NA	0.0250454	NA	NA	0.0161363	0.0288834	0.0492132	NA	NA	NA	NA	NA	NA	NA	NA	NA	0.326453	NA	NA	0.258566
ENSG00000104626	90459	exoribonuclease 1	ERI1	up	3.74	3.78	0	0	0	0	2.61	0	0	0	2.83	0	0	0	0	0.00275278	0.0886695	0.000184778	0.000157322	NA	NA	NA	NA	0.00907777	NA	NA	NA	0.00467067	NA	NA	NA	NA	0.0247188	0.024151	NA	NA	NA	NA	0.187479	NA	NA	NA	0.154957	NA	NA
ENSG00000144488	339768	espin like	ESPNL	up	0	0	0	0	0	2.77	3.07	0	2.1	2.07	0	0	0	0	0	0.00874982	0.241427	NA	NA	NA	NA	NA	0.00562437	0.00216624	NA	0.0358204	0.0383234	NA	NA	NA	NA	NA	NA	NA	NA	NA	NA	0.182724	0.0862215	NA	0.388076	0.387641	NA	NA	NA
ENSG00000117868	57488	extended synaptotagmin 2	ESYT2	up	4.72	4.09	3.11	2.55	0	0	0	0	2.79	3.26	0	0	3.89	2.76	2.22	7.72577e-15	1.76112e-12	2.31686e-06	4.3059e-05	0.00186487	0.0107125	NA	NA	NA	NA	0.0052957	0.00112879	NA	NA	9.95303e-05	0.00585382	0.0262279	0.00094391	0.00933698	0.0926974	0.233788	NA	NA	NA	NA	0.158924	0.0578113	NA	NA	0.0190409
ENSG00000149485	3992	fatty acid desaturase 1	FADS1	down	-3.22	-3.12	-2.94	-3.23	-3.42	0	-3.26	-3.56	-3.44	0	-2.82	0	-3.24	-3.42	0	1.15844e-17	3.57594e-15	0.00130418	0.00181242	0.0032773	0.00124652	0.000625585	NA	0.00110928	0.000368728	0.000584391	NA	0.00481639	NA	0.00120217	0.000626223	NA	0.0840965	0.0769224	0.122484	0.0679342	0.0594508	NA	0.0556358	0.0436801	0.0458732	NA	0.155868	NA	0.0703484
ENSG00000144199	151313	fumarylacetoacetate hydrolase domain containing 2B	FAHD2B	down	-3.39	-2.16	-3.56	-3.82	0	0	-2.62	0	0	-3.95	-3.83	0	-3.69	-3.04	0	4.80251e-15	1.14772e-12	0.000709763	0.0310749	0.000372155	0.000135713	NA	NA	0.00890012	NA	NA	7.77563e-05	0.000128479	NA	0.000221532	0.00240119	NA	0.0565763	0.339311	0.040435	0.0193064	NA	NA	0.185846	NA	NA	0.0116519	0.0192923	NA	0.0262358
ENSG00000154319	83648	family with sequence similarity 167 member A	FAM167A	up	2.69	0	2.09	2.34	0	0	0	1.98	0	0	2.15	0	0	0	0	0.00938147	0.255995	0.00707773	NA	0.0368156	0.0191437	NA	NA	NA	0.0475302	NA	NA	0.0316853	NA	NA	NA	NA	0.17971	NA	0.377198	0.30083	NA	NA	NA	0.447245	NA	NA	0.395273	NA	NA
ENSG00000151327	283635	family with sequence similarity 177 member A1	FAM177A1	up	2.45	2.85	2.14	0	2.65	0	0	0	0	0	0	0	0	0	0	0.0164582	0.415435	0.014176	0.00437234	0.0325374	NA	0.00797227	NA	NA	NA	NA	NA	NA	NA	NA	NA	NA	0.254428	0.126905	0.353523	NA	0.192511	NA	NA	NA	NA	NA	NA	NA	NA
ENSG00000168754	51252	family with sequence similarity 178 member B	FAM178B	down	0	0	-2.59	-2.66	0	0	0	0	0	-2.16	-2.35	0	-2.48	0	0	0.0374649	0.824841	NA	NA	0.00959732	0.00790049	NA	NA	NA	NA	NA	0.0310016	0.0187118	NA	0.012968	NA	NA	NA	NA	0.217664	0.196484	NA	NA	NA	NA	NA	0.361978	0.315903	NA	0.231806
ENSG00000196666	399888	family with sequence similarity 180 member B	FAM180B	down	0	-4.33	0	-4.05	0	0	-4.54	0	-2.72	-4.38	0	0	0	-2.9	0	4.43854e-11	6.20433e-09	NA	1.46431e-05	NA	5.07245e-05	NA	NA	5.71358e-06	NA	0.006563	1.18623e-05	NA	NA	NA	0.0037519	NA	NA	0.00429	NA	0.00885604	NA	NA	0.00210584	NA	0.184002	0.00282323	NA	NA	NA
ENSG00000237765	285550	family with sequence similarity 200 member B	FAM200B	down	-2.63	0	0	-2.01	-2.49	0	-3.34	0	0	0	-3.54	0	-2.2	-2.74	0	2.07066e-08	1.91756e-06	0.00856873	NA	NA	0.0448793	0.0129521	NA	0.000824395	NA	NA	NA	0.000399606	NA	0.0277746	0.00610935	NA	0.195234	NA	NA	0.40276	0.23848	NA	0.0482268	NA	NA	NA	0.0428606	NA	0.320101
ENSG00000184949	646851	family with sequence similarity 227 member A	FAM227A	up	2.55	2.55	0	2.41	2.83	0	2.62	0	2.72	2.51	2.41	2.41	2.56	2.82	0	1.3309e-10	1.77658e-08	0.0107376	0.0108132	NA	0.0158186	0.00465842	NA	0.00891071	NA	0.00662187	0.0121479	0.015736	0.0160959	0.0105943	0.00484472	NA	0.220231	0.210155	NA	0.278713	0.153244	NA	0.185846	NA	0.184002	0.225999	0.310893	0.289928	0.205633
ENSG00000215251	60493	FAST kinase domains 5	FASTKD5	up	3.45	3.37	2.46	0	0	0	0	0	0	0	0	0	0	0	3.24	0.00121507	0.0436984	0.000557294	0.000757054	0.0137582	NA	NA	NA	NA	NA	NA	NA	NA	NA	NA	NA	0.00120796	0.0480291	0.0534934	0.249141	NA	NA	NA	NA	NA	NA	NA	NA	NA	NA
ENSG00000155034	80028	F-box and leucine rich repeat protein 18	FBXL18	up	0	0	0	0	0	0	2.21	0	0	3.2	3.14	0	2.04	0	0	0.0473005	1	NA	NA	NA	NA	NA	NA	0.0268523	NA	NA	0.00138615	0.0016948	NA	0.0415808	NA	NA	NA	NA	NA	NA	NA	NA	0.304731	NA	NA	0.0643419	0.0921106	NA	0.386277
ENSG00000143631	2312	filaggrin	FLG	up	0	0	0	2.22	2.79	0	0	0	0	2.03	0	0	0	0	0	0.000766861	0.0293607	NA	NA	NA	0.0261759	0.00524194	NA	NA	NA	NA	0.0422627	NA	NA	NA	NA	NA	NA	NA	NA	0.330729	0.159204	NA	NA	NA	NA	0.406756	NA	NA	NA
ENSG00000037280	2324	fms related receptor tyrosine kinase 4	FLT4	up	0	2.34	0	0	0	0	0	0	0	2.04	2.17	0	0	0	0	0.604154	1	NA	0.0191846	NA	NA	NA	NA	NA	NA	NA	0.04165	0.0299173	NA	NA	NA	NA	NA	0.273601	NA	NA	NA	NA	NA	NA	NA	0.402186	0.384146	NA	NA
ENSG00000141560	79672	fructosamine 3 kinase related protein	FN3KRP	down	-1.99	-2.49	-2.42	-2.47	0	-2.16	-2.23	0	-2.16	-2.12	-2.06	-2.15	-2.37	0	-2.24	7.85899e-10	9.46721e-08	0.047053	0.0127252	0.0155128	0.0133924	NA	0.0304902	0.0257001	NA	0.0308292	0.0335918	0.0398535	0.0317932	0.0176953	NA	0.0249741	0.417953	0.226868	0.260428	0.262449	NA	0.401836	0.300898	NA	0.362817	0.372362	0.421378	0.387803	0.267526
ENSG00000052795	57600	folliculin interacting protein 2	FNIP2	down	0	-3.69	0	0	0	-2.7	0	0	0	0	-4.31	0	0	0	0	0.0126359	0.333144	NA	0.000223993	NA	NA	NA	0.00688158	NA	NA	NA	NA	1.61208e-05	NA	NA	NA	NA	NA	0.0312102	NA	NA	NA	0.202275	NA	NA	NA	NA	0.00432267	NA	NA
ENSG00000086205	2346	folate hydrolase 1	FOLH1	up	3.75	3.9	4.28	0	2.25	4.11	3.77	0	0	3.69	3.33	0	0	3.72	3.33	1.51165e-20	6.22168e-18	0.000174755	9.53898e-05	1.89071e-05	NA	0.0243674	3.9059e-05	0.000160523	NA	NA	0.000226066	0.000869278	NA	NA	0.000202015	0.000863947	0.0241581	0.0163021	0.00519612	NA	0.347279	0.00890544	0.0182779	NA	NA	0.0228666	0.0711727	NA	NA
ENSG00000110074	55572	FAD dependent oxidoreductase domain containing 1	FOXRED1	up	1.99	0	0	0	0	0	0	0	1.97	0	1.97	0	1.98	0	0	8.10977e-05	0.00393975	0.0462955	NA	NA	NA	NA	NA	NA	NA	0.0483011	NA	0.049408	NA	0.0480915	NA	NA	0.414173	NA	NA	NA	NA	NA	NA	NA	0.451562	NA	0.45797	NA	0.410426
ENSG00000179772	2307	forkhead box S1	FOXS1	up	0	2.1	0	0	0	0	2.93	0	0	0	0	0	0	3.06	0	0.451107	1	NA	0.0355099	NA	NA	NA	NA	0.00337041	NA	NA	NA	NA	NA	NA	0.002216	NA	NA	0.360871	NA	NA	NA	NA	0.107572	NA	NA	NA	NA	NA	NA
ENSG00000181274	23401	FRAT regulator of WNT signaling pathway 2	FRAT2	down	-4.38	-3.37	-2.06	0	0	0	0	0	0	0	0	0	0	0	0	0.0318268	0.718869	1.16777e-05	0.000747486	0.0393091	NA	NA	NA	NA	NA	NA	NA	NA	NA	NA	NA	NA	0.0037381	0.0534934	0.387054	NA	NA	NA	NA	NA	NA	NA	NA	NA	NA
ENSG00000164946	158326	FRAS1 related extracellular matrix 1	FREM1	up	0	0	2.01	2.82	0	0	0	0	2.63	0	0	0	3.14	2.94	0	0.000173102	0.00765698	NA	NA	0.0447453	0.00487075	NA	NA	NA	NA	0.00858281	NA	NA	NA	0.00168104	0.00333517	NA	NA	NA	0.411085	0.159902	NA	NA	NA	NA	0.208045	NA	NA	NA	0.0812789
ENSG00000165219	26130	GTPase activating protein and VPS9 domains 1	GAPVD1	up	0	0	2.94	0	0	0	0	0	0	0	0	0	3.18	2.99	0	0.15171	1	NA	NA	0.0033295	NA	NA	NA	NA	NA	NA	NA	NA	NA	0.00146123	0.00274545	NA	NA	NA	0.122484	NA	NA	NA	NA	NA	NA	NA	NA	NA	0.076507
ENSG00000164404	2661	growth differentiation factor 9	GDF9	up	0	2.69	0	2.6	0	0	2.06	0	2.4	2.4	2.19	0	0	0	0	0.00100245	0.0369485	NA	0.00710733	NA	0.00932058	NA	NA	0.0394101	NA	0.0163062	0.0164851	0.028638	NA	NA	NA	NA	NA	0.1687	NA	0.215665	NA	NA	0.350983	NA	0.293024	0.261563	0.383954	NA	NA
ENSG00000057608	2665	GDP dissociation inhibitor 2	GDI2	down	0	0	0	-2.06	0	0	0	0	0	-2	0	0	-2.22	0	0	0.0335872	0.750503	NA	NA	NA	0.0395733	NA	NA	NA	NA	NA	0.0450145	NA	NA	0.0262313	NA	NA	NA	NA	NA	0.376643	NA	NA	NA	NA	NA	0.41677	NA	NA	0.313237
ENSG00000142252	79760	gem nuclear organelle associated protein 7	GEMIN7	up	2.98	2.4	0	2.26	2.71	0	3.22	0	2.5	0	2.3	2.68	2.73	3.18	0	1.42697e-11	2.09341e-09	0.00290811	0.0162348	NA	0.0239331	0.00682359	NA	0.00127507	NA	0.0123582	NA	0.0214846	0.00739768	0.00626212	0.001486	NA	0.118716	0.25071	NA	0.325222	0.175892	NA	0.060358	NA	0.25348	NA	0.34759	0.203959	0.160764
ENSG00000137563	8836	gamma-glutamyl hydrolase	GGH	up	0	0	2.11	2.58	2.7	2.17	2.41	2.79	0	0	2.22	0	2.34	0	2.61	6.32487e-09	6.50803e-07	NA	NA	0.0351484	0.0100066	0.00691122	0.0303662	0.0159499	0.00519907	NA	NA	0.0262054	NA	0.0195344	NA	0.0090045	NA	NA	0.365731	0.227035	0.175892	0.401836	0.243367	0.184059	NA	NA	0.369832	NA	0.279532
ENSG00000055211	116254	glycosylated integral membrane protein 1	GINM1	down	0	-3.15	0	0	0	-3.18	-3.49	0	-2.26	0	-3.42	-3.15	0	0	0	1.69709e-07	1.31653e-05	NA	0.00163956	NA	NA	NA	0.00147535	0.000489091	NA	0.0240384	NA	0.000633867	0.00162625	NA	NA	NA	NA	0.073096	NA	NA	NA	0.0961088	0.0367954	NA	0.332382	NA	0.0602315	0.101059	NA
ENSG00000180481	144321	GLIPR1 like 2	GLIPR1L2	down	-2.32	-2.31	-2.33	-2.25	-2.29	-2.19	-2.38	-2.1	-2.34	-2.25	-2.26	-2.19	0	-2.21	-2.23	3.58383e-11	5.15549e-09	0.0202299	0.0208845	0.020064	0.0241371	0.0221118	0.028572	0.0170953	0.0356181	0.0192355	0.0243453	0.024067	0.0285056	NA	0.0274537	0.0257757	0.299209	0.285153	0.2832	0.325222	0.330667	0.391597	0.248755	0.417125	0.305428	0.325086	0.361982	0.374264	NA
ENSG00000023572	51022	glutaredoxin 2	GLRX2	up	2.51	2.96	2.01	0	0	0	0	0	-2.08	2.06	0	0	0	0	0	0.0962873	1	0.012026	0.00302755	0.0444791	NA	NA	NA	NA	NA	0.0375722	0.0392983	NA	NA	NA	NA	NA	0.228852	0.103287	0.411085	NA	NA	NA	NA	NA	0.396614	0.391324	NA	NA	NA
ENSG00000139433	51228	glycolipid transfer protein	GLTP	down	0	-3.91	-3.53	-4.23	0	-2.64	-3.41	-3.92	-2.31	-3.2	-3.15	-2.91	-3.76	-3.53	-3.86	1.57316e-26	1.29497e-23	NA	9.38773e-05	0.00041311	2.3644e-05	NA	0.00829592	0.000646296	8.93424e-05	0.0208203	0.00138712	0.00164628	0.00362163	0.000171908	0.000417407	0.000115582	NA	0.0163021	0.0438648	0.00477981	NA	0.222319	0.0425445	0.0169581	0.315565	0.0643419	0.0921106	0.158295	0.023752
ENSG00000168237	132158	glycerate kinase	GLYCTK	up	0	0	3.11	0	2.22	0	0	2.54	0	0	0	0	0	2.53	0	0.00586905	0.170848	NA	NA	0.00188819	NA	0.0265212	NA	NA	0.0111004	NA	NA	NA	NA	NA	0.0113711	NA	NA	NA	0.0926974	NA	0.352506	NA	NA	0.253254	NA	NA	NA	NA	NA
ENSG00000087338	64395	germ cell-less 1, spermatogenesis associated	GMCL1	down	-2.24	-2.43	0	0	0	0	-2.3	-2.39	-2.1	0	0	0	-2.73	-2.81	0	1.45648e-05	0.000802256	0.0249994	0.0150703	NA	NA	NA	NA	0.0215609	0.0169608	0.0361415	NA	NA	NA	0.00627023	0.00493432	NA	0.333294	0.24451	NA	NA	NA	NA	0.271153	0.309107	0.390147	NA	NA	NA	0.160764
ENSG00000173540	29925	GDP-mannose pyrophosphorylase B	GMPPB	up	0	4.65	5.16	5.33	5.72	4.87	4.91	5.36	5.2	5.68	4.73	5.07	5.03	5.4	5.31	3.39366e-72	1.2571e-68	NA	3.37423e-06	2.45976e-07	1.00774e-07	1.04492e-08	1.10572e-06	9.21645e-07	8.52521e-08	1.97933e-07	1.35478e-08	2.19621e-06	3.92648e-07	4.82666e-07	6.8492e-08	1.08457e-07	NA	0.0016846	0.000164171	4.3008e-05	1.53917e-05	0.000360149	0.000554699	5.56621e-05	0.000148499	1.37036e-05	0.000970788	0.000164755	0.000240078
ENSG00000163938	26354	G protein nucleolar 3	GNL3	up	0	0	3.47	3.39	0	0	0	0	3.49	3.64	3.13	0	3.87	3.83	0	3.54373e-12	5.5859e-10	NA	NA	0.000513117	0.000700852	NA	NA	NA	NA	0.000480513	0.000270499	0.00176664	NA	0.000108993	0.000126816	NA	NA	NA	0.0479456	0.0511376	NA	NA	NA	NA	0.0424124	0.025452	0.0921106	NA	0.0193619
ENSG00000163281	132789	glucosamine-6-phosphate deaminase 2	GNPDA2	down	-3.53	-3.51	-3.4	-3.4	-3.51	-3.47	-3.57	-3.62	-3.74	-3.39	-3.66	0	-2.4	-2.93	-3.2	8.81177e-28	8.70427e-25	0.000408917	0.000452129	0.000667366	0.000679717	0.000445179	0.000524163	0.000350841	0.000294161	0.000185436	0.000698868	0.000251682	NA	0.0163982	0.00334158	0.00139381	0.0386127	0.0460705	0.0547006	0.0511376	0.0498984	0.0597546	0.0289822	0.0397054	0.0252952	0.0456693	0.0304779	NA	0.261355
ENSG00000108433	9570	golgi SNAP receptor complex member 2	GOSR2	up	0	0	0	0	0	0	0	0	0	0	0	2.46	2.86	2.42	3.18	0.0258977	0.610057	NA	NA	NA	NA	NA	NA	NA	NA	NA	NA	NA	0.0140568	0.00425518	0.0154509	0.00147444	NA	NA	NA	NA	NA	NA	NA	NA	NA	NA	NA	0.268101	0.131461
ENSG00000136235	10457	glycoprotein nmb	GPNMB	down	-2.64	-2.61	-3.05	-2.73	-2.43	0	-2.72	-2.51	-2.67	-2.59	-2.25	0	-2.43	-2.78	0	3.34914e-12	5.33593e-10	0.00835626	0.00913204	0.00230217	0.00631427	0.0152315	NA	0.00646725	0.0120103	0.00760816	0.00962788	0.0243942	NA	0.0152853	0.00550629	NA	0.192555	0.194427	0.101469	0.186562	0.262409	NA	0.156426	0.261174	0.199968	0.198747	0.361982	NA	0.251065
ENSG00000125734	56927	G protein-coupled receptor 108	GPR108	up	2.68	2.72	2.66	2.68	2.74	2.2	2.57	2.48	2.98	2.55	2.72	2.73	2.41	2.23	2.68	2.62463e-16	6.9445e-14	0.00736613	0.00648268	0.00777788	0.0072771	0.00609354	0.0278113	0.0102413	0.0133208	0.0028833	0.0108658	0.0064874	0.00626949	0.0161669	0.0258449	0.0074212	0.184175	0.161354	0.198989	0.195777	0.170967	0.388238	0.196121	0.273618	0.120233	0.211475	0.188775	0.189297	0.258566
ENSG00000170837	2850	G protein-coupled receptor 27	GPR27	up	3.56	3.16	2.82	2.11	0	0	0	0	0	2.17	0	0	0	0	0	0.00343746	0.106778	0.000374694	0.00159877	0.00479654	0.034689	NA	NA	NA	NA	NA	0.0302671	NA	NA	NA	NA	NA	0.0373154	0.0723627	0.152445	0.359296	NA	NA	NA	NA	NA	0.358073	NA	NA	NA
ENSG00000233276	2876	glutathione peroxidase 1	GPX1	up	4.25	3.16	4.59	4.69	2.87	0	4.65	2.81	2.29	4.69	3.95	0	4.19	4.79	2.61	9.28137e-35	1.52802e-31	2.12385e-05	0.00159362	4.35154e-06	2.76503e-06	0.00404414	NA	3.26671e-06	0.00495841	0.0217561	2.76661e-06	7.89053e-05	NA	2.75838e-05	1.68056e-06	0.00910307	0.00576851	0.0723627	0.00184822	0.00081696	0.150811	NA	0.00137627	0.183999	0.320434	0.000932807	0.0148105	NA	0.00807069
ENSG00000089351	57655	GRAM domain containing 1A	GRAMD1A	down	0	-2.21	0	0	0	0	0	0	0	-2.03	-2.15	0	0	0	-2.11	0.0304746	0.696825	NA	0.0271349	NA	NA	NA	NA	NA	NA	NA	0.0425346	0.0312295	NA	NA	NA	0.0344869	NA	0.317627	NA	NA	NA	NA	NA	NA	NA	0.406756	0.392563	NA	NA
ENSG00000114124	131890	G protein-coupled receptor kinase 7	GRK7	up	0	0	0	0	0	0	2.59	0	0	2.8	0	0	0	2.01	0	0.178176	1	NA	NA	NA	NA	NA	NA	0.00962853	NA	NA	0.00518115	NA	NA	NA	0.0442473	NA	NA	NA	NA	NA	NA	NA	0.192251	NA	NA	0.140691	NA	NA	NA
ENSG00000104518	79792	gasdermin D	GSDMD	up	0	0	0	2.34	0	2.04	0	2.67	0	2.11	2.01	0	0	0	0	0.000108711	0.00517932	NA	NA	NA	0.0194831	NA	0.0409381	NA	0.00751297	NA	0.0348912	0.0441649	NA	NA	NA	NA	NA	NA	NA	0.302974	NA	0.436528	NA	0.210363	NA	0.374456	0.431758	NA	NA
ENSG00000105928	1687	gasdermin E	GSDME	up	2.8	0	3.32	2.69	2.58	3.74	3.12	3.54	2.7	2.99	3.72	3.16	0	0	3.53	9.94501e-20	3.68388e-17	0.00514557	NA	0.000887082	0.00709161	0.00982968	0.000187436	0.00180153	0.000393431	0.00697554	0.00278913	0.000201143	0.00157461	NA	NA	0.000416598	0.15326	NA	0.0622261	0.195774	0.208023	0.0284903	0.0774474	0.0448802	0.190229	0.0981289	0.0251696	0.101059	NA
ENSG00000065621	119391	glutathione S-transferase omega 2	GSTO2	up	2.02	1.96	2.45	2.15	1.99	2.07	2.09	1.96	0	2.03	2.18	0	2.36	2.32	2.26	1.61277e-09	1.81034e-07	0.0438209	0.0494179	0.0142473	0.0314869	0.0463327	0.0379917	0.0367693	0.0498816	NA	0.0425759	0.0289518	NA	0.0182855	0.0202082	0.0238178	0.40921	0.405061	0.253093	0.353288	0.444933	0.429022	0.34272	0.447245	NA	0.406756	0.384146	NA	0.273952
ENSG00000084207	2950	glutathione S-transferase pi 1	GSTP1	up	0	0	2.33	2.22	2.12	2.43	0	0	2.52	0	0	2.17	0	0	0	5.52335e-08	4.64997e-06	NA	NA	0.0196738	0.0264372	0.0336169	0.0151897	NA	NA	0.0118838	NA	NA	0.029982	NA	NA	NA	NA	NA	0.281951	0.330766	0.386858	0.293496	NA	NA	0.245953	NA	NA	0.374418	NA
ENSG00000272047	404672	general transcription factor IIH subunit 5	GTF2H5	down	0	0	0	-2.67	0	0	0	0	-2.06	-1.97	0	0	0	0	0	0.00802817	0.224865	NA	NA	NA	0.00761891	NA	NA	NA	NA	0.0393233	0.0489053	NA	NA	NA	NA	NA	NA	NA	NA	0.195777	NA	NA	NA	NA	0.39868	0.425528	NA	NA	NA
ENSG00000263001	2969	general transcription factor IIi	GTF2I	up	0	0	3.14	2.29	0	2.21	2.32	2.02	2.18	0	2.35	0	0	2.15	0	3.64418e-06	0.000219956	NA	NA	0.00171714	0.0221357	NA	0.0273946	0.0205193	0.0437743	0.0296266	NA	0.0187657	NA	NA	0.0312117	NA	NA	NA	0.0926974	0.319285	NA	0.387223	0.264076	0.442	0.358506	NA	0.315903	NA	NA
ENSG00000196275	84163	GTF2I repeat domain containing 2	GTF2IRD2	up	2.96	0	2.54	2.3	0	2.76	2.48	2.77	0	3.07	2.5	2.9	2.58	2.47	2.46	5.99938e-14	1.2883e-11	0.003092	NA	0.011024	0.021409	NA	0.00571275	0.0130177	0.00552172	NA	0.00215436	0.0123478	0.00377832	0.00976937	0.0133692	0.0137691	0.122742	NA	0.227894	0.316705	NA	0.182724	0.216773	0.188965	NA	0.083813	0.271073	0.160861	0.198011
ENSG00000151806	60558	GTP binding elongation factor GUF1	GUF1	up	-3.86	0	3.42	3.44	3.43	2.85	3.27	3.81	3.22	3.38	2.95	3.48	3.57	3.04	3.55	1.31271e-27	1.21565e-24	0.000113757	NA	0.000618094	0.000582216	0.000608751	0.00439174	0.00107636	0.000137058	0.0013031	0.000713273	0.00314152	0.000509569	0.000355576	0.00239558	0.000390002	0.0182072	NA	0.0537374	0.0456386	0.0594508	0.162236	0.0546351	0.0222178	0.0766784	0.0456693	0.12546	0.059393	0.0353727
ENSG00000187837	3006	H1.2 linker histone, cluster member	H1-2	down	-2.53	0	0	0	0	0	-2.96	0	0	-2.64	-3.3	0	0	0	0	0.0147932	0.376617	0.0114266	NA	NA	NA	NA	NA	0.0030868	NA	NA	0.00825258	0.000980677	NA	NA	NA	NA	0.224876	NA	NA	NA	NA	NA	0.100036	NA	NA	0.182754	0.0748079	NA	NA
ENSG00000105968	94239	H2A.Z variant histone 2	H2AZ2	down	-2.99	0	-2.3	0	0	0	-3.17	0	0	0	0	0	0	0	0	0.0835441	1	0.00277464	NA	0.021668	NA	NA	NA	0.00152832	NA	NA	NA	NA	NA	NA	NA	NA	0.117221	NA	0.290899	NA	NA	NA	0.067777	NA	NA	NA	NA	NA	NA
ENSG00000085382	57531	HECT domain and ankyrin repeat containing E3 ubiquitin protein ligase 1	HACE1	up	2.05	0	0	2.24	0	0	2.2	2.38	0	2.17	0	0	2.18	2.36	0	0.000963178	0.0357679	0.0402006	NA	NA	0.0249501	NA	NA	0.0277235	0.0173103	NA	0.0300096	NA	NA	0.0289921	0.0181793	NA	0.394892	NA	NA	0.325222	NA	NA	0.308486	0.312483	NA	0.356067	NA	NA	0.326603
ENSG00000170445	3035	histidyl-tRNA synthetase 1	HARS1	up	0	0	2.34	0	0	0	0	0	2.62	0	0	0	0	2.24	0	0.107	1	NA	NA	0.0194838	NA	NA	NA	NA	NA	0.00884726	NA	NA	NA	NA	0.0253993	NA	NA	NA	0.280953	NA	NA	NA	NA	NA	0.210829	NA	NA	NA	NA
ENSG00000112855	23438	histidyl-tRNA synthetase 2, mitochondrial	HARS2	down	0	-3.32	0	0	0	0	-2.12	0	0	0	0	0	0	-2.17	0	0.397262	1	NA	0.000888246	NA	NA	NA	NA	0.0340418	NA	NA	NA	NA	NA	NA	0.030073	NA	NA	0.0561835	NA	NA	NA	NA	0.33211	NA	NA	NA	NA	NA	NA
ENSG00000092036	54930	HAUS augmin like complex subunit 4	HAUS4	down	0	-2	0	-2.02	-1.98	-2.16	-2.02	0	0	0	0	-2.01	0	0	0	4.34604e-07	3.15663e-05	NA	0.0460301	NA	0.0431075	0.0482096	0.0310539	0.0432567	NA	NA	NA	NA	0.0440267	NA	NA	NA	NA	0.39561	NA	0.391789	0.445221	0.40197	0.360159	NA	NA	NA	NA	0.456837	NA
ENSG00000112339	10767	HBS1 like translational GTPase	HBS1L	up	2.54	2.45	2.32	2.21	0	2.12	2.36	2.06	2.1	3.48	2.06	0	0	0	2.09	1.43438e-09	1.64753e-07	0.0111106	0.0142764	0.0206068	0.0269167	NA	0.0336611	0.0184043	0.0396876	0.0354216	0.000508909	0.03959	NA	NA	NA	0.036215	0.223452	0.23805	0.284694	0.333507	NA	0.41262	0.25416	0.428663	0.386194	0.0398436	0.419833	NA	NA
ENSG00000115677	3069	high density lipoprotein binding protein	HDLBP	down	0	0	0	0	0	0	-2.36	0	-2.11	0	-2.01	0	-2.38	-2.18	0	0.000159007	0.00711784	NA	NA	NA	NA	NA	NA	0.0184602	NA	0.0349397	NA	0.0440447	NA	0.0171876	0.0294214	NA	NA	NA	NA	NA	NA	NA	0.25416	NA	0.384081	NA	0.431707	NA	0.265765
ENSG00000162669	164045	helicase for meiosis 1	HFM1	up	0	0	0	0	0	0	0	0	0	2.72	2.21	2.69	0	0	0	0.00288462	0.0913279	NA	NA	NA	NA	NA	NA	NA	NA	NA	0.00650685	0.0274226	0.00704903	NA	NA	NA	NA	NA	NA	NA	NA	NA	NA	NA	NA	0.162786	0.378473	0.199849	NA
ENSG00000106049	11112	3-hydroxyisobutyrate dehydrogenase	HIBADH	up	2.36	3.15	0	0	0	0	0	2.28	0	0	0	0	0	0	0	0.215401	1	0.0184477	0.00160587	NA	NA	NA	NA	NA	0.0226139	NA	NA	NA	NA	NA	NA	NA	0.288061	0.0723627	NA	NA	NA	NA	NA	0.353557	NA	NA	NA	NA	NA
ENSG00000234745	3106	major histocompatibility complex, class I, B	HLA-B	up	-2.59	0	3.77	3.31	0	0	0	0	0	5.1	3.98	0	0	0	0	3.99532e-10	5.05972e-08	0.00952601	NA	0.000160907	0.0009256	NA	NA	NA	NA	NA	3.36126e-07	7.00666e-05	NA	NA	NA	NA	0.207175	NA	0.0215593	0.0560825	NA	NA	NA	NA	NA	0.000226661	0.0138437	NA	NA
ENSG00000204525	3107	major histocompatibility complex, class I, C	HLA-C	down	0	0	0	-2.59	0	0	0	-1.96	-2.67	0	0	0	0	-3.54	-4.14	7.896e-05	0.00386122	NA	NA	NA	0.009549	NA	NA	NA	0.0494646	0.0076629	NA	NA	NA	NA	0.00040231	3.50941e-05	NA	NA	NA	0.219627	NA	NA	NA	0.447245	0.199968	NA	NA	NA	NA
ENSG00000241106	3112	major histocompatibility complex, class II, DO beta	HLA-DOB	down	0	0	-2.3	-2.68	-2.81	-2.47	0	-2.69	-2.83	-2.24	-2.7	0	-2.92	-2.85	-2.23	1.80368e-12	3.03695e-10	NA	NA	0.0211734	0.00746107	0.00494519	0.0133457	NA	0.00719784	0.00468081	0.0248973	0.00693355	NA	0.00352945	0.00435967	0.0257987	NA	NA	0.287918	0.195777	0.154984	0.279157	NA	0.207279	0.146647	0.326453	0.19049	NA	0.12005
ENSG00000231389	3113	major histocompatibility complex, class II, DP alpha 1	HLA-DPA1	up	0	0	0	0	0	0	0	0	0	3.31	0	0	2.35	3.49	0	0.167002	1	NA	NA	NA	NA	NA	NA	NA	NA	NA	0.000947314	NA	NA	0.0187343	0.000482292	NA	NA	NA	NA	NA	NA	NA	NA	NA	NA	0.051795	NA	NA	0.275693
ENSG00000232629	3120	major histocompatibility complex, class II, DQ beta 2	HLA-DQB2	down	0	0	-2.76	0	0	-2.14	0	0	-2	0	-3.6	-3.74	0	4.09	0	1.20416e-09	1.40488e-07	NA	NA	0.00575871	NA	NA	0.0320498	NA	NA	0.045421	NA	0.000316213	0.000180478	NA	4.35913e-05	NA	NA	NA	0.168154	NA	NA	0.403721	NA	NA	0.432726	NA	0.0359716	0.0291264	NA
ENSG00000196126	3123	major histocompatibility complex, class II, DR beta 1	HLA-DRB1	down	0	0	0	0	-2.19	-3.37	0	0	0	-2.72	0	-3.24	0	0	0	7.27747e-05	0.00360637	NA	NA	NA	NA	0.0288531	0.000751604	NA	NA	NA	0.00655812	NA	0.00120703	NA	NA	NA	NA	NA	NA	NA	0.357148	0.0683503	NA	NA	NA	0.162786	NA	0.094184	NA
ENSG00000116983	51440	hippocalcin like 4	HPCAL4	up	0	2.86	0	2.74	0	0	2.76	0	0	2.72	0	0	0	-2.8	0	0.00204554	0.0676534	NA	0.00425188	NA	0.00606384	NA	NA	0.00583001	NA	NA	0.00653631	NA	NA	NA	0.00512916	NA	NA	0.126905	NA	0.184382	NA	NA	0.147077	NA	NA	0.162786	NA	NA	NA
ENSG00000204228	7923	hydroxysteroid 17-beta dehydrogenase 8	HSD17B8	down	-2.43	0	-2.31	-3.57	0	0	0	0	-2.85	0	0	0	-2.91	-2.14	0	1.35639e-05	0.000752721	0.0150905	NA	0.0209779	0.000358955	NA	NA	NA	NA	0.00431981	NA	NA	NA	0.00365656	0.0325851	NA	0.261112	NA	0.287416	0.0336279	NA	NA	NA	NA	0.139395	NA	NA	NA	0.122863
ENSG00000179546	3352	5-hydroxytryptamine receptor 1D	HTR1D	up	0	2.94	0	0	2.32	0	2.59	0	0	2.74	2.57	0	0	0	0	0.00132817	0.0469676	NA	0.00330666	NA	NA	0.0202088	NA	0.00947855	NA	NA	0.00619806	0.0102167	NA	NA	NA	NA	NA	0.109979	NA	NA	0.306882	NA	0.191068	NA	NA	0.157869	0.243915	NA	NA
ENSG00000188266	123688	hydroxylysine kinase	HYKK	down	0	0	0	0	-2.02	0	-2.45	-2.02	0	0	-2.12	0	0	0	0	0.0203584	0.497774	NA	NA	NA	NA	0.04366	NA	0.0142291	0.0431571	NA	NA	0.0336495	NA	NA	NA	NA	NA	NA	NA	NA	0.433792	NA	0.22868	0.441359	NA	NA	0.406363	NA	NA
ENSG00000029559	3381	integrin binding sialoprotein	IBSP	up	0	0	2.48	0	2.58	2.7	0	0	0	0	0	0	0	0	0	0.302863	1	NA	NA	0.0131956	NA	0.0098561	0.00691992	NA	NA	NA	NA	NA	NA	NA	NA	NA	NA	NA	0.245616	NA	0.208023	0.202275	NA	NA	NA	NA	NA	NA	NA
ENSG00000165948	122509	interferon alpha inducible protein 27 like 1	IFI27L1	down	-2.58	0	0	0	0	0	0	-1.97	-2.36	-1.98	0	0	0	-2.19	0	0.00119981	0.0432544	0.0098164	NA	NA	NA	NA	NA	NA	0.0484733	0.0183297	0.0478071	NA	NA	NA	0.0283094	NA	0.208776	NA	NA	NA	NA	NA	NA	0.447245	0.298832	0.422532	NA	NA	NA
ENSG00000163913	55764	intraflagellar transport 122	IFT122	down	-1.96	0	-1.99	0	0	0	0	0	-2.25	0	0	0	0	0	0	2.72475e-05	0.00145749	0.0495517	NA	0.0465644	NA	NA	NA	NA	NA	0.024157	NA	NA	NA	NA	NA	NA	0.422992	NA	0.421324	NA	NA	NA	NA	NA	0.332382	NA	NA	NA	NA
ENSG00000100360	11020	intraflagellar transport 27	IFT27	up	0	0	0	0	2.02	0	2.33	0	0	2.08	2.12	0	2.64	0	0	0.00109399	0.0397294	NA	NA	NA	NA	0.0437622	NA	0.0196634	NA	NA	0.0373445	0.0343858	NA	0.00826895	NA	NA	NA	NA	NA	NA	0.433792	NA	0.261533	NA	NA	0.382521	0.406411	NA	0.186107
ENSG00000118096	56912	intraflagellar transport 46	IFT46	up	0	0	0	0	0	0	0	0	0	0	2.16	0	2.52	3.12	0	0.20489	1	NA	NA	NA	NA	NA	NA	NA	NA	NA	NA	0.03084	NA	0.0117885	0.0018253	NA	NA	NA	NA	NA	NA	NA	NA	NA	NA	NA	0.38981	NA	0.221959
ENSG00000197557	92104	intraflagellar transport 70A	IFT70A	down	-2.22	0	-2.11	0	0	0	0	0	0	0	-2.57	0	0	0	0	0.0958733	1	0.0263399	NA	0.0352332	NA	NA	NA	NA	NA	NA	NA	0.0100341	NA	NA	NA	NA	0.340671	NA	0.365799	NA	NA	NA	NA	NA	NA	NA	0.241498	NA	NA
ENSG00000137070	3590	interleukin 11 receptor subunit alpha	IL11RA	up	0	0	2.01	0	0	2.33	0	0	2.18	0	0	0	0	0	2.59	0.00274507	0.0886137	NA	NA	0.0448695	NA	NA	0.0197715	NA	NA	0.0292454	NA	NA	NA	NA	NA	0.00969995	NA	NA	0.411085	NA	NA	0.317435	NA	NA	0.35677	NA	NA	NA	NA
ENSG00000103522	50615	interleukin 21 receptor	IL21R	down	0	-2.3	0	-2.16	0	0	0	0	0	0	0	0	-2.38	-2.15	0	0.0523521	1	NA	0.0214112	NA	0.0311071	NA	NA	NA	NA	NA	NA	NA	NA	0.0171861	0.0314007	NA	NA	0.289263	NA	0.352455	NA	NA	NA	NA	NA	NA	NA	NA	0.265765
ENSG00000137033	90865	interleukin 33	IL33	up	2.99	0	2.71	2.19	2.94	0	2.07	2.24	0	2.19	2.17	0	0	2.92	0	4.16275e-08	3.56529e-06	0.00278883	NA	0.00669452	0.0281822	0.00328956	NA	0.0383448	0.0248112	NA	0.0287709	0.0298119	NA	NA	0.00352004	NA	0.117221	NA	0.183994	0.342557	0.132754	NA	0.348913	0.370964	NA	0.349571	0.384146	NA	NA
ENSG00000196821	64771	inflammation and lipid regulator with UBA-like and NBR1-like domains	ILRUN	down	-2.59	-3.18	0	0	0	0	-2.45	-2.52	0	-2.06	0	0	0	0	0	8.72258e-07	6.01128e-05	0.00970959	0.00149061	NA	NA	NA	NA	0.0142755	0.0118333	NA	0.0398616	NA	NA	NA	NA	NA	0.208199	0.0711113	NA	NA	NA	NA	0.22868	0.260332	NA	0.392409	NA	NA	NA
ENSG00000133731	3612	inositol monophosphatase 1	IMPA1	up	2.56	2.07	2.4	2.47	0	0	2.12	0	2.33	0	2.12	0	0	0	0	0.000356573	0.0148646	0.0104897	0.0385048	0.0165034	0.0135983	NA	NA	0.0343279	NA	0.0198103	NA	0.0341696	NA	NA	NA	NA	0.216656	0.375312	0.265876	0.263793	NA	NA	0.332798	NA	0.306446	NA	0.406411	NA	NA
ENSG00000148798	9118	internexin neuronal intermediate filament protein alpha	INA	down	-2.96	-3.13	-4.5	-3.53	0	0	-3.89	0	0	0	-2.83	0	0	0	0	1.57711e-09	1.78382e-07	0.00311597	0.00172321	6.69688e-06	0.000410784	NA	NA	9.92666e-05	NA	NA	NA	0.00467421	NA	NA	NA	NA	0.122742	0.0755121	0.00223485	0.0352512	NA	NA	0.0141409	NA	NA	NA	0.154957	NA	NA
ENSG00000114933	54891	INO80 complex subunit D	INO80D	up	0	0	0	0	0	0	0	0	0	2.28	0	0	2.02	2.94	0	0.0447724	0.957276	NA	NA	NA	NA	NA	NA	NA	NA	NA	0.0226215	NA	NA	0.0430605	0.0033135	NA	NA	NA	NA	NA	NA	NA	NA	NA	NA	0.314524	NA	NA	0.395172
ENSG00000169592	283899	INO80 complex subunit E	INO80E	up	3.22	2.72	2.78	2.48	0	0	2.41	0	0	0	2.7	0	2.28	2.42	0	8.53041e-07	5.90631e-05	0.00127537	0.0064831	0.00540215	0.0131938	NA	NA	0.0160642	NA	NA	NA	0.00697001	NA	0.0225051	0.0154202	NA	0.0829986	0.161354	0.158905	0.261455	NA	NA	0.243367	NA	NA	NA	0.19049	NA	0.293788
ENSG00000204084	3633	inositol polyphosphate-5-phosphatase B	INPP5B	down	0	0	-1.97	-2.89	-2.79	0	0	0	-2.86	0	0	0	-2.88	-2.73	0	1.39861e-05	0.000773252	NA	NA	0.0483422	0.00384686	0.00530278	NA	NA	NA	0.00425149	NA	NA	NA	0.0039968	0.00641638	NA	NA	NA	0.427755	0.142075	0.159408	NA	NA	NA	0.139395	NA	NA	NA	0.127437
ENSG00000138448	3685	integrin subunit alpha V	ITGAV	up	2.5	0	2.06	0	1.98	0	2.04	0	0	2.07	2.49	0	0	0	1.97	0.000112239	0.00531323	0.0125292	NA	0.0397473	NA	0.0477737	NA	0.0415196	NA	NA	0.0380555	0.0128436	NA	NA	NA	0.0491787	0.233083	NA	0.389307	NA	0.444933	NA	0.358447	NA	NA	0.385896	0.278042	NA	NA
ENSG00000115221	3694	integrin subunit beta 6	ITGB6	down	0	0	0	0	0	0	0	0	-2.56	0	0	-2.73	0	0	-3	0.365001	1	NA	NA	NA	NA	NA	NA	NA	NA	0.010428	NA	NA	0.00628203	NA	NA	0.00269789	NA	NA	NA	NA	NA	NA	NA	NA	0.23354	NA	NA	0.189297	NA
ENSG00000055955	3700	inter-alpha-trypsin inhibitor heavy chain 4	ITIH4	down	0	-2.86	-3.21	-2.48	-3.7	-3.97	-3.85	-2.36	-3.83	-3.23	-3.81	-3.32	-2.74	-3.36	-3.87	3.38984e-27	2.95455e-24	NA	0.00424895	0.00131463	0.0130191	0.000213308	7.14132e-05	0.000115951	0.0181531	0.000128186	0.00122797	0.000141252	0.000914342	0.0061674	0.000765896	0.000107008	NA	0.126905	0.0798207	0.26045	0.0314203	0.014802	0.0152657	0.319494	0.0211495	0.0610518	0.0203947	0.0863105	0.159774
ENSG00000125877	3704	inosine triphosphatase	ITPA	down	0	0	0	-2.23	-2.2	0	-2.22	-2.05	-2.08	0	0	-2.57	-1.99	-2.48	-2.48	2.39493e-09	2.60925e-07	NA	NA	NA	0.0256373	0.0281083	NA	0.026604	0.0405063	0.0375325	NA	NA	0.0102785	0.0468079	0.0130745	0.0131368	NA	NA	NA	0.329956	0.357148	NA	0.304731	0.430204	0.396614	NA	NA	0.226992	0.406555
ENSG00000128928	3712	isovaleryl-CoA dehydrogenase	IVD	up	0	3.4	2.59	0	0	0	2.33	2.35	0	2.24	2.53	0	2.43	3.06	0	6.61867e-09	6.73936e-07	NA	0.000685941	0.00950355	NA	NA	NA	0.0200297	0.0189572	NA	0.0248764	0.0115266	NA	0.0149465	0.00218935	NA	NA	0.052812	0.216588	NA	NA	NA	0.262966	0.326247	NA	0.326453	0.257192	NA	0.247879
ENSG00000243789	100137047	jumonji domain containing 7	JMJD7	up	0	0	0	0	0	0	2.1	0	0	0	0	2.18	0	2.01	0	0.0311231	0.709464	NA	NA	NA	NA	NA	NA	0.0354393	NA	NA	NA	NA	0.0296129	NA	0.0440894	NA	NA	NA	NA	NA	NA	NA	0.336292	NA	NA	NA	NA	0.374264	NA
ENSG00000120071	284058	KAT8 regulatory NSL complex subunit 1	KANSL1	down	0	0	0	0	0	0	0	-2.29	0	-2.64	0	0	0	-2.16	0	0.00195421	0.0653623	NA	NA	NA	NA	NA	NA	NA	0.0220891	NA	0.00831112	NA	NA	NA	0.0304711	NA	NA	NA	NA	NA	NA	NA	NA	0.347115	NA	0.182754	NA	NA	NA
ENSG00000170852	25948	kelch repeat and BTB domain containing 2	KBTBD2	down	0	0	-2.57	0	0	0	0	-2.25	0	-2.13	-2.13	0	-2.05	-2.54	0	0.00943707	0.257039	NA	NA	0.0101596	NA	NA	NA	NA	0.0246614	NA	0.0331151	0.0333742	NA	0.0401057	0.011158	NA	NA	NA	0.221803	NA	NA	NA	NA	0.370522	NA	0.36982	0.406363	NA	0.383626
ENSG00000136240	11014	KDEL endoplasmic reticulum protein retention receptor 2	KDELR2	down	-2.51	-1.98	0	0	0	0	0	0	0	0	-2.81	0	0	0	0	0.366134	1	0.0121548	0.0473054	NA	NA	NA	NA	NA	NA	NA	NA	0.00503082	NA	NA	NA	NA	0.229355	0.399595	NA	NA	NA	NA	NA	NA	NA	NA	0.158075	NA	NA
ENSG00000163807	57456	KIAA1143	KIAA1143	up	0	3.76	3.81	0	0	0	0	0	0	0	0	0	3.7	3.4	0	0.00013528	0.00616753	NA	0.0001695	0.000137698	NA	NA	NA	NA	NA	NA	NA	NA	NA	0.000219693	0.00066387	NA	NA	0.0248293	0.0214442	NA	NA	NA	NA	NA	NA	NA	NA	NA	0.0262358
ENSG00000164627	221458	kinesin family member 6	KIF6	down	0	0	0	-2.17	0	-2.88	0	0	0	0	0	0	0	-2.17	0	0.00371199	0.113403	NA	NA	NA	0.0301394	NA	0.00394685	NA	NA	NA	NA	NA	NA	NA	0.0300535	NA	NA	NA	NA	0.349933	NA	0.159291	NA	NA	NA	NA	NA	NA	NA
ENSG00000167702	90990	kinesin family member C2	KIFC2	up	2.84	2.91	2.32	0	0	0	0	0	0	0	0	0	0	0	0	0.114532	1	0.00457983	0.00364983	0.0202013	NA	NA	NA	NA	NA	NA	NA	NA	NA	NA	NA	NA	0.146144	0.114934	0.283425	NA	NA	NA	NA	NA	NA	NA	NA	NA	NA
ENSG00000126214	3831	kinesin light chain 1	KLC1	up	0	2.84	0	0	0	0	0	2.7	0	0	0	0	5.38	0	0	0.00106264	0.038877	NA	0.00454353	NA	NA	NA	NA	NA	0.00685219	NA	NA	NA	NA	7.47039e-08	NA	NA	NA	0.128895	NA	NA	NA	NA	NA	0.206909	NA	NA	NA	NA	4.12863e-05
ENSG00000150361	57626	kelch like family member 1	KLHL1	up	0	0	2.07	0	2.94	2.55	2.86	0	0	2.14	0	0	0	0	0	0.00167558	0.0576033	NA	NA	0.0389114	NA	0.0032332	0.0107663	0.0042797	NA	NA	0.0325486	NA	NA	NA	NA	NA	NA	NA	0.387054	NA	0.132754	0.249524	0.126087	NA	NA	0.368884	NA	NA	NA
ENSG00000183955	387893	lysine methyltransferase 5A	KMT5A	up	0	3.26	0	0	0	0	0	2.03	0	0	0	0	2.47	2.01	0	0.146345	1	NA	0.00110636	NA	NA	NA	NA	NA	0.0419277	NA	NA	NA	NA	0.0134464	0.0448047	NA	NA	0.0607912	NA	NA	NA	NA	NA	0.437624	NA	NA	NA	NA	0.235501
ENSG00000128944	90417	kinetochore localized astrin (SPAG5) binding protein	KNSTRN	down	-3.14	-3.37	-3.26	-3.53	-3.37	-3.42	-3.24	-3.28	-3.54	-3.41	-3.21	-3.17	-3.39	-2.89	-3.33	1.08711e-28	1.23906e-25	0.00171728	0.00075995	0.00113002	0.000412993	0.000761171	0.000634716	0.00121462	0.00105223	0.000393655	0.000645654	0.00131598	0.00154636	0.0007028	0.00379868	0.000864285	0.101934	0.0534934	0.0713437	0.0352512	0.0679518	0.0640226	0.0595023	0.072019	0.0374831	0.0456693	0.0855561	0.101059	0.0563681
ENSG00000111615	11103	KRR1 small subunit processome component homolog	KRR1	down	-2.02	-2.25	0	-1.99	-3.01	-2.07	-1.99	-2.2	0	-2.13	-2.27	0	0	-2.06	-2.3	4.14358e-09	4.32362e-07	0.0433656	0.0244404	NA	0.046373	0.00262066	0.0387758	0.0469683	0.0280136	NA	0.0331796	0.0234722	NA	NA	0.0393434	0.0212701	0.408283	0.303404	NA	0.409469	0.122547	0.429813	0.37265	0.383626	NA	0.36982	0.361982	NA	NA
ENSG00000126777	3895	kinectin 1	KTN1	down	-2.42	-2.22	-3.14	0	0	0	0	0	0	0	0	0	0	-2.85	0	0.0903048	1	0.0156947	0.026525	0.00169201	NA	NA	NA	NA	NA	NA	NA	NA	NA	NA	0.00434263	NA	0.263471	0.316134	0.0926974	NA	NA	NA	NA	NA	NA	NA	NA	NA	NA
ENSG00000100395	83746	L3MBTL histone methyl-lysine binding protein 2	L3MBTL2	up	2.39	2.35	0	2.82	2.12	0	0	0	0	0	0	0	2.5	0	0	0.000613889	0.0241273	0.0169297	0.0187923	NA	0.00480754	0.0340789	NA	NA	NA	NA	NA	NA	NA	0.0125891	NA	NA	0.273977	0.269948	NA	0.159188	0.388529	NA	NA	NA	NA	NA	NA	NA	0.227702
ENSG00000103642	114294	lactamase beta	LACTB	up	2.01	2.03	0	2.17	0	2.19	2.15	0	2.27	0	0	0	0	2.1	2.1	4.80375e-06	0.000283575	0.0446054	0.0418553	NA	0.03008	NA	0.0282728	0.0318948	NA	0.0230172	NA	NA	NA	NA	0.0359165	0.0356514	0.40921	0.382858	NA	0.349933	NA	0.390679	0.329013	NA	0.328927	NA	NA	NA	NA
ENSG00000166173	55323	La ribonucleoprotein 6, translational regulator	LARP6	up	3.22	2.9	0	0	0	0	0	3.1	0	0	2.71	0	3.14	3.74	2.22	4.67098e-07	3.37609e-05	0.00126099	0.00368298	NA	NA	NA	NA	NA	0.00194141	NA	NA	0.00671298	NA	0.00166718	0.000186922	0.0262158	0.0829986	0.11549	NA	NA	NA	NA	NA	0.117694	NA	NA	0.19049	NA	0.0812789
ENSG00000131023	9113	large tumor suppressor kinase 1	LATS1	up	2.75	0	2.79	0	0	0	2.04	0	0	0	0	0	0	3	0	0.0976646	1	0.00596837	NA	0.00523659	NA	NA	NA	0.0412969	NA	NA	NA	NA	NA	NA	0.00267183	NA	0.162597	NA	0.158905	NA	NA	NA	0.357443	NA	NA	NA	NA	NA	NA
ENSG00000162194	79081	LBH domain containing 1	LBHD1	up	0	0	2.61	0	0	0	3.44	0	3.54	2.96	0	0	3.38	3.45	2.91	5.93289e-09	6.14738e-07	NA	NA	0.00893403	NA	NA	NA	0.00058594	NA	0.000399687	0.00308468	NA	NA	0.00071395	0.000570414	0.00360227	NA	NA	0.210807	NA	NA	NA	0.0398238	NA	0.0374831	0.101469	NA	NA	0.0563681
ENSG00000214402	401562	lipocalin like 1	LCNL1	down	0	0	0	0	-2.13	0	0	-2.31	0	0	0	0	-2.3	0	0	0.0215186	0.521835	NA	NA	NA	NA	0.0335842	NA	NA	0.020918	NA	NA	NA	NA	0.0212399	NA	NA	NA	NA	NA	NA	0.386858	NA	NA	0.341432	NA	NA	NA	NA	0.285143
ENSG00000166800	160287	lactate dehydrogenase A like 6A	LDHAL6A	down	0	-2.85	0	0	-2.06	0	0	-2.41	0	-2.26	0	0	0	0	0	0.000134526	0.00615208	NA	0.00433846	NA	NA	0.0395664	NA	NA	0.0160105	NA	0.023991	NA	NA	NA	NA	NA	NA	0.126905	NA	NA	0.41626	NA	NA	0.301977	NA	0.325086	NA	NA	NA
ENSG00000116977	3964	galectin 8	LGALS8	down	0	0	0	0	0	0	-2.55	-2.45	0	-2.37	0	0	-2.11	0	0	0.0240911	0.573387	NA	NA	NA	NA	NA	NA	0.010771	0.014371	NA	0.0176057	NA	NA	0.0349867	NA	NA	NA	NA	NA	NA	NA	NA	0.201363	0.287419	NA	0.273816	NA	NA	0.356606
ENSG00000213171	339398	leucine rich repeat and Ig domain containing 4	LINGO4	up	0	0	0	0	0	0	2.27	0	0	1.98	0	0	2.72	2.05	0	0.388775	1	NA	NA	NA	NA	NA	NA	0.0230043	NA	NA	0.0473779	NA	NA	0.00658859	0.0402682	NA	NA	NA	NA	NA	NA	NA	0.280386	NA	NA	0.420375	NA	NA	0.162487
ENSG00000155530	136332	leucine rich repeats and guanylate kinase domain containing	LRGUK	up	2.7	2.28	0	0	0	0	0	0	0	0	0	0	0	2.05	0	0.0770608	1	0.00698977	0.0224814	NA	NA	NA	NA	NA	NA	NA	NA	NA	NA	NA	0.040322	NA	0.178998	0.294317	NA	NA	NA	NA	NA	NA	NA	NA	NA	NA	NA
ENSG00000134569	4038	LDL receptor related protein 4	LRP4	down	-3.04	-3.03	0	0	0	-2	-3	0	0	-3.05	-2.91	0	0	0	0	8.49092e-05	0.00411144	0.00237138	0.00247245	NA	NA	NA	0.0450852	0.0026931	NA	NA	0.00226255	0.00357984	NA	NA	NA	NA	0.115514	0.0928663	NA	NA	NA	0.454842	0.0953447	NA	NA	0.0850673	0.132515	NA	NA
ENSG00000157193	7804	LDL receptor related protein 8	LRP8	up	2.42	2.93	0	0	0	0	2.2	0	0	0	0	0	3.31	0	0	0.00897188	0.246635	0.0154295	0.00338396	NA	NA	NA	NA	0.0277838	NA	NA	NA	NA	NA	0.000921124	NA	NA	0.263419	0.110156	NA	NA	NA	NA	0.308486	NA	NA	NA	NA	NA	0.0604798
ENSG00000176681	9884	leucine rich repeat containing 37A	LRRC37A	up	3.06	0	3.2	2.98	3.07	2.16	2.48	2.49	2.83	2.69	2.65	2.33	2.45	0	2	1.68256e-14	3.72096e-12	0.0022121	NA	0.00138004	0.00289278	0.0021372	0.0311085	0.0131836	0.012832	0.00469114	0.00711598	0.00797044	0.0199736	0.0141515	NA	0.0450587	0.112642	NA	0.0816145	0.116481	0.118796	0.40197	0.218671	0.268861	0.146647	0.170161	0.204938	0.308632	0.240237
ENSG00000238083	9884	leucine rich repeat containing 37 member A2	LRRC37A2	up	2.94	0	2.19	0	0	0	0	0	2.23	2.48	0	0	0	0	0	0.00338695	0.105797	0.00323674	NA	0.0288779	NA	NA	NA	NA	NA	0.0259178	0.0132992	NA	NA	NA	NA	NA	0.123978	NA	0.338873	NA	NA	NA	NA	NA	0.341138	0.231934	NA	NA	NA
ENSG00000162621	105378803	leucine rich repeat containing 53	LRRC53	down	-2.21	-2.7	-2.63	0	0	0	0	0	0	0	0	0	-2.35	0	0	0.195429	1	0.0273055	0.00686972	0.00862531	NA	NA	NA	NA	NA	NA	NA	NA	NA	0.0189655	NA	NA	0.343841	0.164585	0.206654	NA	NA	NA	NA	NA	NA	NA	NA	NA	0.276928
ENSG00000162620	127255	leucine rich repeats and IQ motif containing 3	LRRIQ3	up	0	0	1.97	0	0	0	1.97	0	0	0	0	0	0	0	2.38	0.000168902	0.00753803	NA	NA	0.0489319	NA	NA	NA	0.049211	NA	NA	NA	NA	NA	NA	NA	0.0172109	NA	NA	0.429308	NA	NA	NA	0.384704	NA	NA	NA	NA	NA	NA
ENSG00000169641	7798	leucine zipper protein 1	LUZP1	up	2.32	3.06	2	0	0	0	0	0	0	0	0	0	0	0	0	0.441313	1	0.020539	0.00219842	0.0450796	NA	NA	NA	NA	NA	NA	NA	NA	NA	NA	NA	NA	0.301831	0.0873743	0.412157	NA	NA	NA	NA	NA	NA	NA	NA	NA	NA
ENSG00000054219	4065	lymphocyte antigen 75	LY75	up	0	0	0	2.19	2.02	2.24	2.29	0	2.97	2.35	3.73	2.18	2.61	0	0	1.17435e-11	1.77554e-09	NA	NA	NA	0.0283347	0.0434317	0.0252629	0.0219941	NA	0.00296398	0.0187886	0.000187827	0.0292372	0.00904029	NA	NA	NA	NA	NA	0.342667	0.433728	0.362261	0.274145	NA	0.120233	0.282682	0.0251696	0.374264	0.194265
ENSG00000214113	57128	LYR motif containing 4	LYRM4	up	3.08	0	2.2	3.15	3.03	0	0	2.2	0	0	2.31	0	0	2.69	0	4.72714e-07	3.4001e-05	0.00209074	NA	0.0275916	0.00162747	0.00244228	NA	NA	0.0281549	NA	NA	0.0211134	NA	NA	0.00709326	NA	0.109251	NA	0.332254	0.0811832	0.121949	NA	NA	0.383626	NA	NA	0.343115	NA	NA
ENSG00000232859	201229	LYR motif containing 9	LYRM9	down	-2.21	0	-2.5	-2.52	0	-2.32	0	0	0	-2.16	0	0	-2.32	0	-2.37	5.61462e-08	4.7001e-06	0.0268157	NA	0.0123724	0.0117657	NA	0.0201044	NA	NA	NA	0.030634	NA	NA	0.0202351	NA	0.0176189	0.343841	NA	0.237658	0.251067	NA	0.31832	NA	NA	NA	0.360305	NA	NA	0.280289
ENSG00000143194	84944	maelstrom spermatogenic transposon silencer	MAEL	up	2.76	2.8	2.16	0	0	2.38	2.89	2.1	2.39	2.17	2.36	0	0	0	0	1.91639e-08	1.78585e-06	0.00579724	0.00513253	0.0310022	NA	NA	0.0173469	0.0038163	0.0353141	0.016737	0.029735	0.0180802	NA	NA	NA	NA	0.159999	0.140867	0.345685	NA	NA	0.302598	0.116929	0.417125	0.29449	0.355373	0.315903	NA	NA
ENSG00000131711	4131	microtubule associated protein 1B	MAP1B	up	0	2.53	2.35	2.15	0	0	2.8	1.98	2.37	2.41	2.07	0	2.6	2.54	2.44	6.45389e-08	5.37232e-06	NA	0.0114921	0.0185792	0.0315527	NA	NA	0.00511023	0.0478796	0.0175939	0.0160281	0.0388466	NA	0.00941238	0.0111949	0.0147951	NA	0.216617	0.277323	0.353288	NA	NA	0.136162	0.447245	0.29449	0.255486	0.417572	NA	0.194265
ENSG00000137764	5607	mitogen-activated protein kinase kinase 5	MAP2K5	up	3.7	2.54	2.85	2.35	0	0	0	0	0	0	0	0	0	2.25	0	0.00150566	0.0524927	0.000217195	0.0112379	0.00439152	0.0185833	NA	NA	NA	NA	NA	NA	NA	NA	NA	0.0243504	NA	0.0274497	0.214188	0.142481	0.296177	NA	NA	NA	NA	NA	NA	NA	NA	NA
ENSG00000102882	5595	mitogen-activated protein kinase 3	MAPK3	up	2.39	0	0	2.12	0	0	2	0	0	0	0	0	0	0	0	0.0780019	1	0.0166559	NA	NA	0.0340579	NA	NA	0.0460261	NA	NA	NA	NA	NA	NA	NA	NA	0.272886	NA	NA	0.359296	NA	NA	0.367947	NA	NA	NA	NA	NA	NA
ENSG00000173838	162333	membrane associated ring-CH-type finger 10	MARCHF10	down	0	-3.22	-3.5	0	-3.21	0	0	0	0	0	0	0	0	0	0	0.072911	1	NA	0.00129723	0.000459347	NA	0.00133377	NA	NA	NA	NA	NA	NA	NA	NA	NA	NA	NA	0.0661782	0.045077	NA	0.0893019	NA	NA	NA	NA	NA	NA	NA	NA
ENSG00000165406	220972	membrane associated ring-CH-type finger 8	MARCHF8	down	0	0	0	0	0	0	0	0	0	0	0	0	-2.6	-3.9	-2.69	0.00185987	0.0624893	NA	NA	NA	NA	NA	NA	NA	NA	NA	NA	NA	NA	0.009348	9.66707e-05	0.00707379	NA	NA	NA	NA	NA	NA	NA	NA	NA	NA	NA	NA	0.194265
ENSG00000075413	4140	microtubule affinity regulating kinase 3	MARK3	up	0	0	2.49	4.52	0	0	0	2.65	0	0	0	0	0	0	0	0.0610587	1	NA	NA	0.0126208	6.32449e-06	NA	NA	NA	0.00812574	NA	NA	NA	NA	NA	NA	NA	NA	NA	0.238722	0.00165194	NA	NA	NA	0.215753	NA	NA	NA	NA	NA
ENSG00000076003	4175	minichromosome maintenance complex component 6	MCM6	down	-2.11	0	-2.05	0	0	0	0	0	0	0	0	0	0	-2.21	0	0.84384	1	0.0345065	NA	0.0400212	NA	NA	NA	NA	NA	NA	NA	NA	NA	NA	0.0272922	NA	0.379022	NA	0.38985	NA	NA	NA	NA	NA	NA	NA	NA	NA	NA
ENSG00000153898	255231	mucolipin TRP cation channel 2	MCOLN2	down	0	0	0	0	-2.5	-2.11	0	0	0	-2.12	0	0	0	0	0	0.0106689	0.285861	NA	NA	NA	NA	0.0122937	0.0346233	NA	NA	NA	0.034011	NA	NA	NA	NA	NA	NA	NA	NA	NA	0.234777	0.415652	NA	NA	NA	0.373305	NA	NA	NA
ENSG00000055732	55283	mucolipin TRP cation channel 3	MCOLN3	down	0	-2.35	0	0	0	-2.78	-2.21	-2.14	0	0	-2.38	0	0	0	0	0.00380229	0.115212	NA	0.0187107	NA	NA	NA	0.00545226	0.0269687	0.0323376	NA	NA	0.0174106	NA	NA	NA	NA	NA	0.269948	NA	NA	NA	0.180162	0.304731	0.403238	NA	NA	0.312725	NA	NA
ENSG00000124641	9477	mediator complex subunit 20	MED20	down	-2	0	-2.4	0	0	0	0	0	0	0	0	-2.25	-2.2	-2.15	0	0.0742481	1	0.0449788	NA	0.016222	NA	NA	NA	NA	NA	NA	NA	NA	0.0243267	0.0277353	0.0313175	NA	0.40955	NA	0.264998	NA	NA	NA	NA	NA	NA	NA	NA	0.339711	0.320101
ENSG00000008838	9862	mediator complex subunit 24	MED24	up	3.73	3.96	3.09	3.7	0	0	4.12	2.51	3.71	3	2.1	0	0	2.47	0	1.99576e-16	5.68676e-14	0.000190062	7.52916e-05	0.00200246	0.000218657	NA	NA	3.78473e-05	0.0121259	0.000205903	0.00268359	0.0358218	NA	NA	0.0135445	NA	0.0250518	0.0145069	0.0926974	0.023996	NA	NA	0.00664378	0.261174	0.0268659	0.0960869	0.413769	NA	NA
ENSG00000172878	254042	methionyl aminopeptidase type 1D, mitochondrial	METAP1D	down	0	-2.3	-2.74	0	0	0	-2.9	0	0	0	0	0	0	0	0	0.245974	1	NA	0.0217286	0.00606898	NA	NA	NA	0.00369741	NA	NA	NA	NA	NA	NA	NA	NA	NA	0.290111	0.173953	NA	NA	NA	0.115387	NA	NA	NA	NA	NA	NA
ENSG00000169519	196074	methyltransferase 15, mitochondrial 12S rRNA N4-cytidine	METTL15	down	-2.3	-2.28	0	0	0	0	-2.21	-2.17	0	-2.17	0	0	0	0	0	0.0145268	0.370471	0.0213233	0.0225994	NA	NA	NA	NA	0.0271881	0.0300055	NA	0.0298633	NA	NA	NA	NA	NA	0.307763	0.294453	NA	NA	NA	NA	0.304731	0.396795	NA	0.355373	NA	NA	NA
ENSG00000144401	151194	methyltransferase 21A, HSPA lysine	METTL21A	down	-2.66	-2.39	0	-2.57	0	0	0	0	0	0	0	0	0	0	0	0.523663	1	0.00780829	0.0166861	NA	0.0100955	NA	NA	NA	NA	NA	NA	NA	NA	NA	NA	NA	0.188129	0.253106	NA	0.227035	NA	NA	NA	NA	NA	NA	NA	NA	NA
ENSG00000198948	9848	microfibril associated protein 3 like	MFAP3L	down	-3.09	-2.83	0	0	0	0	0	0	0	0	0	0	-2.67	-2.92	0	0.0378905	0.832973	0.00201789	0.00459121	NA	NA	NA	NA	NA	NA	NA	NA	NA	NA	0.00767356	0.00352525	NA	0.109251	0.129692	NA	NA	NA	NA	NA	NA	NA	NA	NA	NA	0.175908
ENSG00000168958	56947	mitochondrial fission factor	MFF	up	0	0	0	1.98	0	0	2.08	0	2.05	0	1.96	0	2.34	0	0	0.000440136	0.0178671	NA	NA	NA	0.0474557	NA	NA	0.0378027	NA	0.040788	NA	0.0499684	NA	0.0193865	NA	NA	NA	NA	NA	0.414501	NA	NA	0.347578	NA	0.404523	NA	0.459758	NA	0.279532
ENSG00000171109	55669	mitofusin 1	MFN1	up	0	2.51	0	2.37	0	0	2.37	2.17	0	0	0	0	0	0	0	1.53424e-06	9.92698e-05	NA	0.0119996	NA	0.0175733	NA	NA	0.0178998	0.0299427	NA	NA	NA	NA	NA	NA	NA	NA	0.220801	NA	0.292203	NA	NA	0.25416	0.396795	NA	NA	NA	NA	NA
ENSG00000138111	79847	major facilitator superfamily domain containing 13A	MFSD13A	down	0	0	0	0	-2.58	0	0	0	-2.29	-2.13	0	0	0	-2.27	0	0.000409727	0.0167705	NA	NA	NA	NA	0.00994817	NA	NA	NA	0.021889	0.0333421	NA	NA	NA	0.0230093	NA	NA	NA	NA	NA	0.208023	NA	NA	NA	0.320434	0.37061	NA	NA	NA
ENSG00000174514	148808	major facilitator superfamily domain containing 4A	MFSD4A	down	-2.1	0	-3.33	0	0	0	-3.45	0	0	-2.25	0	0	0	0	0	0.0314739	0.71526	0.0353352	NA	0.000883795	NA	NA	NA	0.000559374	NA	NA	0.0241524	NA	NA	NA	NA	NA	0.380349	NA	0.0622261	NA	NA	NA	0.0398238	NA	NA	0.325086	NA	NA	NA
ENSG00000170430	4255	O-6-methylguanine-DNA methyltransferase	MGMT	down	0	0	-2.24	-2.03	0	0	0	0	-2.12	0	-2.2	0	0	0	0	5.22907e-05	0.00267169	NA	NA	0.0248296	0.0423429	NA	NA	NA	NA	0.0340725	NA	0.0277066	NA	NA	NA	NA	NA	NA	0.311525	0.390774	NA	NA	NA	NA	0.377312	NA	0.380424	NA	NA
ENSG00000008394	4257	microsomal glutathione S-transferase 1	MGST1	up	2.32	2.18	0	0	0	0	2	0	0	0	0	0	0	0	0	0.0749808	1	0.0203053	0.0291966	NA	NA	NA	NA	0.0456299	NA	NA	NA	NA	NA	NA	NA	NA	0.299829	0.33166	NA	NA	NA	NA	0.367947	NA	NA	NA	NA	NA	NA
ENSG00000204520	100507436	MHC class I polypeptide-related sequence A	MICA	down	0	0	-5.25	-3.05	0	0	0	0	-2.08	0	0	0	0	-2.44	0	1.14697e-06	7.76012e-05	NA	NA	1.51893e-07	0.00228571	NA	NA	NA	NA	0.0378278	NA	NA	NA	NA	0.0145107	NA	NA	NA	0.000118274	0.0986449	NA	NA	NA	NA	0.396614	NA	NA	NA	NA
ENSG00000204516	4277	MHC class I polypeptide-related sequence B	MICB	down	0	0	-3.77	-3.79	-3.01	-2.19	-2.92	-3.3	-4.64	0	-2.5	-3.8	-3.19	-3.28	0	2.79758e-19	9.86946e-17	NA	NA	0.00016151	0.000149646	0.00259604	0.0286828	0.00349939	0.000964403	3.40557e-06	NA	0.0124436	0.00014651	0.00144388	0.00102545	NA	NA	NA	0.0215593	0.0204459	0.122547	0.391597	0.110849	0.0707229	0.00113726	NA	0.271589	0.0256148	0.0764027
ENSG00000156030	91748	mitotic deacetylase associated SANT domain protein	MIDEAS	down	0	0	-2.45	-3.55	0	0	0	0	0	0	0	0	-3.46	-2.28	0	0.00411882	0.123042	NA	NA	0.014308	0.00038888	NA	NA	NA	NA	NA	NA	NA	NA	0.000539082	0.022835	NA	NA	NA	0.253209	0.0349142	NA	NA	NA	NA	NA	NA	NA	NA	0.0462309
ENSG00000198160	57708	MIER1 transcriptional regulator	MIER1	down	0	0	-4.52	0	0	0	-2.02	0	0	0	0	0	0	-3.26	0	0.00688632	0.196598	NA	NA	6.05921e-06	NA	NA	NA	0.0435343	NA	NA	NA	NA	NA	NA	0.00112065	NA	NA	NA	0.00217759	NA	NA	NA	0.361043	NA	NA	NA	NA	NA	NA
ENSG00000139428	326625	metabolism of cobalamin associated B	MMAB	down	-2.71	0	-2.73	-2.16	0	0	-3.06	0	0	0	0	0	0	-3.05	0	0.000447213	0.0181048	0.00668149	NA	0.0062834	0.030795	NA	NA	0.00223638	NA	NA	NA	NA	NA	NA	0.00231789	NA	0.175283	NA	0.178777	0.35099	NA	NA	0.0863977	NA	NA	NA	NA	NA	NA
ENSG00000116151	79906	MORN repeat containing 1	MORN1	down	0	-2.32	-2.45	0	-1.98	0	0	0	0	-2.06	-2.44	0	0	-2.87	0	0.000538357	0.0215009	NA	0.0204	0.01416	NA	0.0479871	NA	NA	NA	NA	0.0397179	0.014756	NA	NA	0.00410438	NA	NA	0.28306	0.253093	NA	0.444933	NA	NA	NA	NA	0.392409	0.299427	NA	NA
ENSG00000082126	58538	MAGUK p55 scaffold protein 4	MPP4	down	0	0	-1.99	0	0	0	-2.13	0	-2.01	0	0	0	0	-2.54	0	0.217304	1	NA	NA	0.0469624	NA	NA	NA	0.0330047	NA	0.0442298	NA	NA	NA	NA	0.011172	NA	NA	NA	0.421324	NA	NA	NA	0.330424	NA	0.426796	NA	NA	NA	NA
ENSG00000066382	744	metallophosphoesterase domain containing 2	MPPED2	down	-2.83	0	0	0	0	0	-3.64	0	0	0	-2.4	0	0	0	0	0.0518394	1	0.0047008	NA	NA	NA	NA	NA	0.000272878	NA	NA	NA	0.016236	NA	NA	NA	NA	0.147319	NA	NA	NA	NA	NA	0.0244603	NA	NA	NA	0.310969	NA	NA
ENSG00000122687	29960	mitochondrial rRNA methyltransferase 2	MRM2	up	2.89	2.08	3.27	2.09	0	0	3.18	2.1	2.26	2.05	0	0	2.99	0	3.25	1.05393e-12	1.88145e-10	0.00388054	0.0373276	0.0010657	0.036173	NA	NA	0.00148484	0.0355355	0.0236186	0.0405857	NA	NA	0.0027921	NA	0.00113873	0.133262	0.37017	0.068205	0.361544	NA	NA	0.0665493	0.417125	0.332382	0.398568	NA	NA	0.109729
ENSG00000130312	64981	mitochondrial ribosomal protein L34	MRPL34	up	2.66	2.49	2.5	2.55	3.04	2.64	2.63	0	2.38	2.71	2.71	2.74	2.6	2.8	2.62	2.57872e-16	6.9445e-14	0.0077282	0.012897	0.0123867	0.0106622	0.00238423	0.00831433	0.00859692	NA	0.017536	0.00667875	0.0067942	0.00622745	0.00939053	0.00513514	0.00884694	0.188129	0.227023	0.237658	0.233788	0.121949	0.222319	0.182923	NA	0.29449	0.16477	0.19049	0.189297	0.194265
ENSG00000175581	51642	mitochondrial ribosomal protein L48	MRPL48	up	0	0	0	0	0	0	0	0	2.19	0	0	0	2.92	2.13	0	0.101404	1	NA	NA	NA	NA	NA	NA	NA	NA	0.0287418	NA	NA	NA	0.0035479	0.0331405	NA	NA	NA	NA	NA	NA	NA	NA	NA	0.354955	NA	NA	NA	0.12005
ENSG00000266472	54460	mitochondrial ribosomal protein S21	MRPS21	down	0	0	0	0	0	0	-2.15	0	-2.38	-2.16	0	0	0	0	0	0.0334576	0.750503	NA	NA	NA	NA	NA	NA	0.0315871	NA	0.0172642	0.03088	NA	NA	NA	NA	NA	NA	NA	NA	NA	NA	NA	0.328584	NA	0.29449	0.361978	NA	NA	NA
ENSG00000188981	345222	Myb/SANT DNA binding domain containing 1	MSANTD1	up	0	0	0	2.45	0	0	0	0	0	0	0	0	3.32	3.84	0	0.0420202	0.910253	NA	NA	NA	0.0141739	NA	NA	NA	NA	NA	NA	NA	NA	0.000911379	0.000122106	NA	NA	NA	NA	0.266384	NA	NA	NA	NA	NA	NA	NA	NA	0.0604798
ENSG00000188895	339287	MSL complex subunit 1	MSL1	down	0	-3.17	-2.89	0	0	-2.72	-2.33	0	-2.98	-2.19	-3.29	0	0	-4.09	0	3.94975e-10	5.04512e-08	NA	0.0015182	0.00383136	NA	NA	0.00648776	0.0196121	NA	0.00284138	0.0287406	0.00100859	NA	NA	4.34111e-05	NA	NA	0.0711113	0.134587	NA	NA	0.197228	0.261533	NA	0.120233	0.349571	0.0748079	NA	NA
ENSG00000164078	4486	macrophage stimulating 1 receptor	MST1R	up	0	2.49	0	0	3.17	0	3.01	0	0	3.12	0	0	2.3	2.98	0	8.61161e-05	0.0041428	NA	0.0128376	NA	NA	0.00150295	NA	0.00258232	NA	NA	0.0017887	NA	NA	0.02129	0.00285783	NA	NA	0.22696	NA	NA	0.0962544	NA	0.0946026	NA	NA	0.0754053	NA	NA	0.285143
ENSG00000109919	23788	mitochondrial carrier 2	MTCH2	down	0	-4.2	-2.87	-3.06	-4.36	0	-4.23	-2.58	-4.49	-4.57	-4.57	0	-4.41	-4.66	-2.36	3.83036e-32	5.67545e-29	NA	2.6136e-05	0.00407494	0.00219339	1.30385e-05	NA	2.37129e-05	0.0100046	7.08692e-06	4.8787e-06	4.84515e-06	NA	1.0133e-05	3.23414e-06	0.0184008	NA	0.00669997	0.137221	0.0972188	0.00426794	NA	0.00571482	0.23718	0.00212678	0.00140995	0.00165352	NA	0.00360011
ENSG00000117640	56181	mitochondrial fission regulator 1 like	MTFR1L	down	-2.35	0	0	0	0	0	-2.27	0	0	0	-3.53	0	-3.51	-3.67	0	4.16395e-05	0.00216482	0.0188478	NA	NA	NA	NA	NA	0.023332	NA	NA	NA	0.000416782	NA	0.000454884	0.000239546	NA	0.291065	NA	NA	NA	NA	NA	0.283279	NA	NA	NA	0.0434611	NA	0.0426845
ENSG00000175701	205251	mitoregulin	MTLN	down	0	-3.32	0	-1.98	0	0	-2.41	0	0	0	0	0	0	0	0	0.530731	1	NA	0.000897843	NA	0.0475008	NA	NA	0.0159354	NA	NA	NA	NA	NA	NA	NA	NA	NA	0.0561835	NA	0.414501	NA	NA	0.243367	NA	NA	NA	NA	NA	NA
ENSG00000107951	55149	mitochondrial poly(A) polymerase	MTPAP	up	2.11	1.99	2.8	0	0	0	0	0	0	0	0	0	0	0	0	0.044126	0.944819	0.0349495	0.0461082	0.00517627	NA	NA	NA	NA	NA	NA	NA	NA	NA	NA	NA	NA	0.38016	0.39561	0.158905	NA	NA	NA	NA	NA	NA	NA	NA	NA	NA
ENSG00000112031	54516	mitochondrial translation release factor 1 like	MTRF1L	down	2.17	0	0	-2.56	-2.9	0	-2.41	-1.96	0	0	-2.12	-2.08	0	0	0	1.52981e-08	1.43672e-06	0.0302984	NA	NA	0.010592	0.00376984	NA	0.0160055	0.0498884	NA	NA	0.0342121	0.0374229	NA	NA	NA	0.359543	NA	NA	0.233788	0.144233	NA	0.243367	0.447245	NA	NA	0.406411	0.419857	NA
ENSG00000145113	4585	mucin 4, cell surface associated	MUC4	up	0	0	2.01	0	0	0	2.49	0	0	2.24	2.09	0	0	0	0	0.00415745	0.123946	NA	NA	0.0448744	NA	NA	NA	0.012664	NA	NA	0.0250931	0.0367606	NA	NA	NA	NA	NA	NA	0.411085	NA	NA	NA	0.215889	NA	NA	0.326453	0.415145	NA	NA
ENSG00000110921	4598	mevalonate kinase	MVK	up	3.22	3.39	0	0	0	0	0	2.74	0	0	0	0	0	0	0	0.0965798	1	0.00127339	0.000710919	NA	NA	NA	NA	NA	0.00607242	NA	NA	NA	NA	NA	NA	NA	0.0829986	0.05321	NA	NA	NA	NA	NA	0.192905	NA	NA	NA	NA	NA
ENSG00000091536	51168	myosin XVA	MYO15A	up	3.04	0	2.99	2.36	3.04	3.19	0	0	2.87	0	0	0	3.02	3.06	0	3.20891e-09	3.44539e-07	0.00232941	NA	0.00280251	0.0182987	0.00239802	0.0014033	NA	NA	0.00412978	NA	NA	NA	0.00252134	0.00222411	NA	0.11433	NA	0.112218	0.295313	0.121949	0.0941034	NA	NA	0.138614	NA	NA	NA	0.103646
ENSG00000266714	80022	myosin XVB	MYO15B	up	0	2.28	0	0	0	2.13	0	0	0	2.17	0	0	0	0	0	0.0738211	1	NA	0.0228945	NA	NA	NA	0.0329782	NA	NA	NA	0.0297236	NA	NA	NA	NA	NA	NA	0.296537	NA	NA	NA	0.406433	NA	NA	NA	0.355373	NA	NA	NA
ENSG00000138386	4664	NGFI-A binding protein 1	NAB1	up	0	2.26	2.53	0	0	0	0	0	0	0	0	0	0	2.2	0	0.508954	1	NA	0.0240854	0.0115066	NA	NA	NA	NA	NA	NA	NA	NA	NA	NA	0.0280586	NA	NA	0.301921	0.232722	NA	NA	NA	NA	NA	NA	NA	NA	NA	NA
ENSG00000249437	4671	NLR family apoptosis inhibitory protein	NAIP	down	-2.94	-1.98	0	0	0	0	0	0	0	0	0	0	0	-3.04	0	0.323561	1	0.00329091	0.0478413	NA	NA	NA	NA	NA	NA	NA	NA	NA	NA	NA	0.00239849	NA	0.124985	0.400788	NA	NA	NA	NA	NA	NA	NA	NA	NA	NA	NA
ENSG00000163382	128240	NAD(P)HX epimerase	NAXE	down	-1.98	-2.22	-2.01	-2.06	-2.95	-1.98	0	0	-2.06	0	0	-2.2	0	0	-2.18	8.63509e-09	8.41751e-07	0.048011	0.0265449	0.0441805	0.0393845	0.00312949	0.047391	NA	NA	0.0392013	NA	NA	0.0280791	NA	NA	0.0292476	0.419418	0.316134	0.411085	0.376643	0.132754	0.467755	NA	NA	0.39868	NA	NA	0.374264	NA
ENSG00000151779	51594	NBAS subunit of NRZ tethering complex	NBAS	down	-2.51	0	-2.31	0	0	0	0	-2.62	0	-2.74	-2.17	0	-2.39	-2.02	0	0.00177068	0.0601746	0.0120127	NA	0.0211636	NA	NA	NA	NA	0.00889781	NA	0.00620393	0.0298564	NA	0.0170096	0.043178	NA	0.228852	NA	0.287918	NA	NA	NA	NA	0.22649	NA	0.157869	0.384146	NA	0.265221
ENSG00000160796	23218	neurobeachin like 2	NBEAL2	up	0	2.51	2.69	0	2.44	0	0	0	0	0	0	0	0	0	0	0.0842431	1	NA	0.0119277	0.00721945	NA	0.0147093	NA	NA	NA	NA	NA	NA	NA	NA	NA	NA	NA	0.220801	0.194967	NA	0.254903	NA	NA	NA	NA	NA	NA	NA	NA
ENSG00000104320	4683	nibrin	NBN	up	2.52	2.4	2.18	0	0	2.38	0	0	0	0	0	0	0	0	2.36	0.0684345	1	0.0116033	0.016441	0.0293664	NA	NA	0.017461	NA	NA	NA	NA	NA	NA	NA	NA	0.0181991	0.225597	0.252266	0.339657	NA	NA	0.302598	NA	NA	NA	NA	NA	NA	NA
ENSG00000271425	100132406	NBPF member 10	NBPF10	up	0	0	2.89	0	0	0	2.1	0	0	0	2.03	0	0	2.1	0	0.00996278	0.268397	NA	NA	0.00390945	NA	NA	NA	0.0357677	NA	NA	NA	0.0421328	NA	NA	0.03589	NA	NA	NA	0.135296	NA	NA	NA	0.337869	NA	NA	NA	0.426781	NA	NA
ENSG00000269713	400818	NBPF member 9	NBPF9	down	0	0	0	-2.1	0	0	0	0	0	0	-2.35	0	0	-2.01	0	0.0567098	1	NA	NA	NA	0.0357746	NA	NA	NA	NA	NA	NA	0.0187448	NA	NA	0.04411	NA	NA	NA	NA	0.361544	NA	NA	NA	NA	NA	NA	0.315903	NA	NA
ENSG00000130287	1463	neurocan	NCAN	down	0	-2.91	0	0	0	0	0	0	0	0	0	0	-2.76	-2.89	0	0.323075	1	NA	0.00365405	NA	NA	NA	NA	NA	NA	NA	NA	NA	NA	0.00575235	0.00383619	NA	NA	0.114934	NA	NA	NA	NA	NA	NA	NA	NA	NA	NA	0.154597
ENSG00000213672	51517	NCK interacting protein with SH3 domain	NCKIPSD	down	-2.04	0	0	0	0	-2	-2.36	0	0	-2.85	0	0	-2.71	0	0	7.99175e-08	6.57854e-06	0.0417436	NA	NA	NA	NA	0.0459447	0.0184563	NA	NA	0.00440419	NA	NA	0.00663146	NA	NA	0.402426	NA	NA	NA	NA	0.461471	0.25416	NA	NA	0.123745	NA	NA	0.162487
ENSG00000123545	29078	NADH:ubiquinone oxidoreductase complex assembly factor 4	NDUFAF4	up	2.52	0	2.5	0	2.09	2.29	2.14	2.22	1.96	1.96	2.24	0	2.24	2.27	2.29	4.91258e-10	6.11678e-08	0.0118046	NA	0.0122893	NA	0.0363676	0.0222339	0.0322151	0.0264443	0.0497313	0.0496149	0.0249687	NA	0.0251808	0.0234102	0.0220997	0.227054	NA	0.237658	NA	0.402891	0.344853	0.329013	0.378215	0.45652	0.428936	0.364783	NA	0.308515
ENSG00000023228	4719	NADH:ubiquinone oxidoreductase core subunit S1	NDUFS1	down	-1.97	0	0	-1.97	0	0	0	0	0	0	0	-2.12	0	0	0	4.83978e-05	0.00248997	0.0489869	NA	NA	0.0487529	NA	NA	NA	NA	NA	NA	NA	0.03415	NA	NA	NA	0.422589	NA	NA	0.421757	NA	NA	NA	NA	NA	NA	NA	0.398037	NA
ENSG00000167792	4723	NADH:ubiquinone oxidoreductase core subunit V1	NDUFV1	down	0	0	0	0	0	0	-2.21	-2.34	0	0	0	0	-2.11	0	0	0.196066	1	NA	NA	NA	NA	NA	NA	0.0269614	0.0190664	NA	NA	NA	NA	0.0349772	NA	NA	NA	NA	NA	NA	NA	NA	0.304731	0.326247	NA	NA	NA	NA	0.356606
ENSG00000160194	4731	NADH:ubiquinone oxidoreductase subunit V3	NDUFV3	up	0	0	0	0	2.76	2.59	2.08	2.78	2.07	0	2.39	0	0	0	2.81	5.41822e-07	3.82294e-05	NA	NA	NA	NA	0.00569946	0.00971614	0.0375041	0.00548391	0.0381535	NA	0.0170376	NA	NA	NA	0.00487845	NA	NA	NA	NA	0.164614	0.234535	0.347578	0.188965	0.396614	NA	0.311996	NA	NA
ENSG00000172260	257194	neuronal growth regulator 1	NEGR1	up	0	3.33	0	0	0	0	8.12	0	0	5.93	7.6	0	0	0	0	2.50755e-25	1.85772e-22	NA	0.000859639	NA	NA	NA	NA	4.52599e-16	NA	NA	3.08422e-09	3.04472e-14	NA	NA	NA	NA	NA	0.0558272	NA	NA	NA	NA	9.76873e-13	NA	NA	4.15958e-06	1.14299e-10	NA	NA
ENSG00000154328	252969	nei like DNA glycosylase 2	NEIL2	down	2.51	0	-3.17	-2.36	-3.72	-2.76	-4.2	-4.14	-3.33	-3.37	-3.87	0	0	0	-3.87	9.54259e-21	4.03979e-18	0.0120603	NA	0.00150309	0.0184528	0.000200384	0.00577673	2.71295e-05	3.54302e-05	0.000870509	0.000741208	0.000107255	NA	NA	NA	0.000108165	0.229017	NA	0.0856396	0.295321	0.0310701	0.182724	0.00571482	0.00971011	0.0629967	0.0456693	0.017506	NA	NA
ENSG00000114904	6787	NIMA related kinase 4	NEK4	up	4.24	3.39	3.9	0	0	0	0	0	0	0	0	0	3.78	3.51	0	1.62747e-07	1.28267e-05	2.2468e-05	0.000708471	9.77138e-05	NA	NA	NA	NA	NA	NA	NA	NA	NA	0.000154493	0.000440599	NA	0.00592297	0.05321	0.0175584	NA	NA	NA	NA	NA	NA	NA	NA	NA	0.0232863
ENSG00000145029	84276	nicolin 1, tubulin polyglutamylase complex subunit	NICN1	up	2.29	-2.62	2.68	3.68	0	0	0	0	0	3.71	0	0	0	0	0	1.56257e-05	0.000857504	0.0217385	0.00889181	0.00742795	0.00023257	NA	NA	NA	NA	NA	0.000209956	NA	NA	NA	NA	NA	0.309766	0.193171	0.197135	0.024814	NA	NA	NA	NA	NA	0.0228666	NA	NA	NA
ENSG00000163293	152519	NIPA like domain containing 1	NIPAL1	down	-2.49	-2.59	0	0	0	0	-2.58	0	0	-2.89	0	0	0	0	0	0.04125	0.897291	0.0127916	0.00972209	NA	NA	NA	NA	0.00998186	NA	NA	0.00384279	NA	NA	NA	NA	NA	0.236395	0.199317	NA	NA	NA	NA	0.19442	NA	NA	0.117787	NA	NA	NA
ENSG00000143156	29922	NME/NM23 family member 7	NME7	down	0	0	-2.51	0	0	-2.99	-2.65	0	0	-3.26	-3.17	0	0	-3.79	0	1.33741e-06	8.88387e-05	NA	NA	0.0120191	NA	NA	0.00281536	0.00793401	NA	NA	0.00112559	0.00152982	NA	NA	0.000151168	NA	NA	NA	0.235939	NA	NA	0.140277	0.175752	NA	NA	0.0578113	0.0911577	NA	NA
ENSG00000173145	64318	NOC3 like DNA replication regulator	NOC3L	up	2.31	0	0	0	0	0	2.1	0	2.18	1.98	0	0	0	0	0	0.0112996	0.300585	0.021024	NA	NA	NA	NA	NA	0.0354169	NA	0.0290914	0.048055	NA	NA	NA	NA	NA	0.304916	NA	NA	NA	NA	NA	0.336292	NA	0.35677	0.422675	NA	NA	NA
ENSG00000089250	4842	nitric oxide synthase 1	NOS1	up	0	2.3	2.48	2.31	0	2.25	0	0	0	0	0	0	0	0	2.58	0.00826126	0.229657	NA	0.0213482	0.0130191	0.0206331	NA	0.024456	NA	NA	NA	NA	NA	NA	NA	NA	0.0098083	NA	0.289231	0.244279	0.311876	NA	0.362076	NA	NA	NA	NA	NA	NA	NA
ENSG00000007171	4843	nitric oxide synthase 2	NOS2	up	2.19	0	0	0	0	2.04	1.97	2.06	2.07	2.12	0	2.34	2.16	0	2.06	2.77239e-06	0.00017045	0.0282653	NA	NA	NA	NA	0.0415322	0.049218	0.0394375	0.0383265	0.0342479	NA	0.019516	0.0311594	NA	0.0391388	0.347614	NA	NA	NA	NA	0.438396	0.384704	0.428663	0.396614	0.373337	NA	0.308632	0.336197
ENSG00000185149	4887	neuropeptide Y receptor Y2	NPY2R	up	2.12	0	0	0	0	0	2.13	1.99	0	0	0	0	0	0	0	0.000456153	0.0184164	0.0337122	NA	NA	NA	NA	NA	0.0333431	0.0467329	NA	NA	NA	NA	NA	NA	NA	0.377703	NA	NA	NA	NA	NA	0.330789	0.447245	NA	NA	NA	NA	NA
ENSG00000025434	10062	nuclear receptor subfamily 1 group H member 3	NR1H3	down	0	0	0	0	0	0	-3.01	0	-2.38	-3.02	0	-2.41	-1.97	0	0	0.00480027	0.141967	NA	NA	NA	NA	NA	NA	0.00264684	NA	0.0173856	0.00253628	NA	0.0160139	0.049344	NA	NA	NA	NA	NA	NA	NA	NA	0.0950612	NA	0.29449	0.0924484	NA	0.289928	0.415399
ENSG00000078618	4898	nardilysin convertase	NRDC	up	4.09	0	0	0	0	0	0	0	0	0	0	0	4.11	2.44	0	0.00406523	0.121932	4.36369e-05	NA	NA	NA	NA	NA	NA	NA	NA	NA	NA	NA	3.99838e-05	0.0146522	NA	0.0100287	NA	NA	NA	NA	NA	NA	NA	NA	NA	NA	NA	0.00994397
ENSG00000073969	4905	N-ethylmaleimide sensitive factor, vesicle fusing ATPase	NSF	up	0	2.73	0	0	0	0	0	0	0	0	0	0	2.79	2.07	0	0.273361	1	NA	0.00631068	NA	NA	NA	NA	NA	NA	NA	NA	NA	NA	0.00529426	0.0385613	NA	NA	0.157828	NA	NA	NA	NA	NA	NA	NA	NA	NA	NA	0.150478
ENSG00000076685	22978	5'-nucleotidase, cytosolic II	NT5C2	down	-4.02	-3.5	0	0	0	0	0	0	0	0	0	-2.72	-2	0	0	0.00132571	0.0469676	5.82751e-05	0.000471661	NA	NA	NA	NA	NA	NA	NA	NA	NA	0.00646122	0.0452793	NA	NA	0.0124362	0.0460705	NA	NA	NA	NA	NA	NA	NA	NA	NA	0.190925	0.402601
ENSG00000182667	50863	neurotrimin	NTM	up	2.44	0	0	0	0	0	2.15	2.33	0	2.49	3.83	2.62	0	0	2.34	6.91688e-05	0.00346241	0.0148691	NA	NA	NA	NA	NA	0.0314599	0.0198764	NA	0.0128005	0.000126509	0.008702	NA	NA	0.0193008	0.260296	NA	NA	NA	NA	NA	0.328584	0.334345	NA	0.229481	0.0192923	0.207463	NA
ENSG00000136243	11097	nucleoporin 42	NUP42	down	-2.29	-2.09	-2.61	-2.22	-2.04	0	-2.32	-2.02	-2.02	0	-2.25	-2.78	-2.25	-2.8	-2.49	4.64079e-11	6.42641e-09	0.0219483	0.0361818	0.00906044	0.0261056	0.0418332	NA	0.0202694	0.0438522	0.0433924	NA	0.0241667	0.00542679	0.0244415	0.00503335	0.0126232	0.310735	0.364501	0.211065	0.330729	0.428317	NA	0.263982	0.442	0.422794	NA	0.361982	0.183635	0.305457
ENSG00000093000	10762	nucleoporin 50	NUP50	down	0	0	-2.46	-2.46	-2	-2.37	-2.84	-2.96	-2.97	-2.94	-2.64	0	0	0	0	8.22553e-09	8.12517e-07	NA	NA	0.0139537	0.0140849	0.0455609	0.0178108	0.0045784	0.00306975	0.00300481	0.00327972	0.00838194	NA	NA	NA	NA	NA	NA	0.251705	0.266384	0.440074	0.302598	0.129498	0.141117	0.120233	0.106158	0.214053	NA	NA
ENSG00000188039	284434	NACHT and WD repeat domain containing 1	NWD1	up	2.19	2.38	2.36	2.19	0	2.35	2.34	2.16	2.33	2.39	2.1	0	0	0	2.16	3.66277e-08	3.21132e-06	0.0281821	0.0171892	0.0184409	0.0287982	NA	0.0188403	0.019456	0.0310844	0.01997	0.0166336	0.0361196	NA	NA	NA	0.0306607	0.347614	0.257325	0.277323	0.342667	NA	0.309176	0.261533	0.400812	0.307333	0.262778	0.413791	NA	NA
ENSG00000154358	84033	obscurin, cytoskeletal calmodulin and titin-interacting RhoGEF	OBSCN	up	2.84	2.94	2.42	0	0	0	0	0	0	2.16	0	0	0	0	0	0.162442	1	0.00445333	0.00332084	0.0154623	NA	NA	NA	NA	NA	NA	0.0311341	NA	NA	NA	NA	NA	0.144098	0.109979	0.260428	NA	NA	NA	NA	NA	NA	0.361978	NA	NA	NA
ENSG00000109180	54940	OCIA domain containing 1	OCIAD1	up	0	2.15	0	2.36	0	0	2.07	0	0	0	0	0	0	0	0	0.384004	1	NA	0.0314212	NA	0.0181828	NA	NA	0.038073	NA	NA	NA	NA	NA	NA	NA	NA	NA	0.340225	NA	0.295313	NA	NA	0.347943	NA	NA	NA	NA	NA	NA
ENSG00000174792	152816	odontogenesis associated phosphoprotein	ODAPH	down	0	0	0	-2.06	0	-2.5	0	0	0	0	0	0	-2.3	-2.11	-2.62	0.00181925	0.0614027	NA	NA	NA	0.0395604	NA	0.0125675	NA	NA	NA	NA	NA	NA	0.0217301	0.0349066	0.00875653	NA	NA	NA	0.376643	NA	0.267793	NA	NA	NA	NA	NA	NA	0.288998
ENSG00000185585	169611	olfactomedin like 2A	OLFML2A	up	0	2.14	2.39	2.3	0	0	2.44	0	0	2.23	2.39	0	0	0	0	0.0223001	0.539022	NA	0.0322003	0.0170694	0.0214723	NA	NA	0.0145947	NA	NA	0.0259994	0.0169664	NA	NA	NA	NA	NA	0.342512	0.272178	0.316705	NA	NA	0.230333	NA	NA	0.332892	0.311996	NA	NA
ENSG00000169918	161725	OTU deubiquitinase 7A	OTUD7A	down	-2.08	-2.34	0	0	0	-2.15	0	0	0	0	-2.01	0	0	0	-1.99	0.00521122	0.152598	0.0372621	0.0193744	NA	NA	NA	0.0318911	NA	NA	NA	NA	0.0446358	NA	NA	NA	0.0464949	0.386429	0.275541	NA	NA	NA	0.403721	NA	NA	NA	NA	0.4341	NA	NA
ENSG00000165621	27199	oxoglutarate receptor 1	OXGR1	up	2.34	0	1.96	3.3	2.66	0	3.3	0	0	2.82	0	3.25	0	0	2.25	2.54779e-08	2.30186e-06	0.0190742	NA	0.0494196	0.000952807	0.00770259	NA	0.000956541	NA	NA	0.00487328	NA	0.00113493	NA	NA	0.0245569	0.291065	NA	0.429308	0.0563035	0.189098	NA	0.0503738	NA	NA	0.134131	NA	0.094184	NA
ENSG00000187848	22953	purinergic receptor P2X 2	P2RX2	down	0	0	0	-2.1	-2.45	0	0	-2.47	0	0	0	0	0	-2.83	0	0.0999237	1	NA	NA	NA	0.0358696	0.0144206	NA	NA	0.0133256	NA	NA	NA	NA	NA	0.00464039	NA	NA	NA	NA	0.361544	0.254903	NA	NA	0.273618	NA	NA	NA	NA	NA
ENSG00000178467	54681	prolyl 4-hydroxylase, transmembrane	P4HTM	down	0	3.6	-4.05	-2.09	-2.24	0	0	-3.1	0	-4.48	-2.87	0	-3.61	-4.85	0	4.94613e-20	1.9286e-17	NA	0.000314479	5.1272e-05	0.0362391	0.0249531	NA	NA	0.00194883	NA	7.40613e-06	0.00411673	NA	0.000310278	1.24393e-06	NA	NA	0.0379373	0.0104149	0.361544	0.347279	NA	NA	0.117694	NA	0.00187283	0.145794	NA	0.0314964
ENSG00000065600	55248	proton activated chloride channel 1	PACC1	down	-2.74	-3.13	-2.27	-2.72	0	0	-2.36	-2.6	-2.19	0	0	-2.34	0	-2.88	-2.4	1.06402e-09	1.25123e-07	0.00612026	0.00176263	0.0230299	0.00659216	NA	NA	0.0183524	0.0093179	0.0282562	NA	NA	0.0191665	NA	0.00402029	0.0164627	0.16468	0.0762615	0.298877	0.190356	NA	NA	0.25416	0.232985	0.354955	NA	NA	0.308632	NA
ENSG00000105926	51678	protein associated with LIN7 2, MAGUK p55 family member	PALS2	down	0	-3.01	0	0	0	0	-3.94	0	-2.84	0	-2.03	0	0	-2.87	0	0.000961255	0.0357679	NA	0.00263868	NA	NA	NA	NA	7.9957e-05	NA	0.00456656	NA	0.0424386	NA	NA	0.00413931	NA	NA	0.0956078	NA	NA	NA	NA	0.0124762	NA	0.14579	NA	0.427477	NA	NA
ENSG00000116183	60676	pappalysin 2	PAPPA2	down	-2.28	-2.24	0	0	0	0	0	0	0	0	0	0	0	-2.03	0	0.805092	1	0.0226054	0.0252947	NA	NA	NA	NA	NA	NA	NA	NA	NA	NA	NA	0.0428117	NA	0.315595	0.309144	NA	NA	NA	NA	NA	NA	NA	NA	NA	NA	NA
ENSG00000188677	29780	parvin beta	PARVB	up	2.15	0	0	0	0	0	2.07	0	0	0	0	0	0	2.11	0	0.378173	1	0.0318296	NA	NA	NA	NA	NA	0.0387495	NA	NA	NA	NA	NA	NA	0.0352748	NA	0.368114	NA	NA	NA	NA	NA	0.350983	NA	NA	NA	NA	NA	NA
ENSG00000115687	23178	PAS domain containing serine/threonine kinase	PASK	down	0	-2.25	-2.53	-2.7	0	0	-2.44	0	0	-2.97	-2.47	0	0	-2.33	0	1.34304e-06	8.88387e-05	NA	0.0247212	0.0114663	0.00689414	NA	NA	0.014749	NA	NA	0.00300493	0.0133554	NA	NA	0.0200395	NA	NA	0.305044	0.232722	0.194909	NA	NA	0.231856	NA	NA	0.101469	0.283256	NA	NA
ENSG00000250120	56139	protocadherin alpha 10	PCDHA10	down	0	0	-2.58	-2.7	-2.26	0	-2.8	0	0	-2.75	-2.69	0	0	0	0	0.000226686	0.00976399	NA	NA	0.00984495	0.00700272	0.0239076	NA	0.00512797	NA	NA	0.00604513	0.00706325	NA	NA	NA	NA	NA	NA	0.219027	0.194909	0.345254	NA	0.136162	NA	NA	0.156786	0.190759	NA	NA
ENSG00000239389	56136	protocadherin alpha 13	PCDHA13	up	0	0	0	0	0	2.09	2.24	0	0	0	0	0	0	0	2.45	0.00336482	0.105405	NA	NA	NA	NA	NA	0.0364942	0.0248342	NA	NA	NA	NA	NA	NA	NA	0.0142121	NA	NA	NA	NA	NA	0.429022	0.295502	NA	NA	NA	NA	NA	NA
ENSG00000204963	56141	protocadherin alpha 7	PCDHA7	down	-3.25	-4.12	-2.91	0	0	0	0	0	0	0	0	0	0	0	-2.95	3.07273e-06	0.000187361	0.00114001	3.80493e-05	0.00356969	NA	NA	NA	NA	NA	NA	NA	NA	NA	NA	NA	0.00317458	0.0806595	0.00907343	0.128289	NA	NA	NA	NA	NA	NA	NA	NA	NA	NA
ENSG00000204962	56140	protocadherin alpha 8	PCDHA8	down	-3	-3.31	-3.21	-3.24	0	0	0	0	0	-2.48	0	0	-3.14	-3.23	0	1.66689e-07	1.29991e-05	0.00266568	0.00094586	0.00132856	0.00119679	NA	NA	NA	NA	NA	0.0130244	NA	NA	0.0016831	0.0012473	NA	0.117221	0.0575506	0.0798207	0.0666213	NA	NA	NA	NA	NA	0.230946	NA	NA	0.0812789
ENSG00000120324	56126	protocadherin beta 10	PCDHB10	up	0	0	0	0	0	0	0	0	2.05	0	0	0	2.08	2.53	0	0.297219	1	NA	NA	NA	NA	NA	NA	NA	NA	0.0400869	NA	NA	NA	0.0378559	0.0113817	NA	NA	NA	NA	NA	NA	NA	NA	NA	0.403193	NA	NA	NA	0.374344
ENSG00000112852	56133	protocadherin beta 2	PCDHB2	up	2.93	2.52	2.56	0	2.77	0	0	0	0	0	0	0	2.51	2.74	0	0.000799876	0.0304673	0.0034003	0.0118476	0.0105399	NA	0.00565723	NA	NA	NA	NA	NA	NA	NA	0.011994	0.00613848	NA	0.12646	0.220801	0.227089	NA	0.164614	NA	NA	NA	NA	NA	NA	NA	0.222606
ENSG00000113205	56132	protocadherin beta 3	PCDHB3	up	3.42	3.12	0	2.47	2.77	0	0	0	0	0	0	0	0	0	0	0.00339876	0.105797	0.000632651	0.00178708	NA	0.0134647	0.00567874	NA	NA	NA	NA	NA	NA	NA	NA	NA	NA	0.0520225	0.0769224	NA	0.262527	0.164614	NA	NA	NA	NA	NA	NA	NA	NA
ENSG00000120322	56128	protocadherin beta 8	PCDHB8	down	0	-2.49	-2.44	-2.37	0	0	-2.34	0	0	-2.21	0	-2.27	0	0	-2.17	1.89315e-07	1.45341e-05	NA	0.0129243	0.0148189	0.0175647	NA	NA	0.019472	NA	NA	0.0272356	NA	0.0234817	NA	NA	0.0303864	NA	0.227023	0.256421	0.292203	NA	NA	0.261533	NA	NA	0.338022	NA	0.336615	NA
ENSG00000078674	5108	pericentriolar material 1	PCM1	down	0	0	0	-2.02	0	0	-2.1	0	0	0	0	0	-1.98	-2.17	-2.26	1.29933e-05	0.000726495	NA	NA	NA	0.0431467	NA	NA	0.0359994	NA	NA	NA	NA	NA	0.0472762	0.0303836	0.0238274	NA	NA	NA	0.391789	NA	NA	0.338539	NA	NA	NA	NA	NA	0.408959
ENSG00000203880	55251	protein-L-isoaspartate (D-aspartate) O-methyltransferase domain containing 2	PCMTD2	up	2.05	3.25	0	0	0	0	0	0	2.3	0	0	0	2.83	3.89	0	3.78086e-06	0.000226805	0.0404453	0.00117224	NA	NA	NA	NA	NA	NA	0.0213288	NA	NA	NA	0.00464508	9.89466e-05	NA	0.394892	0.062605	NA	NA	NA	NA	NA	NA	0.320039	NA	NA	NA	0.140882
ENSG00000105185	9141	programmed cell death 5	PDCD5	down	-2.59	0	-2.09	-2.51	-3.97	0	-2.54	-2.4	0	-2.64	-2.58	-2.21	0	0	0	1.52317e-09	1.73606e-07	0.00951619	NA	0.0363804	0.0121143	7.18483e-05	NA	0.0110113	0.0163712	NA	0.00840303	0.00996597	0.0267966	NA	NA	NA	0.207175	NA	0.374382	0.251519	0.014111	NA	0.203467	0.305596	NA	0.182788	0.241498	0.367447	NA
ENSG00000205268	5150	phosphodiesterase 7A	PDE7A	down	0	-3.79	0	0	0	0	-2.66	0	0	0	-2.12	0	0	0	0	0.276493	1	NA	0.000150088	NA	NA	NA	NA	0.00775856	NA	NA	NA	0.0336652	NA	NA	NA	NA	NA	0.024151	NA	NA	NA	NA	0.17479	NA	NA	NA	0.406363	NA	NA
ENSG00000131435	8572	PDZ and LIM domain 4	PDLIM4	down	-2.26	0	-2.85	-3.32	-2.33	0	0	0	-2.22	0	0	0	0	0	0	0.00888517	0.244705	0.0235405	NA	0.00435729	0.000888876	0.0199566	NA	NA	NA	0.0264457	NA	NA	NA	NA	NA	NA	0.323114	NA	0.142358	0.0550673	0.306882	NA	NA	NA	0.345059	NA	NA	NA	NA
ENSG00000179889	23042	pyridoxal dependent decarboxylase domain containing 1	PDXDC1	up	0	0	2.44	2.13	0	2.39	2.06	2.97	2.67	0	0	2.4	0	0	2.1	1.41182e-06	9.29731e-05	NA	NA	0.0144921	0.0327956	NA	0.0166691	0.0395211	0.00297339	0.00764373	NA	NA	0.0163255	NA	NA	0.0359297	NA	NA	0.253316	0.359047	NA	0.302598	0.350983	0.138758	0.199968	NA	NA	0.290262	NA
ENSG00000162366	10158	PDZK1 interacting protein 1	PDZK1IP1	down	0	0	-2.26	0	0	0	0	-2.15	0	-2.06	-2.48	0	0	0	0	0.0633625	1	NA	NA	0.0240931	NA	NA	NA	NA	0.0314573	NA	0.0393645	0.0129745	NA	NA	NA	NA	NA	NA	0.305877	NA	NA	NA	NA	0.402027	NA	0.391324	0.278322	NA	NA
ENSG00000089220	5037	phosphatidylethanolamine binding protein 1	PEBP1	down	-3.29	0	-2.17	0	-2.6	0	-2.8	0	-2.02	0	0	0	-3.99	-2.33	0	7.70581e-09	7.66289e-07	0.000985919	NA	0.029887	NA	0.00934859	NA	0.0051352	NA	0.0437974	NA	NA	NA	6.58944e-05	0.0196579	NA	0.0733382	NA	0.342906	NA	0.208023	NA	0.136162	NA	0.423987	NA	NA	NA	0.013914
ENSG00000162928	5194	peroxisomal biogenesis factor 13	PEX13	up	2.67	0	0	0	0	2.27	0	0	2.07	0	0	0	0	0	0	0.292277	1	0.00761235	NA	NA	NA	NA	0.0232745	NA	NA	0.0387634	NA	NA	NA	NA	NA	NA	0.18796	NA	NA	NA	NA	0.351429	NA	NA	0.397464	NA	NA	NA	NA
ENSG00000139197	5830	peroxisomal biogenesis factor 5	PEX5	down	0	-2.29	-1.98	0	0	0	-2.13	-2.03	-2.53	0	0	-2.38	0	0	-2.28	1.72767e-06	0.000109866	NA	0.0218787	0.0476222	NA	NA	NA	0.0335264	0.0427336	0.0114635	NA	NA	0.0174425	NA	NA	0.0225828	NA	0.291181	0.422987	NA	NA	NA	0.330789	0.441359	0.242754	NA	NA	0.304952	NA
ENSG00000137338	84547	piggyBac transposable element derived 1	PGBD1	down	-2.57	-2.42	0	0	-2.12	0	-2.03	0	0	3.1	0	0	-7.3	-7.1	-7.55	2.88404e-31	3.8848e-28	0.0102153	0.01536	NA	NA	0.0343082	NA	0.0427923	NA	NA	0.00194329	NA	NA	2.94163e-13	1.20386e-12	4.50432e-14	0.212436	0.246096	NA	NA	0.388529	NA	0.359731	NA	NA	0.0795355	NA	NA	7.31582e-10
ENSG00000130517	54858	pyroglutamyl-peptidase I	PGPEP1	up	0	0	0	0	0	0	2.18	2.27	0	2.49	0	3.24	0	0	0	0.000152419	0.00684362	NA	NA	NA	NA	NA	NA	0.0294614	0.0234441	NA	0.012875	NA	0.00121209	NA	NA	NA	NA	NA	NA	NA	NA	NA	0.315984	0.362802	NA	0.229481	NA	0.094184	NA
ENSG00000204138	65979	phosphatase and actin regulator 4	PHACTR4	down	-3.21	-2.56	-3.78	-3.19	0	-2.8	-2.46	0	-3.13	-3.3	-2.09	0	-3.13	-3.07	-2.84	7.64696e-18	2.41074e-15	0.00134382	0.0103951	0.000155013	0.00140129	NA	0.00505106	0.013718	NA	0.00174751	0.00096807	0.0364959	NA	0.00173463	0.00210951	0.00457319	0.0854231	0.205776	0.0215593	0.0712373	NA	0.171887	0.223148	NA	0.0915148	0.0519006	0.415145	NA	0.0829621
ENSG00000083535	10464	progesterone immunomodulatory binding factor 1	PIBF1	up	0	0	0	2.33	0	2.25	0	2.53	0	0	0	0	0	0	0	0.00752878	0.212491	NA	NA	NA	0.0197125	NA	0.0242169	NA	0.0115073	NA	NA	NA	NA	NA	NA	NA	NA	NA	NA	0.304079	NA	0.360879	NA	0.254981	NA	NA	NA	NA	NA
ENSG00000140451	80119	PIF1 5'-to-3' DNA helicase	PIF1	up	3.24	2.29	3.08	3.34	3.24	2.87	3.22	2.74	0	3.23	2.81	2.93	3.21	3.46	0	1.39697e-19	5.04851e-17	0.00118049	0.022276	0.00203995	0.000828026	0.00118856	0.00408018	0.00126474	0.00607525	NA	0.00123733	0.00491673	0.00333993	0.00134444	0.000532741	NA	0.0826619	0.293975	0.0926974	0.0550673	0.0893019	0.159291	0.060358	0.192905	NA	0.0610518	0.157756	0.149089	0.0730946
ENSG00000163964	54965	phosphatidylinositol glycan anchor biosynthesis class X	PIGX	up	0	2	0	0	0	1.98	0	0	0	0	0	0	2.26	2.2	0	0.0336326	0.750503	NA	0.045461	NA	NA	NA	0.0473201	NA	NA	NA	NA	NA	NA	0.0239065	0.0279449	NA	NA	0.39561	NA	NA	NA	0.467755	NA	NA	NA	NA	NA	NA	0.301366
ENSG00000119227	80235	phosphatidylinositol glycan anchor biosynthesis class Z	PIGZ	up	0	2.25	2.02	0	0	0	2.14	2.26	0	2.02	2.36	0	0	2.22	0	1.64244e-07	1.28762e-05	NA	0.0247123	0.0434814	NA	NA	NA	0.0323312	0.0239658	NA	0.0429074	0.0180549	NA	NA	0.0264623	NA	NA	0.305044	0.406291	NA	NA	NA	0.329013	0.362802	NA	0.406756	0.315903	NA	NA
ENSG00000243708	100137049	phospholipase A2 group IVB	PLA2G4B	up	2.27	0	2.04	0	0	0	2.62	0	0	0	0	0	0	0	0	0.00119071	0.043031	0.0231552	NA	0.0413702	NA	NA	NA	0.00881996	NA	NA	NA	NA	NA	NA	NA	NA	0.319292	NA	0.39378	NA	NA	NA	0.185793	NA	NA	NA	NA	NA	NA
ENSG00000021300	58473	pleckstrin homology domain containing B1	PLEKHB1	up	2.95	2.16	2.17	0	0	0	0	2.17	0	0	2.91	2.11	2.6	0	0	0.000971144	0.0359736	0.00318203	0.0304195	0.030294	NA	NA	NA	NA	0.0301449	NA	NA	0.00364159	0.034523	0.00926716	NA	NA	0.123619	0.33831	0.344363	NA	NA	NA	NA	0.396795	NA	NA	0.132724	0.399193	0.194265
ENSG00000166819	5346	perilipin 1	PLIN1	up	2.63	2.53	0	2.3	0	0	0	0	2.09	2.03	0	0	0	0	0	0.00906511	0.248277	0.0086519	0.0115378	NA	0.0212035	NA	NA	NA	NA	0.0366465	0.0424881	NA	NA	NA	NA	NA	0.195234	0.217079	NA	0.316705	NA	NA	NA	NA	0.391576	0.406756	NA	NA	NA
ENSG00000162877	148811	peptidase M20 domain containing 1	PM20D1	down	0	0	-3.76	-3.77	-3.79	0	-2.58	-3.38	-3.32	-3.59	-3.49	-3.55	0	0	-3.21	3.25463e-19	1.12148e-16	NA	NA	0.000170314	0.000165015	0.000153623	NA	0.00974334	0.000733714	0.000893758	0.000324851	0.000491994	0.000384167	NA	NA	0.00133955	NA	NA	0.0221029	0.0204459	0.026622	NA	0.192717	0.0627733	0.0629967	0.0292077	0.0486038	0.0503739	NA
ENSG00000182013	55228	PNMA family member 8A	PNMA8A	down	0	0	-2.43	0	0	0	-2.1	0	-2.18	-2.3	-2.01	-1.99	0	0	-2.16	1.00977e-06	6.89484e-05	NA	NA	0.0151029	NA	NA	NA	0.035521	NA	0.0294947	0.0214403	0.0440374	0.0470678	NA	NA	0.0306422	NA	NA	0.258459	NA	NA	NA	0.336292	NA	0.358355	0.305164	0.431707	0.464993	NA
ENSG00000143442	23126	pogo transposable element derived with ZNF domain	POGZ	down	0	-4.03	-4.22	-4.7	0	0	0	0	-3.08	-3.37	-4.34	0	-3.88	-3.69	-3.87	5.14557e-22	2.62903e-19	NA	5.61561e-05	2.46194e-05	2.66024e-06	NA	NA	NA	NA	0.00205352	0.0007569	1.42939e-05	NA	0.000105723	0.000222643	0.000107838	NA	0.0115165	0.00605378	0.00081696	NA	NA	NA	NA	0.0978192	0.0456693	0.00412765	NA	0.0193619
ENSG00000177084	5426	DNA polymerase epsilon, catalytic subunit	POLE	down	-2.47	-2.92	-2.28	-2.49	-2.59	0	-2.52	-2.68	0	-2.85	0	0	-2.32	-2.54	0	3.31444e-08	2.94072e-06	0.0133724	0.00347404	0.0224621	0.0128718	0.0094705	NA	0.0115946	0.00733553	NA	0.00434029	NA	NA	0.020542	0.0111911	NA	0.243612	0.112022	0.297289	0.258852	0.208023	NA	0.208752	0.207279	NA	0.123714	NA	NA	0.281477
ENSG00000101751	11201	DNA polymerase iota	POLI	down	-2.21	-2.64	-2.32	-2.16	-3.49	-2.93	0	-3.45	-4.33	-2.55	-2.39	-3.22	-3.35	-3.02	-2.29	2.05542e-20	8.23114e-18	0.0273971	0.00829833	0.0203796	0.0304709	0.000491192	0.00339261	NA	0.000554155	1.50165e-05	0.0108398	0.0167113	0.00129713	0.000818263	0.00248847	0.0222356	0.343841	0.18418	0.284219	0.349933	0.0498984	0.151326	NA	0.0540005	0.00346651	0.211475	0.31117	0.0971922	0.0598536
ENSG00000228049	246721	RNA polymerase II subunit J2	POLR2J2	down	0	0	-2.05	-2.22	0	0	0	0	0	0	0	-2	0	0	-2.09	2.53951e-05	0.00136829	NA	NA	0.0404601	0.026732	NA	NA	NA	NA	NA	NA	NA	0.0459432	NA	NA	0.0363201	NA	NA	0.391031	0.33229	NA	NA	NA	NA	NA	NA	NA	0.463973	NA
ENSG00000138777	27068	inorganic pyrophosphatase 2	PPA2	down	-2.39	0	0	0	0	0	0	0	0	0	0	0	-2.5	0	-2.15	0.000892251	0.0334696	0.0169344	NA	NA	NA	NA	NA	NA	NA	NA	NA	NA	NA	0.0125227	NA	0.0316168	0.273977	NA	NA	NA	NA	NA	NA	NA	NA	NA	NA	NA	0.227329
ENSG00000185250	285755	peptidylprolyl isomerase like 6	PPIL6	up	2.4	0	0	0	0	2.28	0	2.23	0	0	0	0	0	0	0	0.0224063	0.540707	0.0164841	NA	NA	NA	NA	0.0224697	NA	0.0259109	NA	NA	NA	NA	NA	NA	NA	0.272075	NA	NA	NA	NA	0.346154	NA	0.375345	NA	NA	NA	NA	NA
ENSG00000164088	132160	protein phosphatase, Mg2+/Mn2+ dependent 1M	PPM1M	up	0	0	0	0	0	0	0	0	2.43	0	0	2.11	3.08	3.14	1.99	0.000564674	0.0223711	NA	NA	NA	NA	NA	NA	NA	NA	0.0152655	NA	NA	0.0347369	0.00209668	0.00168971	0.0470972	NA	NA	NA	NA	NA	NA	NA	NA	0.285986	NA	NA	0.399193	0.0922908
ENSG00000214517	51400	protein phosphatase methylesterase 1	PPME1	up	0	0	0	0	0	0	0	0	0	0	0	2.64	1.99	2.3	0	0.66544	1	NA	NA	NA	NA	NA	NA	NA	NA	NA	NA	NA	0.00819049	0.0467535	0.0211924	NA	NA	NA	NA	NA	NA	NA	NA	NA	NA	NA	NA	0.204567	0.406555
ENSG00000092020	55012	protein phosphatase 2 regulatory subunit B''gamma	PPP2R3C	up	2.5	2.21	0	2.66	0	2.69	2.42	2.83	0	2.85	2.67	0	0	0	0	1.70687e-07	1.31722e-05	0.0122807	0.0268162	NA	0.00792891	NA	0.0072322	0.0156304	0.00468935	NA	0.00438423	0.00752296	NA	NA	NA	NA	0.230275	0.316789	NA	0.196484	NA	0.208727	0.241212	0.178625	NA	0.123745	0.197491	NA	NA
ENSG00000120910	5533	protein phosphatase 3 catalytic subunit gamma	PPP3CC	up	2.51	2.18	2.78	2.06	3.04	0	2.99	3.03	2.66	2.47	0	0	2.96	3.01	0	3.76122e-11	5.35865e-09	0.0119704	0.0293773	0.00540794	0.0393423	0.00237862	NA	0.00275702	0.00242049	0.00778621	0.0135347	NA	NA	0.00307963	0.00258048	NA	0.228764	0.33166	0.158905	0.376643	0.121949	NA	0.0954207	0.122215	0.2005	0.233026	NA	NA	0.110923
ENSG00000119414	5537	protein phosphatase 6 catalytic subunit	PPP6C	up	2.71	4.1	3.04	3.19	3.99	0	3.05	0	0	0	3.91	0	0	0	0	3.84455e-11	5.4252e-09	0.00679243	4.08889e-05	0.00236657	0.00140954	6.53582e-05	NA	0.00232218	NA	NA	NA	9.12499e-05	NA	NA	NA	NA	0.177494	0.00931721	0.101682	0.0712373	0.0139189	NA	0.0873513	NA	NA	NA	0.016312	NA	NA
ENSG00000113593	23398	peptidylprolyl isomerase domain and WD repeat containing 1	PPWD1	up	0	0	2.64	2.31	2.65	3.86	2.62	2.95	3.43	3.69	3.37	2.71	0	0	2.99	4.4645e-17	1.32301e-14	NA	NA	0.00835488	0.0206541	0.00794646	0.000114521	0.00867301	0.00314951	0.000596153	0.000224652	0.000748634	0.00677492	NA	NA	0.00277091	NA	NA	0.203302	0.311876	0.192511	0.0217589	0.183615	0.142654	0.0458732	0.0228666	0.0653575	0.197414	NA
ENSG00000141956	63977	PR/SET domain 15	PRDM15	down	-2.12	0	-2.13	0	-2.6	0	0	0	0	0	0	0	-1.97	0	0	0.00168004	0.0576229	0.0338372	NA	0.0334767	NA	0.00927383	NA	NA	NA	NA	NA	NA	NA	0.0490027	NA	NA	0.37783	NA	0.359547	NA	0.208023	NA	NA	NA	NA	NA	NA	NA	0.414523
ENSG00000231887	5554	proline rich protein HaeIII subfamily 1	PRH1	up	0	0	2.33	2.37	2.11	0	2.64	2.21	3.07	2.43	2.52	2.55	2.96	3.23	2.91	1.16873e-12	2.06155e-10	NA	NA	0.0198217	0.0175656	0.0345219	NA	0.00819896	0.0269222	0.00215084	0.0150512	0.0115784	0.0107384	0.00307501	0.0012244	0.00358408	NA	NA	0.282338	0.292203	0.388529	NA	0.179019	0.378215	0.0990632	0.249579	0.257192	0.229889	0.110923
ENSG00000163932	5580	protein kinase C delta	PRKCD	down	0	0	0	-2.15	-2.58	0	0	0	0	0	0	0	0	-2.48	0	0.0875152	1	NA	NA	NA	0.0311996	0.00983293	NA	NA	NA	NA	NA	NA	NA	NA	0.0132258	NA	NA	NA	NA	0.352464	0.208023	NA	NA	NA	NA	NA	NA	NA	NA
ENSG00000198890	55170	protein arginine methyltransferase 6	PRMT6	down	-3.69	-2.2	0	-3.41	-3.35	0	-4.14	-4.12	-3.96	0	0	-2.64	0	-4.44	-3.54	6.69764e-20	2.54459e-17	0.000222348	0.0279008	NA	0.000653756	0.000818673	NA	3.50177e-05	3.80073e-05	7.5241e-05	NA	NA	0.00832273	NA	9.06201e-06	0.00039525	0.0276016	0.322506	NA	0.0502216	0.0709356	NA	0.00641434	0.00971011	0.0132823	NA	NA	0.205425	NA
ENSG00000007062	8842	prominin 1	PROM1	up	0	0	2.01	0	0	0	0	0	0	0	0	0	2.4	0	2.36	0.162155	1	NA	NA	0.0443858	NA	NA	NA	NA	NA	NA	NA	NA	NA	0.0164463	NA	0.0182105	NA	NA	0.411085	NA	NA	NA	NA	NA	NA	NA	NA	NA	0.261355
ENSG00000184500	5627	protein S	PROS1	down	-2.45	0	0	-2.53	0	0	0	0	0	0	0	-2.11	0	0	0	0.279874	1	0.0142223	NA	NA	0.0112588	NA	NA	NA	NA	NA	NA	NA	0.0352487	NA	NA	NA	0.254428	NA	NA	0.242951	NA	NA	NA	NA	NA	NA	NA	0.401912	NA
ENSG00000112619	5961	peripherin 2	PRPH2	down	-2.82	0	-2.79	-2.38	-2.39	-2.39	-2.53	-2.41	-2.87	-2.15	-2.57	-2.63	-2.75	-2.67	0	1.22672e-12	2.13839e-10	0.00479181	NA	0.00520004	0.017154	0.0168187	0.0166662	0.0114662	0.0160793	0.00406754	0.0317983	0.0100356	0.00863753	0.00593903	0.00756054	NA	0.148613	NA	0.158905	0.291312	0.278785	0.302598	0.207327	0.301977	0.138614	0.364464	0.241498	0.207463	0.155477
ENSG00000111215	5554	proline rich 4	PRR4	up	0	2.88	2.84	2.49	2.89	2.44	3.3	2.83	2.03	3.1	2.69	0	3.35	3.53	2.76	2.3242e-18	7.48645e-16	NA	0.0039234	0.00447614	0.0126838	0.0039128	0.014787	0.000969554	0.00465891	0.0418737	0.00194612	0.00713073	NA	0.000801736	0.000419744	0.00586444	NA	0.121542	0.143236	0.257769	0.147783	0.291954	0.0504288	0.178625	0.413365	0.0795355	0.191206	NA	0.0595199
ENSG00000112812	10279	serine protease 16	PRSS16	down	0	0	-7.46	0	0	0	0	0	0	0	0	0	-5.54	-5.46	0	1.42004e-14	3.18798e-12	NA	NA	8.58357e-14	NA	NA	NA	NA	NA	NA	NA	NA	NA	3.02592e-08	4.70691e-08	NA	NA	NA	2.00512e-10	NA	NA	NA	NA	NA	NA	NA	NA	NA	2.15013e-05
ENSG00000143801	5664	presenilin 2	PSEN2	up	0	0	0	4.28	0	0	0	3.42	0	3.04	4.72	0	0	0	0	9.21165e-06	0.000522946	NA	NA	NA	1.88658e-05	NA	NA	NA	0.000633947	NA	0.00237868	2.32741e-06	NA	NA	NA	NA	NA	NA	NA	0.00452898	NA	NA	NA	0.0588749	NA	0.088295	0.000970788	NA	NA
ENSG00000165916	5702	proteasome 26S subunit, ATPase 3	PSMC3	down	-5.01	-3.3	-4.15	0	0	0	0	0	0	0	0	0	-2.57	0	0	2.02744e-07	1.54054e-05	5.56759e-07	0.000952936	3.25439e-05	NA	NA	NA	NA	NA	NA	NA	NA	NA	0.0100251	NA	NA	0.000304949	0.0575506	0.00751929	NA	NA	NA	NA	NA	NA	NA	NA	NA	0.198011
ENSG00000087191	5705	proteasome 26S subunit, ATPase 5	PSMC5	down	0	0	-2.8	-2.29	0	0	0	0	0	0	-2.03	0	0	0	0	0.00794913	0.223072	NA	NA	0.00509675	0.0221945	NA	NA	NA	NA	NA	NA	0.0427732	NA	NA	NA	NA	NA	NA	0.158905	0.319285	NA	NA	NA	NA	NA	NA	0.427585	NA	NA
ENSG00000204540	170679	psoriasis susceptibility 1 candidate 1	PSORS1C1	up	0	0	3.11	0	3.57	2.73	0	0	2.2	3.67	3.41	3.16	4.16	0	2.64	6.23424e-14	1.31961e-11	NA	NA	0.00185006	NA	0.000353792	0.00642952	NA	NA	0.0274608	0.000239162	0.000651595	0.00156219	3.11773e-05	NA	0.00824369	NA	NA	0.0926974	NA	0.047376	0.197228	NA	NA	0.35369	0.0236012	0.0602315	0.101059	0.00816189
ENSG00000148334	80142	prostaglandin E synthase 2	PTGES2	up	2.1	2.38	0	0	0	0	3.04	0	0	0	0	0	0	0	0	0.442843	1	0.0356364	0.0172825	NA	NA	NA	NA	0.00239037	NA	NA	NA	NA	NA	NA	NA	NA	0.381164	0.257325	NA	NA	NA	NA	0.0891207	NA	NA	NA	NA	NA	NA
ENSG00000163661	5806	pentraxin 3	PTX3	up	0	0	0	2.63	0	0	0	0	0	0	2.89	0	2.39	2.06	0	0.187161	1	NA	NA	NA	0.00853862	NA	NA	NA	NA	NA	NA	0.00387282	NA	0.0166721	0.0397977	NA	NA	NA	NA	0.203758	NA	NA	NA	NA	NA	NA	0.138462	NA	0.263952
ENSG00000160953	84939	PWWP domain containing 3A, DNA repair factor	PWWP3A	down	0	0	-2.06	0	0	-2.01	-2.19	-2.35	-2.46	-2.22	-2.15	-2.3	-2.72	-2.82	0	8.39419e-09	8.23686e-07	NA	NA	0.0393065	NA	NA	0.0445992	0.0283709	0.0185939	0.0140351	0.026622	0.031267	0.0215694	0.00645062	0.00475589	NA	NA	NA	0.387054	NA	NA	0.454842	0.311267	0.325393	0.27529	0.335694	0.392563	0.320941	0.162487
ENSG00000176894	5827	peroxisomal membrane protein 2	PXMP2	up	3.27	3.29	2.19	0	2.07	2.35	0	1.98	2.02	0	1.97	0	0	2.04	0	1.17146e-07	9.43347e-06	0.00107219	0.000992875	0.0285354	NA	0.0386753	0.0190148	NA	0.0480503	0.0435893	NA	0.0489149	NA	NA	0.0411777	NA	0.0781307	0.0579643	0.337513	NA	0.412102	0.30967	NA	0.447245	0.423338	NA	0.456782	NA	NA
ENSG00000198218	54870	glutamine rich 1	QRICH1	up	0	0	0	0	0	0	2.99	0	0	4.06	0	0	2.29	2.48	0	0.000524861	0.0210525	NA	NA	NA	NA	NA	NA	0.0028199	NA	NA	4.88739e-05	NA	NA	0.0218323	0.0129735	NA	NA	NA	NA	NA	NA	NA	0.0954501	NA	NA	0.00823932	NA	NA	0.289584
ENSG00000129646	84074	glutamine rich 2	QRICH2	down	0	-2.08	0	0	0	0	0	0	0	-1.99	-2.8	0	0	-2.23	0	0.0241306	0.573387	NA	0.0374264	NA	NA	NA	NA	NA	NA	NA	0.0462746	0.00517933	NA	NA	0.0258642	NA	NA	0.37017	NA	NA	NA	NA	NA	NA	NA	0.417398	0.158075	NA	NA
ENSG00000276600	338382	RAB7B, member RAS oncogene family	RAB7B	up	0	0	0	0	0	0	3	0	0	3.57	0	0	0	2.44	0	0.20317	1	NA	NA	NA	NA	NA	NA	0.00273372	NA	NA	0.000351508	NA	NA	NA	0.0146957	NA	NA	NA	NA	NA	NA	NA	0.0954207	NA	NA	0.0302596	NA	NA	NA
ENSG00000085999	8438	RAD54 like	RAD54L	up	0	0	2.17	2.19	0	0	2.11	0	0	0	2.46	0	2.41	0	0	0.00197191	0.0656581	NA	NA	0.0297501	0.0287107	NA	NA	0.0345198	NA	NA	NA	0.0140158	NA	0.0159296	NA	NA	NA	NA	0.342906	0.342667	NA	NA	0.332798	NA	NA	NA	0.29394	NA	0.25642
ENSG00000172613	5883	RAD9 checkpoint clamp component A	RAD9A	up	0	0	2.24	0	0	2.01	0	0	0	0	0	2.33	0	0	0	0.000907032	0.0339381	NA	NA	0.0247853	NA	NA	0.0447293	NA	NA	NA	NA	NA	0.0200066	NA	NA	NA	NA	NA	0.311525	NA	NA	0.454842	NA	NA	NA	NA	NA	0.308632	NA
ENSG00000203722	353091	retinoic acid early transcript 1G	RAET1G	up	0	2.45	0	0	0	2.03	2.01	0	0	2.49	2.71	0	0	0	0	1.72206e-05	0.00094154	NA	0.014422	NA	NA	NA	0.0423535	0.0441976	NA	NA	0.0128473	0.00667095	NA	NA	NA	NA	NA	0.238906	NA	NA	NA	0.445005	0.362804	NA	NA	0.229481	0.19049	NA	NA
ENSG00000204764	64901	RAN binding protein 17	RANBP17	up	2.06	0	2.34	0	0	0	0	2.05	0	2.41	0	0	1.99	0	0	0.0275431	0.641676	0.0398446	NA	0.0194098	NA	NA	NA	NA	0.0407549	NA	0.0160389	NA	NA	0.0466222	NA	NA	0.393628	NA	0.280953	NA	NA	NA	NA	0.431358	NA	0.255486	NA	NA	0.406555
ENSG00000108352	51195	Rap guanine nucleotide exchange factor like 1	RAPGEFL1	down	0	-3.19	-3.69	-3.89	0	0	0	0	0	0	0	0	0	0	0	0.00189843	0.0636402	NA	0.00140859	0.00022657	0.000100072	NA	NA	NA	NA	NA	NA	NA	NA	NA	NA	NA	NA	0.0687795	0.0271419	0.0156846	NA	NA	NA	NA	NA	NA	NA	NA	NA
ENSG00000165917	5913	receptor associated protein of the synapse	RAPSN	up	0	0	2.97	0	0	0	3.89	4.1	0	0	0	0	0	0	0	0.0109823	0.292671	NA	NA	0.00297919	NA	NA	NA	0.00010091	4.09843e-05	NA	NA	NA	NA	NA	NA	NA	NA	NA	0.11599	NA	NA	NA	0.0141409	0.00971011	NA	NA	NA	NA	NA
ENSG00000185989	22821	RAS p21 protein activator 3	RASA3	up	2.8	0	2.27	0	0	0	0	0	0	0	0	0	2.26	0	0	0.0131214	0.342891	0.00510987	NA	0.0229818	NA	NA	NA	NA	NA	NA	NA	NA	NA	0.0239324	NA	NA	0.15326	NA	0.298877	NA	NA	NA	NA	NA	NA	NA	NA	NA	0.301366
ENSG00000130701	140893	RBBP8 N-terminal like	RBBP8NL	down	0	0	-2.07	-2.13	-2.23	0	0	0	0	0	0	0	0	0	0	0.898559	1	NA	NA	0.0384681	0.0330808	0.0257977	NA	NA	NA	NA	NA	NA	NA	NA	NA	NA	NA	NA	0.385963	0.359047	0.349392	NA	NA	NA	NA	NA	NA	NA	NA
ENSG00000203867	282996	RNA binding motif protein 20	RBM20	up	0	0	2.63	2.26	0	2.33	0	0	2.94	0	2.24	0	0	2.91	0	0.00252981	0.0822023	NA	NA	0.00859809	0.0237369	NA	0.0196887	NA	NA	0.00325285	NA	0.0252117	NA	NA	0.00365688	NA	NA	NA	0.206654	0.325222	NA	0.317435	NA	NA	0.125151	NA	0.36684	NA	NA
ENSG00000100461	55147	RNA binding motif protein 23	RBM23	up	0	0	0	0	2.44	0	2	2	0	2.35	0	0	0	0	2.75	0.000201962	0.00880137	NA	NA	NA	NA	0.01456	NA	0.0459398	0.0457071	NA	0.018934	NA	NA	NA	NA	0.00587743	NA	NA	NA	NA	0.254903	NA	0.367947	0.446655	NA	0.282682	NA	NA	NA
ENSG00000139746	64062	RNA binding motif protein 26	RBM26	up	0	2.15	0	0	0	0	0	0	0	0	0	0	3.2	2.6	0	0.384637	1	NA	0.0316184	NA	NA	NA	NA	NA	NA	NA	NA	NA	NA	0.00135197	0.00927951	NA	NA	0.341921	NA	NA	NA	NA	NA	NA	NA	NA	NA	NA	0.0730946
ENSG00000004534	10180	RNA binding motif protein 6	RBM6	down	-3.02	-3.03	-3.34	-3.08	-2.56	0	-3.4	-3.17	-3.26	-3.22	-2.03	-3.62	-3.15	-3.05	-3.03	3.26395e-23	2.1027e-20	0.00253675	0.00245932	0.000827077	0.00209676	0.0104382	NA	0.000676201	0.00151719	0.00110235	0.00127095	0.0426596	0.000292682	0.00163435	0.00226501	0.00246837	0.117221	0.0927127	0.0603766	0.0970321	0.213548	NA	0.0434304	0.0994241	0.0693593	0.0619549	0.427585	0.0409365	0.0812789
ENSG00000265241	9939	RNA binding motif protein 8A	RBM8A	up	0	0	2.13	0	0	0	2.11	0	2.13	2.11	0	0	0	2.13	0	0.260119	1	NA	NA	0.0333576	NA	NA	NA	0.0346981	NA	0.0334466	0.034714	NA	NA	NA	0.0331631	NA	NA	NA	0.359094	NA	NA	NA	0.333752	NA	0.375363	0.373686	NA	NA	NA
ENSG00000109047	5957	recoverin	RCVRN	up	0	0	0	2.11	0	2.17	2.14	0	2.7	0	0	2.01	1.99	0	2.09	3.98352e-07	2.90757e-05	NA	NA	NA	0.0346414	NA	0.0300349	0.0324146	NA	0.00703613	NA	NA	0.0445823	0.0462171	NA	0.0362356	NA	NA	NA	0.359296	NA	0.400466	0.329067	NA	0.190229	NA	NA	0.456837	0.406155
ENSG00000068615	65055	receptor accessory protein 1	REEP1	up	0	2.35	0	0	2.21	0	0	0	0	0	0	0	2.15	0	0	0.0940395	1	NA	0.0186922	NA	NA	0.0271409	NA	NA	NA	NA	NA	NA	NA	0.0317151	NA	NA	NA	0.269948	NA	NA	0.353916	NA	NA	NA	NA	NA	NA	NA	0.339249
ENSG00000142599	473	arginine-glutamic acid dipeptide repeats	RERE	down	-3.55	-3.8	-4.12	0	-4.37	0	-4.2	-1.96	0	-3.38	-4.25	0	0	0	0	4.8226e-16	1.23201e-13	0.000390085	0.000143399	3.76754e-05	NA	1.24066e-05	NA	2.63139e-05	0.0498601	NA	0.000721875	2.12544e-05	NA	NA	NA	NA	0.0380037	0.0237164	0.00800088	NA	0.00426794	NA	0.00571482	0.447245	NA	0.0456693	0.00469348	NA	NA
ENSG00000144567	79137	reticulophagy regulator family member 2	RETREG2	down	0	0	-2.26	0	0	0	0	0	0	0	0	0	-2.13	-2.17	0	0.572614	1	NA	NA	0.023648	NA	NA	NA	NA	NA	NA	NA	NA	NA	0.0331963	0.0298252	NA	NA	NA	0.303526	NA	NA	NA	NA	NA	NA	NA	NA	NA	0.343996
ENSG00000009413	5980	REV3 like, DNA directed polymerase zeta catalytic subunit	REV3L	up	0	2.87	0	0	0	0	0	0	0	0	0	0	2.72	2.21	0	0.123576	1	NA	0.00406535	NA	NA	NA	NA	NA	NA	NA	NA	NA	NA	0.00661679	0.027429	NA	NA	0.124798	NA	NA	NA	NA	NA	NA	NA	NA	NA	NA	0.162487
ENSG00000067560	387	ras homolog family member A	RHOA	up	0	3.42	0	0	0	0	0	2.08	0	0	0	2.63	0	0	0	0.293489	1	NA	0.000624164	NA	NA	NA	NA	NA	0.0370862	NA	NA	NA	0.0085181	NA	NA	NA	NA	0.0492322	NA	NA	NA	NA	NA	0.423532	NA	NA	NA	0.207463	NA
ENSG00000173156	29984	ras homolog family member D	RHOD	down	0	0	0	-1.98	0	0	-2.09	0	-1.97	0	0	0	0	0	0	0.0253967	0.600653	NA	NA	NA	0.0477384	NA	NA	0.036281	NA	0.0490669	NA	NA	NA	NA	NA	NA	NA	NA	NA	0.414849	NA	NA	0.340427	NA	0.455882	NA	NA	NA	NA
ENSG00000139405	84934	RBPJ interacting and tubulin associated 1	RITA1	down	-2.13	-2.04	-2.01	-2.43	0	0	0	0	0	0	0	0	0	0	0	0.134557	1	0.0330847	0.041819	0.0443493	0.0151219	NA	NA	NA	NA	NA	NA	NA	NA	NA	NA	NA	0.374257	0.382858	0.411085	0.27317	NA	NA	NA	NA	NA	NA	NA	NA	NA
ENSG00000175643	116028	RecQ mediated genome instability 2	RMI2	down	-2.34	-2.13	-2.29	-2.04	0	0	0	0	0	0	-2	0	-2.38	0	0	5.24213e-06	0.000308225	0.0190929	0.0328969	0.0222345	0.0412621	NA	NA	NA	NA	NA	NA	0.0452269	NA	0.017348	NA	NA	0.291065	0.346685	0.296263	0.385615	NA	NA	NA	NA	NA	NA	0.434224	NA	0.266323
ENSG00000164068	63891	ring finger protein 123	RNF123	up	3.07	2.37	2.92	2.3	2.32	3.4	0	0	2.87	3.76	0	0	2.98	2.76	2.49	2.85352e-13	5.49099e-11	0.00210872	0.0178128	0.00354985	0.0216853	0.020374	0.000673923	NA	NA	0.00415703	0.00017232	NA	NA	0.00292281	0.00578888	0.0126195	0.109251	0.26168	0.128289	0.316705	0.307805	0.0640226	NA	NA	0.138614	0.0205061	NA	NA	0.109729
ENSG00000163162	284996	ring finger protein 149	RNF149	up	2.14	2.33	2.46	0	2.07	2.54	2.97	0	2.13	2.32	2.08	0	0	0	0	3.12953e-07	2.35382e-05	0.0322071	0.0198827	0.0137277	NA	0.0382999	0.0109679	0.00297443	NA	0.0330424	0.0203451	0.0377534	NA	NA	NA	NA	0.371044	0.27917	0.249141	NA	0.410789	0.249524	0.0979007	NA	0.375363	0.297704	0.41655	NA	NA
ENSG00000063978	6047	ring finger protein 4	RNF4	up	0	0	0	3.44	0	2.81	3.24	0	0	3.37	2.8	0	0	0	0	7.92447e-05	0.0038624	NA	NA	NA	0.000574888	NA	0.00496364	0.00118809	NA	NA	0.000757155	0.00515931	NA	NA	NA	NA	NA	NA	NA	0.0456386	NA	0.171471	0.0588872	NA	NA	0.0456693	0.158075	NA	NA
ENSG00000106399	6119	replication protein A3	RPA3	down	-2.05	-2.16	-2.41	-2.37	0	0	-2.04	-2.21	0	-2.51	-2.51	0	0	0	0	2.9728e-05	0.00156198	0.0402735	0.0305298	0.0157895	0.0179485	NA	NA	0.0416061	0.0272609	NA	0.012147	0.0120685	NA	NA	NA	NA	0.394892	0.338374	0.260817	0.295313	NA	NA	0.358459	0.378215	NA	0.225999	0.2665	NA	NA
ENSG00000103932	26015	RNA polymerase II associated protein 1	RPAP1	down	-2.07	-2.14	0	0	0	0	-2.49	-2.34	0	0	-2.23	0	-2.72	-2.02	0	3.56737e-08	3.14629e-06	0.038852	0.0325553	NA	NA	NA	NA	0.0128164	0.0190361	NA	NA	0.0258981	NA	0.00649266	0.0433412	NA	0.390651	0.34521	NA	NA	NA	NA	0.215889	0.326247	NA	NA	0.369832	NA	0.162487
ENSG00000122484	79871	RNA polymerase II associated protein 2	RPAP2	down	-2.48	-2.13	0	0	0	0	-3.09	0	-3.16	0	0	0	0	0	0	0.0914182	1	0.0131793	0.0334432	NA	NA	NA	NA	0.00201982	NA	0.00160429	NA	NA	NA	NA	NA	NA	0.241073	0.349235	NA	NA	NA	NA	0.0859352	NA	0.0875358	NA	NA	NA	NA
ENSG00000197958	6136	ribosomal protein L12	RPL12	up	2.66	3.43	0	2.41	2.5	1.99	2.36	3.12	2.36	2.45	2.43	0	2.35	2.31	2.35	1.76109e-13	3.62417e-11	0.00775574	0.000613175	NA	0.0161296	0.0125754	0.0470813	0.0183556	0.00181146	0.0184219	0.0142906	0.0152581	NA	0.0189852	0.020727	0.0185579	0.188129	0.0492322	NA	0.279815	0.23597	0.467755	0.25416	0.113863	0.298832	0.240916	0.304676	NA	0.276928
ENSG00000165502	6166	ribosomal protein L36a like	RPL36AL	up	0	0	0	2.27	2.03	2.07	2.05	0	1.96	0	0	0	0	2.01	0	6.58319e-06	0.000384028	NA	NA	NA	0.0230733	0.0418722	0.038198	0.0407887	NA	0.0497441	NA	NA	NA	NA	0.0446817	NA	NA	NA	NA	0.322054	0.428317	0.429022	0.356869	NA	0.45652	NA	NA	NA	NA
ENSG00000198208	83694	ribosomal protein S6 kinase like 1	RPS6KL1	down	-2.69	-5.43	-2.33	-3.5	0	0	0	0	0	0	0	0	-2.9	0	0	4.17216e-06	0.00024927	0.00704633	5.49181e-08	0.0199204	0.000462366	NA	NA	NA	NA	NA	NA	NA	NA	0.00371572	NA	NA	0.179421	4.02236e-05	0.282881	0.0377861	NA	NA	NA	NA	NA	NA	NA	NA	0.123213
ENSG00000174891	51319	arginine and serine rich coiled-coil 1	RSRC1	up	0	2.07	0	0	3.16	0	2.08	0	0	0	0	2.53	2.33	2.24	0	0.000387882	0.0160538	NA	0.0385022	NA	NA	0.00158738	NA	0.0379572	NA	NA	NA	NA	0.0113669	0.0198694	0.0253957	NA	NA	0.375312	NA	NA	0.0994983	NA	0.347638	NA	NA	NA	NA	0.239239	0.279532
ENSG00000215012	79680	retrotransposon Gag like 10	RTL10	down	-2.28	-2.21	0	0	0	0	0	-2.83	0	-2.35	0	0	-2.75	-2.12	0	1.63248e-06	0.000104712	0.0228988	0.0269443	NA	NA	NA	NA	NA	0.00472606	NA	0.0189289	NA	NA	0.00587431	0.0343932	NA	0.316731	0.316843	NA	NA	NA	NA	NA	0.178625	NA	0.282682	NA	NA	0.154597
ENSG00000013392	112611	RWD domain containing 2A	RWDD2A	down	-2.83	0	-2.43	0	0	0	0	0	0	0	0	0	0	-2.11	0	0.683719	1	0.004647	NA	0.0151375	NA	NA	NA	NA	NA	NA	NA	NA	NA	NA	0.0349624	NA	0.146144	NA	0.258459	NA	NA	NA	NA	NA	NA	NA	NA	NA	NA
ENSG00000196218	6261	ryanodine receptor 1	RYR1	up	2.08	0	0	0	0	0	1.97	0	0	0	2.26	0	0	0	0	0.164604	1	0.0374673	NA	NA	NA	NA	NA	0.0493566	NA	NA	NA	0.0240259	NA	NA	NA	NA	0.386429	NA	NA	NA	NA	NA	0.385073	NA	NA	NA	0.361982	NA	NA
ENSG00000130590	140700	sterile alpha motif domain containing 10	SAMD10	up	0	0	0	0	0	0	0	0	2.12	2.68	3.1	0	0	0	0	0.393294	1	NA	NA	NA	NA	NA	NA	NA	NA	0.0336415	0.00740204	0.0019495	NA	NA	NA	NA	NA	NA	NA	NA	NA	NA	NA	NA	0.375363	0.173114	0.0971819	NA	NA
ENSG00000203727	389432	sterile alpha motif domain containing 5	SAMD5	down	0	-2.43	0	0	0	0	0	0	-3.46	-4.69	0	0	-3.55	-2.94	0	2.04014e-06	0.000128633	NA	0.0152461	NA	NA	NA	NA	NA	NA	0.000541359	2.67713e-06	NA	NA	0.000392371	0.00332624	NA	NA	0.245421	NA	NA	NA	NA	NA	NA	0.04433	0.000932807	NA	NA	0.0375318
ENSG00000188659	283726	stabilizer of axonemal microtubules 2	SAXO2	down	-2.43	-2.35	-2.26	-2.13	-2.62	0	0	-3.06	-2.35	-2.99	0	0	0	0	0	1.51237e-10	2.00078e-08	0.0150007	0.0187186	0.0240294	0.0334054	0.00885066	NA	NA	0.00221711	0.018901	0.0028355	NA	NA	NA	NA	NA	0.260921	0.269948	0.305877	0.359296	0.206937	NA	NA	0.119802	0.303325	0.0989002	NA	NA	NA
ENSG00000173611	286205	suppressor of cancer cell invasion	SCAI	up	0	0	3.02	0	0	0	0	3.9	0	0	0	0	0	0	4.37	0.000806303	0.0306333	NA	NA	0.00253305	NA	NA	NA	NA	9.59685e-05	NA	NA	NA	NA	NA	NA	1.21551e-05	NA	NA	0.103811	NA	NA	NA	NA	0.0169581	NA	NA	NA	NA	NA
ENSG00000114650	22937	SREBF chaperone	SCAP	up	0	0	2.27	0	0	0	2.38	0	0	2.31	0	0	0	0	0	0.0282554	0.655181	NA	NA	0.0234409	NA	NA	NA	0.017123	NA	NA	0.0209531	NA	NA	NA	NA	NA	NA	NA	0.302466	NA	NA	NA	0.248755	NA	NA	0.301696	NA	NA	NA
ENSG00000092108	23256	sec1 family domain containing 1	SCFD1	up	2.12	0	0	2.19	2.24	0	0	0	0	0	0	0	2.2	0	0	0.164223	1	0.0343007	NA	NA	0.0283822	0.0253537	NA	NA	NA	NA	NA	NA	NA	0.0276543	NA	NA	0.379022	NA	NA	0.342667	0.348852	NA	NA	NA	NA	NA	NA	NA	0.320101
ENSG00000169432	6335	sodium voltage-gated channel alpha subunit 9	SCN9A	up	2.25	2.18	2.16	2.1	2.07	0	0	0	0	0	0	0	0	0	2.52	0.0347247	0.771387	0.0247604	0.0295851	0.0307539	0.035971	0.0380133	NA	NA	NA	NA	NA	NA	NA	NA	NA	0.0117897	0.33173	0.332815	0.344768	0.361544	0.410789	NA	NA	NA	NA	NA	NA	NA	NA
ENSG00000116171	6342	sterol carrier protein 2	SCP2	down	-2.11	0	-3.13	0	0	0	0	0	0	0	0	0	-2.62	-2.15	0	0.190843	1	0.0345023	NA	0.00176596	NA	NA	NA	NA	NA	NA	NA	NA	NA	0.00880904	0.0312202	NA	0.379022	NA	0.0926974	NA	NA	NA	NA	NA	NA	NA	NA	NA	0.193023
ENSG00000143416	8991	selenium binding protein 1	SELENBP1	down	-2.46	-2.49	-2.67	-2.29	0	0	-2.35	-3.91	-2.6	-2.11	0	0	-2.47	-2.72	-2.13	4.12474e-10	5.17935e-08	0.0140225	0.0128341	0.00761645	0.0220599	NA	NA	0.0188671	9.17866e-05	0.00935198	0.0346109	NA	NA	0.013552	0.00648236	0.0331883	0.253907	0.22696	0.198223	0.319285	NA	NA	0.257239	0.0169581	0.21926	0.373686	NA	NA	0.236517
ENSG00000162430	57190	selenoprotein N	SELENON	up	0	3.41	0	0	0	0	0	0	0	0	0	0	2.52	3.18	0	0.140006	1	NA	0.0006389	NA	NA	NA	NA	NA	NA	NA	NA	NA	NA	0.0118253	0.00149674	NA	NA	0.0500098	NA	NA	NA	NA	NA	NA	NA	NA	NA	NA	0.221959
ENSG00000119231	205564	SUMO specific peptidase 5	SENP5	down	0	0	-2.2	0	0	0	-2.73	0	0	-2.14	0	0	0	-2.93	0	0.10556	1	NA	NA	0.0280261	NA	NA	NA	0.00627237	NA	NA	0.0322173	NA	NA	NA	0.00343025	NA	NA	NA	0.335738	NA	NA	NA	0.152749	NA	NA	0.367187	NA	NA	NA
ENSG00000138468	57337	SUMO specific peptidase 7	SENP7	up	3.6	3.3	2.54	0	0	0	2.71	0	0	0	0	0	2.03	2.42	0	0.000121146	0.00566253	0.000315453	0.000954798	0.0109319	NA	NA	NA	0.00679047	NA	NA	NA	NA	NA	0.0419444	0.0157301	NA	0.0344806	0.0575506	0.227894	NA	NA	NA	0.160721	NA	NA	NA	NA	NA	0.387411
ENSG00000136169	83852	SET domain bifurcated histone lysine methyltransferase 2	SETDB2	down	-2.03	0	0	0	0	0	0	0	-2.41	-2.43	0	0	0	0	0	0.0518722	1	0.0421693	NA	NA	NA	NA	NA	NA	NA	0.0158355	0.0149466	NA	NA	NA	NA	NA	0.402947	NA	NA	NA	NA	NA	NA	NA	0.286279	0.248865	NA	NA	NA
ENSG00000115524	23451	splicing factor 3b subunit 1	SF3B1	up	2.98	0	0	0	0	0	2.4	0	3.12	0	0	0	0	2.96	0	0.00727018	0.206365	0.00291222	NA	NA	NA	NA	NA	0.0163217	NA	0.00182804	NA	NA	NA	NA	0.00303896	NA	0.118716	NA	NA	NA	NA	NA	0.244709	NA	0.0915148	NA	NA	NA	NA
ENSG00000163935	51460	Scm like with four mbt domains 1	SFMBT1	down	-3.34	-3.77	0	0	0	0	0	0	0	0	0	0	-2.78	0	0	0.0129098	0.339445	0.000841435	0.000160479	NA	NA	NA	NA	NA	NA	NA	NA	NA	NA	0.00545835	NA	NA	0.0644597	0.0241992	NA	NA	NA	NA	NA	NA	NA	NA	NA	NA	0.151675
ENSG00000197860	54557	small glutamine rich tetratricopeptide repeat co-chaperone beta	SGTB	up	3.38	2.85	0	0	0	0	0	0	0	2.09	0	0	0	0	0	0.344681	1	0.000713186	0.00439831	NA	NA	NA	NA	NA	NA	NA	0.0362586	NA	NA	NA	NA	NA	0.0565763	0.126956	NA	NA	NA	NA	NA	NA	NA	0.380734	NA	NA	NA
ENSG00000214193	79729	SH3 domain containing 21	SH3D21	up	0	0	2.52	2.65	2.49	0	0	0	0	3.89	0	0	0	1.97	0	0.000357143	0.0148646	NA	NA	0.0117042	0.00812111	0.0128248	NA	NA	NA	NA	9.95069e-05	NA	NA	NA	0.0487078	NA	NA	NA	0.23357	0.197425	0.23848	NA	NA	NA	NA	0.0138829	NA	NA	NA
ENSG00000107295	6456	SH3 domain containing GRB2 like 2, endophilin A1	SH3GL2	down	-2.08	-2.3	0	-2.66	-2.33	0	0	0	0	0	0	0	0	0	0	0.257432	1	0.037231	0.0213466	NA	0.00774748	0.0200627	NA	NA	NA	NA	NA	NA	NA	NA	NA	NA	0.386429	0.289231	NA	0.195777	0.306882	NA	NA	NA	NA	NA	NA	NA	NA
ENSG00000253251	112441434	shieldin complex subunit 3	SHLD3	down	-4.06	-2.63	-3.52	0	0	0	0	0	0	-3.98	0	0	0	0	-3.87	1.93599e-07	1.47864e-05	4.99762e-05	0.00843173	0.000439023	NA	NA	NA	NA	NA	NA	6.87771e-05	NA	NA	NA	NA	0.000107064	0.0109253	0.186254	0.0446524	NA	NA	NA	NA	NA	NA	0.0107028	NA	NA	NA
ENSG00000176974	6470	serine hydroxymethyltransferase 1	SHMT1	up	2.43	2.88	0	0	2.86	2.94	2.19	0	0	0	0	0	0	0	2.5	3.40375e-06	0.000206694	0.0152398	0.00395697	NA	NA	0.00427932	0.00323158	0.0283603	NA	NA	NA	NA	NA	NA	NA	0.0124118	0.262171	0.122213	NA	NA	0.153244	0.148127	0.311267	NA	NA	NA	NA	NA	NA
ENSG00000072858	54847	SID1 transmembrane family member 1	SIDT1	up	2.39	2.53	0	0	0	0	0	0	2.02	0	0	0	1.97	2.39	0	0.00847941	0.23484	0.0168975	0.0115593	NA	NA	NA	NA	NA	NA	0.0429418	NA	NA	NA	0.0486007	0.0166747	NA	0.273977	0.217087	NA	NA	NA	NA	NA	NA	0.419767	NA	NA	NA	0.412652
ENSG00000120725	64374	SIL1 nucleotide exchange factor	SIL1	down	-3.18	-3.03	0	-3.22	-2.7	0	0	0	-3.29	0	0	0	0	0	-2.02	9.78524e-09	9.4148e-07	0.00148296	0.00248484	NA	0.00129112	0.0069258	NA	NA	NA	0.000986413	NA	NA	NA	NA	NA	0.0434845	0.0916672	0.092991	NA	0.0679342	0.175892	NA	NA	NA	0.0657828	NA	NA	NA	NA
ENSG00000204351	6499	SKI2 subunit of superkiller complex	SKIC2	up	0	0	0	2.65	0	2.33	0	0	0	2.44	0	0	0	0	0	0.00105011	0.0385134	NA	NA	NA	0.00803977	NA	0.0199093	NA	NA	NA	0.014856	NA	NA	NA	NA	NA	NA	NA	NA	0.196693	NA	0.317435	NA	NA	NA	0.248378	NA	NA	NA
ENSG00000124140	57468	solute carrier family 12 member 5	SLC12A5	up	0	3.49	2.65	0	0	0	0	4.53	4.06	0	6.04	0	0	0	0	2.72563e-11	3.95938e-09	NA	0.000484179	0.00793602	NA	NA	NA	NA	5.97999e-06	4.89769e-05	NA	1.57893e-09	NA	NA	NA	NA	NA	0.0460705	0.19982	NA	NA	NA	NA	0.00263119	0.00979864	NA	1.97577e-06	NA	NA
ENSG00000105143	6511	solute carrier family 1 member 6	SLC1A6	down	-2.22	0	0	0	-2.06	-2.37	0	0	0	0	0	0	0	0	0	0.0864661	1	0.0262707	NA	NA	NA	0.0397044	0.0177301	NA	NA	NA	NA	NA	NA	NA	NA	NA	0.340266	NA	NA	NA	0.41626	0.302598	NA	NA	NA	NA	NA	NA	NA
ENSG00000162383	6512	solute carrier family 1 member 7	SLC1A7	down	0	-2.31	-2.38	-2.12	-2.34	0	0	0	-2.07	-2.04	-2.25	-2.59	-2.1	-2.27	0	1.53203e-08	1.43672e-06	NA	0.0211118	0.0174966	0.0342577	0.0192732	NA	NA	NA	0.0381393	0.0408634	0.0245885	0.00959273	0.0354315	0.0233928	NA	NA	0.287472	0.272629	0.359296	0.303631	NA	NA	NA	0.396614	0.398821	0.361982	0.223549	0.358387
ENSG00000197375	6584	solute carrier family 22 member 5	SLC22A5	up	0	0	0	0	0	0	0	2.16	0	0	0	0	2.34	2.02	0	0.289082	1	NA	NA	NA	NA	NA	NA	NA	0.0306099	NA	NA	NA	NA	0.0192354	0.0435105	NA	NA	NA	NA	NA	NA	NA	NA	0.39808	NA	NA	NA	NA	0.278941
ENSG00000100075	6576	solute carrier family 25 member 1	SLC25A1	down	-2.05	-2.66	0	0	0	0	0	0	0	0	0	0	0	-2.07	0	0.654074	1	0.0403665	0.00780124	NA	NA	NA	NA	NA	NA	NA	NA	NA	NA	NA	0.0381263	NA	0.394892	0.177282	NA	NA	NA	NA	NA	NA	NA	NA	NA	NA	NA
ENSG00000115840	8604	solute carrier family 25 member 12	SLC25A12	up	2.93	3.26	3.38	0	0	0	3.15	2.53	2.92	3.52	0	0	2.92	3.39	0	2.58803e-12	4.16814e-10	0.00333983	0.0011025	0.000723389	NA	NA	NA	0.00162566	0.0112498	0.003486	0.000424527	NA	NA	0.00352664	0.00069621	NA	0.125745	0.0607912	0.0567749	NA	NA	NA	0.0713427	0.2537	0.129355	0.0357841	NA	NA	0.12005
ENSG00000144741	115286	solute carrier family 25 member 26	SLC25A26	down	-2.04	-2.18	-2.37	0	-2.24	-2.28	-2.1	0	-2.54	-2.22	0	-2.01	-2.2	0	-2.46	6.73163e-09	6.73936e-07	0.0413009	0.0294011	0.0176679	NA	0.0249455	0.0227842	0.0359726	NA	0.0111909	0.0266332	NA	0.0446385	0.0277521	NA	0.0139705	0.400195	0.33166	0.272629	NA	0.347279	0.34632	0.338539	NA	0.24061	0.335694	NA	0.456837	0.320101
ENSG00000164933	81034	solute carrier family 25 member 32	SLC25A32	down	-2.7	-2.71	0	0	-1.98	0	0	0	0	0	0	0	0	0	0	0.388473	1	0.00689484	0.00666325	NA	NA	0.0475395	NA	NA	NA	NA	NA	NA	NA	NA	NA	NA	0.177582	0.162679	NA	NA	0.444933	NA	NA	NA	NA	NA	NA	NA	NA
ENSG00000013306	51629	solute carrier family 25 member 39	SLC25A39	up	2.16	0	2.04	2.24	0	0	0	0	0	0	2.36	0	0	2.38	0	0.000113819	0.00535381	0.0308885	NA	0.041384	0.0251966	NA	NA	NA	NA	NA	NA	0.0181754	NA	NA	0.0173644	NA	0.361901	NA	0.39378	0.326091	NA	NA	NA	NA	NA	NA	0.315903	NA	NA
ENSG00000083807	10998	solute carrier family 27 member 5	SLC27A5	down	0	0	0	0	0	-2.15	-2.87	-3.6	-3.46	0	-3.13	0	0	0	-4.53	7.30482e-10	8.87176e-08	NA	NA	NA	NA	NA	0.0312056	0.00412194	0.000316312	0.000546554	NA	0.00172747	NA	NA	NA	5.93112e-06	NA	NA	NA	NA	NA	0.40197	0.124041	0.0400559	0.04433	NA	0.0921106	NA	NA
ENSG00000014824	10463	solute carrier family 30 member 9	SLC30A9	down	-4.14	0	-3.71	0	0	0	-3.76	0	-3.66	-3.36	0	-2.39	0	-3.18	0	8.64136e-13	1.58073e-10	3.46662e-05	NA	0.000209249	NA	NA	NA	0.000167762	NA	0.000254733	0.000790947	NA	0.0167137	NA	0.0014602	NA	0.00817666	NA	0.0257266	NA	NA	NA	0.0185996	NA	0.0283824	0.0463793	NA	0.294667	NA
ENSG00000165915	91252	solute carrier family 39 member 13	SLC39A13	down	0	0	-3.29	-3.77	-2.44	0	-4.28	0	0	0	0	0	0	-3.25	0	2.86148e-06	0.000175201	NA	NA	0.00098605	0.000164004	0.0146436	NA	1.89104e-05	NA	NA	NA	NA	NA	NA	0.00116353	NA	NA	NA	0.0648849	0.0204459	0.254903	NA	0.00497935	NA	NA	NA	NA	NA	NA
ENSG00000133065	254428	solute carrier family 41 member 1	SLC41A1	up	0	0	3.08	0	0	0	0	3.68	0	0	0	0	2.07	2.76	1.98	0.00375169	0.113911	NA	NA	0.00204749	NA	NA	NA	NA	0.00023487	NA	NA	NA	NA	0.0386127	0.00582872	0.0476779	NA	NA	0.0926974	NA	NA	NA	NA	0.0344476	NA	NA	NA	NA	0.376998
ENSG00000088836	83959	solute carrier family 4 member 11	SLC4A11	up	0	0	0	2.66	2.27	2.17	0	2.61	0	2.79	3.05	0	1.98	0	0	3.64281e-05	0.00190054	NA	NA	NA	0.00774021	0.0231906	0.0299031	NA	0.00911663	NA	0.00529198	0.00230385	NA	0.0481018	NA	NA	NA	NA	NA	0.195777	0.339696	0.400466	NA	0.230158	NA	0.142742	0.106773	NA	0.410426
ENSG00000188687	57835	solute carrier family 4 member 5	SLC4A5	down	-2.07	-2.26	0	0	-2.23	0	0	0	0	0	0	0	-2.18	-2.02	0	0.00493299	0.145312	0.0384202	0.0239756	NA	NA	0.0259731	NA	NA	NA	NA	NA	NA	NA	0.0294952	0.0438542	NA	0.390651	0.301282	NA	NA	0.349392	NA	NA	NA	NA	NA	NA	NA	0.328571
ENSG00000117834	200010	solute carrier family 5 member 9	SLC5A9	down	0	-2.84	-2.22	0	-2.79	0	-2.43	-2.46	0	-2.19	0	0	0	0	0	0.00144557	0.0505164	NA	0.0045504	0.0264323	NA	0.0052078	NA	0.0149056	0.0139647	NA	0.0285945	NA	NA	NA	NA	NA	NA	0.128895	0.324978	NA	0.159204	NA	0.232583	0.28112	NA	0.349527	NA	NA	NA
ENSG00000122490	80148	solute carrier family 66 member 2	SLC66A2	up	3.49	3.23	2.26	0	0	0	2.59	0	0	0	0	0	0	0	0	0.00594993	0.172863	0.00049183	0.00122463	0.024073	NA	NA	NA	0.00970954	NA	NA	NA	NA	NA	NA	NA	NA	0.0436463	0.0638589	0.305877	NA	NA	NA	0.192717	NA	NA	NA	NA	NA	NA
ENSG00000092068	23428	solute carrier family 7 member 8	SLC7A8	down	0	0	0	0	0	0	0	0	0	0	-2.29	0	-2.14	-2.14	0	0.196826	1	NA	NA	NA	NA	NA	NA	NA	NA	NA	NA	0.0221427	NA	0.032385	0.03223	NA	NA	NA	NA	NA	NA	NA	NA	NA	NA	NA	0.351693	NA	0.341575
ENSG00000197818	23315	solute carrier family 9 member A8	SLC9A8	up	2.18	2.77	0	0	0	0	0	0	0	0	0	0	2.63	0	0	0.0465543	0.990639	0.0295163	0.00554205	NA	NA	NA	NA	NA	NA	NA	NA	NA	NA	0.00847353	NA	NA	0.353614	0.147223	NA	NA	NA	NA	NA	NA	NA	NA	NA	NA	0.187322
ENSG00000164609	10569	SLU7 homolog, splicing factor	SLU7	down	-2.65	-2.61	0	0	0	0	-2.6	0	0	0	0	0	0	0	0	0.30027	1	0.00793671	0.00897158	NA	NA	NA	NA	0.00929554	NA	NA	NA	NA	NA	NA	NA	NA	0.188129	0.194427	NA	NA	NA	NA	0.188279	NA	NA	NA	NA	NA	NA
ENSG00000135587	6610	sphingomyelin phosphodiesterase 2	SMPD2	up	2.09	0	0	2.25	2.58	0	2.06	0	0	0	0	0	0	0	0	0.000825937	0.0312192	0.0363969	NA	NA	0.0245646	0.00984629	NA	0.0398219	NA	NA	NA	NA	NA	NA	NA	NA	0.381997	NA	NA	0.325222	0.208023	NA	0.350983	NA	NA	NA	NA	NA	NA
ENSG00000135632	10322	SMYD family member 5	SMYD5	down	-2.07	0	-2.41	-2.44	0	0	0	-2.23	-3.22	-2.49	0	0	0	0	0	4.19615e-06	0.000249696	0.0387945	NA	0.0160437	0.0146221	NA	NA	NA	0.0259133	0.00128487	0.0127908	NA	NA	NA	NA	NA	0.390651	NA	0.263004	0.267202	NA	NA	NA	0.375345	0.0766784	0.229481	NA	NA	NA
ENSG00000124380	11017	small nuclear ribonucleoprotein U4/U6.U5 subunit 27	SNRNP27	down	0	0	-2.38	-2.28	0	0	0	0	0	0	0	0	0	0	-2.38	0.0028808	0.0913279	NA	NA	0.0175398	0.0223922	NA	NA	NA	NA	NA	NA	NA	NA	NA	NA	0.01715	NA	NA	0.272629	0.320928	NA	NA	NA	NA	NA	NA	NA	NA	NA
ENSG00000104497	64089	sorting nexin 16	SNX16	up	3.28	3.18	3.1	2.76	2.84	2.54	2.99	3.34	3.58	3	3.27	0	3.67	4.02	0	9.84392e-23	5.8343e-20	0.0010515	0.00149701	0.00196671	0.00581193	0.00447055	0.0111629	0.00283029	0.00083642	0.000345509	0.00272469	0.00107888	NA	0.000238351	5.84332e-05	NA	0.0772508	0.0711113	0.0926974	0.180029	0.153244	0.249524	0.0954501	0.066289	0.0345624	0.0967026	0.0750024	NA	0.0271818
ENSG00000178996	112574	sorting nexin 18	SNX18	up	2.31	2.76	2.61	0	0	0	0	0	0	0	0	0	0	0	0	0.254668	1	0.0209016	0.00572201	0.00908048	NA	NA	NA	NA	NA	NA	NA	NA	NA	NA	NA	NA	0.304906	0.149856	0.211065	NA	NA	NA	NA	NA	NA	NA	NA	NA	NA
ENSG00000120451	399979	sorting nexin 19	SNX19	up	2.28	0	2.28	0	2.93	2.08	2.18	2.05	2.53	0	3.09	0	0	0	0	9.72575e-09	9.4148e-07	0.022796	NA	0.0223627	NA	0.00334429	0.0379736	0.0293268	0.040449	0.0114865	NA	0.00199334	NA	NA	NA	NA	0.315851	NA	0.296815	NA	0.133139	0.429022	0.315984	0.430204	0.242754	NA	0.0971819	NA	NA
ENSG00000174226	169166	sorting nexin 31	SNX31	down	-2.31	0	-2.15	0	-2.2	-2.03	-2.61	-2.29	-2.19	-2.02	-2.03	-2.19	0	0	-2.09	1.34911e-08	1.2814e-06	0.0206151	NA	0.0319205	NA	0.0276305	0.0428549	0.00909927	0.0220711	0.0285911	0.0438621	0.0424744	0.0284621	NA	NA	0.0365997	0.302412	NA	0.351728	NA	0.355671	0.446161	0.187479	0.347115	0.354955	0.411754	0.427477	0.374264	NA
ENSG00000120669	54937	spermatogenesis and oogenesis specific basic helix-loop-helix 2	SOHLH2	up	0	2.76	2.86	3.24	2.63	2.98	2.83	2.53	2.66	2.66	2.83	2.83	2.69	2.55	2.87	2.74852e-17	8.31118e-15	NA	0.00574306	0.00417066	0.00119182	0.00845744	0.00289024	0.00462275	0.0113184	0.00788371	0.00786772	0.0046167	0.00471718	0.00710646	0.0106649	0.00405218	NA	0.149856	0.137221	0.0666213	0.200933	0.140277	0.129498	0.2537	0.2005	0.180868	0.154957	0.171023	0.171543
ENSG00000120896	10174	sorbin and SH3 domain containing 3	SORBS3	down	-2.57	-2.96	0	0	0	0	0	-2.23	0	0	0	0	0	0	0	0.566665	1	0.0101693	0.00302703	NA	NA	NA	NA	NA	0.0260685	NA	NA	NA	NA	NA	NA	NA	0.212436	0.103287	NA	NA	NA	NA	NA	0.375345	NA	NA	NA	NA	NA
ENSG00000129194	6665	SRY-box transcription factor 15	SOX15	up	0	2.58	0	0	0	0	1.97	0	0	0	2.1	0	0	0	0	0.559058	1	NA	0.00994955	NA	NA	NA	NA	0.0490715	NA	NA	NA	0.0353068	NA	NA	NA	NA	NA	0.201626	NA	NA	NA	NA	0.384704	NA	NA	NA	0.40909	NA	NA
ENSG00000132122	54558	spermatogenesis associated 6	SPATA6	up	0	0	2.72	2.79	0	0	2.03	0	2.32	2.29	0	2.97	0	0	0	0.000113656	0.00535381	NA	NA	0.00660678	0.00531552	NA	NA	0.0421238	NA	0.0203652	0.0217807	NA	0.00294085	NA	NA	NA	NA	NA	0.183978	0.168735	NA	NA	0.35853	NA	0.311815	0.305988	NA	0.141113	NA
ENSG00000042317	55812	spermatogenesis associated 7	SPATA7	down	-2.35	0	-2.27	0	-2.19	0	-2.14	-2.06	-2.16	-2.32	0	-2.1	-2.33	-2.36	-2.22	1.00106e-09	1.19262e-07	0.018922	NA	0.0233141	NA	0.0284924	NA	0.0326279	0.0398045	0.0306029	0.0204552	NA	0.0357204	0.0196475	0.0182426	0.0263139	0.291065	NA	0.301727	NA	0.357148	NA	0.330297	0.428663	0.362817	0.297704	NA	0.405089	0.279532
ENSG00000114902	28972	signal peptidase complex subunit 1	SPCS1	down	0	-3.15	-2.97	-3.33	0	0	0	0	0	-3.33	0	0	0	0	0	0.00535628	0.156228	NA	0.00162929	0.00302574	0.000875921	NA	NA	NA	NA	NA	0.000868208	NA	NA	NA	NA	NA	NA	0.0729554	0.116829	0.0550673	NA	NA	NA	NA	NA	0.0487885	NA	NA	NA
ENSG00000157837	121665	signal peptide peptidase like 3	SPPL3	down	-3	-3.33	-3.04	-3.1	0	0	-3.23	0	0	-3.4	-2.98	0	-3.62	-2.64	0	1.97096e-13	4.0005e-11	0.00266614	0.000870898	0.00237072	0.00196625	NA	NA	0.0012576	NA	NA	0.000676429	0.00292732	NA	0.000299354	0.00820089	NA	0.117221	0.0558272	0.101682	0.0921019	NA	NA	0.060358	NA	NA	0.0456693	0.11997	NA	0.0314964
ENSG00000213523	10011	steroid receptor RNA activator 1	SRA1	up	0	-2.9	0	0	0	0	0	2.88	2.25	2.74	0	2.15	3.99	2.29	0	1.98605e-09	2.1798e-07	NA	0.00374622	NA	NA	NA	NA	NA	0.0040218	0.024599	0.00613551	NA	0.0315137	6.71362e-05	0.0222747	NA	NA	0.117115	NA	NA	NA	NA	NA	0.168907	0.332663	0.157869	NA	0.387803	0.013914
ENSG00000171943	653464	SLIT-ROBO Rho GTPase activating protein 2C	SRGAP2C	up	2.45	0	2.14	0	0	0	0	0	0	0	0	0	0	0	2.35	0.257913	1	0.0142136	NA	0.0326261	NA	NA	NA	NA	NA	NA	NA	NA	NA	NA	NA	0.01892	0.254428	NA	0.353664	NA	NA	NA	NA	NA	NA	NA	NA	NA	NA
ENSG00000007341	54879	suppression of tumorigenicity 7 like	ST7L	down	-2.65	-2.29	-2.2	-2.07	0	0	0	0	-2.07	0	0	0	-2.16	0	0	8.68165e-05	0.00416298	0.0081553	0.0222651	0.0278907	0.0380684	NA	NA	NA	NA	0.0382644	NA	NA	NA	0.0311408	NA	NA	0.189392	0.293975	0.334975	0.369244	NA	NA	NA	NA	0.396614	NA	NA	NA	0.336197
ENSG00000124214	6780	staufen double-stranded RNA binding protein 1	STAU1	down	-2.58	-2.78	0	0	-2.4	0	0	0	0	0	0	0	0	0	0	0.391292	1	0.00993295	0.00536196	NA	NA	0.0166128	NA	NA	NA	NA	NA	NA	NA	NA	NA	NA	0.209974	0.143931	NA	NA	0.278785	NA	NA	NA	NA	NA	NA	NA	NA
ENSG00000196335	56164	serine/threonine kinase 31	STK31	down	0	0	0	0	0	0	0	0	0	-2.87	0	0	-2.01	-2.43	0	0.42151	1	NA	NA	NA	NA	NA	NA	NA	NA	NA	0.0041262	NA	NA	0.0443649	0.0149246	NA	NA	NA	NA	NA	NA	NA	NA	NA	NA	0.123664	NA	NA	0.402185
ENSG00000165752	282974	serine/threonine kinase 32C	STK32C	up	2.41	2.39	2.5	0	0	0	0	0	2.37	2.55	0	0	0	0	0	0.0264273	0.617624	0.015832	0.016759	0.012408	NA	NA	NA	NA	NA	0.0177687	0.0108717	NA	NA	NA	NA	NA	0.26425	0.253835	0.237658	NA	NA	NA	NA	NA	0.29449	0.211475	NA	NA	NA
ENSG00000067221	9399	stomatin like 1	STOML1	down	-2.34	0	-2.34	-2.5	0	0	-2.38	0	0	-2.39	0	0	0	0	0	0.00174401	0.0596789	0.0193524	NA	0.0191236	0.0123454	NA	NA	0.0171154	NA	NA	0.0166915	NA	NA	NA	NA	NA	0.292703	NA	0.280953	0.253803	NA	NA	0.248755	NA	NA	0.262778	NA	NA	NA
ENSG00000242866	161497	stereocilin	STRC	down	-2.45	0	-2.54	-2.84	0	-2.39	0	0	-2.19	-2.48	-2.56	0	0	0	0	1.02772e-05	0.000579	0.0143842	NA	0.0110153	0.00454424	NA	0.0170721	NA	NA	0.0286189	0.0131049	0.0104489	NA	NA	NA	NA	0.255638	NA	0.227894	0.153109	NA	0.302598	NA	NA	0.354955	0.230946	0.245943	NA	NA
ENSG00000136874	55014	syntaxin 17	STX17	up	2.59	2.85	0	0	0	0	2.7	0	0	0	0	0	0	0	0	0.315379	1	0.009683	0.004368	NA	NA	NA	NA	0.00700573	NA	NA	NA	NA	NA	NA	NA	NA	0.208199	0.126905	NA	NA	NA	NA	0.163973	NA	NA	NA	NA	NA	NA
ENSG00000106868	64420	sushi domain containing 1	SUSD1	down	-3.08	-2.92	-2.44	-2.55	-2.72	0	-2.8	0	0	-2.56	-2.45	-2.99	0	-2.02	-1.98	5.80101e-11	7.95866e-09	0.00207809	0.0034953	0.014531	0.0107067	0.00658452	NA	0.00510691	NA	NA	0.0106091	0.0141959	0.00278067	NA	0.0436207	0.0472421	0.109251	0.112354	0.253316	0.233788	0.175892	NA	0.136162	NA	NA	0.211475	0.294428	0.138901	NA
ENSG00000205078	100130958	synaptonemal complex central element protein 1 like	SYCE1L	down	0	0	-2.48	0	0	-2.02	0	0	-2.58	0	-2.18	0	0	0	-2.04	2.4019e-06	0.000149534	NA	NA	0.013107	NA	NA	0.0437578	NA	NA	0.00987387	NA	0.0289123	NA	NA	NA	0.0410225	NA	NA	0.244944	NA	NA	0.451438	NA	NA	0.224481	NA	0.384146	NA	NA
ENSG00000182253	23336	synemin	SYNM	up	0	2	0	0	0	0	2.06	3.48	0	0	0	0	2.04	2.24	0	0.000987094	0.0364733	NA	0.0457101	NA	NA	NA	NA	0.0396711	0.000506079	NA	NA	NA	NA	0.0411371	0.0252113	NA	NA	0.39561	NA	NA	NA	NA	0.350983	0.0519574	NA	NA	NA	NA	0.385283
ENSG00000204176	83849	synaptotagmin 15	SYT15	up	0	0	0	0	2.03	0	0	0	2.03	2.14	0	0	0	0	0	0.0524454	1	NA	NA	NA	NA	0.0424854	NA	NA	NA	0.0424454	0.0326722	NA	NA	NA	NA	NA	NA	NA	NA	NA	0.428991	NA	NA	NA	0.41627	0.369224	NA	NA	NA
ENSG00000162367	6886	TAL bHLH transcription factor 1, erythroid differentiation factor	TAL1	up	4.7	3.62	2.87	0	0	2.88	0	0	0	0	0	0	0	0	0	6.20636e-05	0.00312788	2.6281e-06	0.000295781	0.00410803	NA	NA	0.00400619	NA	NA	NA	NA	NA	NA	NA	NA	NA	0.000981488	0.0372266	0.137221	NA	NA	0.159291	NA	NA	NA	NA	NA	NA	NA
ENSG00000212127	50840	taste 2 receptor member 14	TAS2R14	up	2.62	2.87	2.95	2.17	0	2.64	3.03	2.19	2.2	0	2.62	0	3.16	3.28	0	6.17577e-13	1.15831e-10	0.00870136	0.00411207	0.00316205	0.0302692	NA	0.00817946	0.00245765	0.0282188	0.0277849	NA	0.00881292	NA	0.00156863	0.00104889	NA	0.195234	0.124937	0.119526	0.349933	NA	0.222319	0.0908254	0.383626	0.354819	NA	0.222038	NA	0.0804367
ENSG00000255837	259295	taste 2 receptor member 20	TAS2R20	up	2.62	2.87	0	0	0	0	2.08	2.99	0	0	0	0	3.15	0	0	0.00369625	0.113156	0.00867074	0.00414127	NA	NA	NA	NA	0.0375544	0.00282389	NA	NA	NA	NA	0.00165356	NA	NA	0.195234	0.125264	NA	NA	NA	NA	0.347578	0.133809	NA	NA	NA	NA	0.0812789
ENSG00000226761	259292	taste 2 receptor member 46	TAS2R46	down	0	-2.51	0	0	0	0	0	0	0	0	0	0	-3.01	-3.08	0	0.319295	1	NA	0.0121821	NA	NA	NA	NA	NA	NA	NA	NA	NA	NA	0.00264993	0.00203653	NA	NA	0.221481	NA	NA	NA	NA	NA	NA	NA	NA	NA	NA	0.107161
ENSG00000136111	9882	TBC1 domain family member 4	TBC1D4	down	0	-2.12	0	0	0	0	0	0	0	0	0	0	-2.46	-2.13	0	0.360806	1	NA	0.0339367	NA	NA	NA	NA	NA	NA	NA	NA	NA	NA	0.013845	0.0331492	NA	NA	0.351234	NA	NA	NA	NA	NA	NA	NA	NA	NA	NA	0.237901
ENSG00000149922	6911	T-box transcription factor 6	TBX6	down	0	0	-2.61	-2.65	0	0	0	0	-2.17	-2.08	-2.39	-2.8	0	0	-2.24	1.4962e-06	9.76617e-05	NA	NA	0.0090324	0.00803396	NA	NA	NA	NA	0.0299243	0.0375309	0.0167494	0.00515743	NA	NA	0.0249	NA	NA	0.211065	0.196693	NA	NA	NA	NA	0.360654	0.383459	0.31117	0.177382	NA
ENSG00000137310	6941	transcription factor 19	TCF19	down	0	0	0	-2.67	0	0	0	-2.32	0	0	0	-3.35	-3.72	-3.33	-3.49	1.1252e-06	7.64776e-05	NA	NA	NA	0.00754059	NA	NA	NA	0.0204912	NA	NA	NA	0.000807637	0.000198965	0.000853065	0.000483117	NA	NA	NA	0.195777	NA	NA	NA	0.34115	NA	NA	NA	0.0847211	0.0262358
ENSG00000242220	140290	t-complex 10 like	TCP10L	up	2.31	2.27	0	0	0	0	0	0	0	0	0	0	2.24	0	0	0.199667	1	0.0209627	0.0233253	NA	NA	NA	NA	NA	NA	NA	NA	NA	NA	0.0249199	NA	NA	0.304916	0.29861	NA	NA	NA	NA	NA	NA	NA	NA	NA	NA	0.308338
ENSG00000173809	91646	tudor domain containing 12	TDRD12	down	0	-2.33	0	0	0	0	-2	0	0	-2.18	0	0	0	0	0	0.766023	1	NA	0.0199083	NA	NA	NA	NA	0.0458906	NA	NA	0.0296128	NA	NA	NA	NA	NA	NA	0.27917	NA	NA	NA	NA	0.367947	NA	NA	0.355373	NA	NA	NA
ENSG00000182134	11022	tudor and KH domain containing	TDRKH	up	0	2.06	0	0	0	0	2.35	0	0	0	2.35	0	0	0	0	0.469943	1	NA	0.0392952	NA	NA	NA	NA	0.0186411	NA	NA	NA	0.0185576	NA	NA	NA	NA	NA	0.378419	NA	NA	NA	NA	0.254984	NA	NA	NA	0.315903	NA	NA
ENSG00000177683	168451	THAP domain containing 5	THAP5	down	-1.96	0	-2.45	-2.73	-3.07	-2.81	-2.71	-2.5	-2.87	-3.12	-3.23	0	-3.06	-2.51	-2.69	3.70788e-15	9.00651e-13	0.0495851	NA	0.0144788	0.0064297	0.0021336	0.00489591	0.00666833	0.0123519	0.00412363	0.00178915	0.00122688	NA	0.00217832	0.0121942	0.00707857	0.422992	NA	0.253316	0.188523	0.118796	0.171471	0.159379	0.264194	0.138614	0.0754053	0.0822449	NA	0.0942173
ENSG00000005108	221981	thrombospondin type 1 domain containing 7A	THSD7A	up	2.62	0	0	0	0	0	0	2.66	0	0	0	0	0	2.34	0	0.571435	1	0.00870634	NA	NA	NA	NA	NA	NA	0.00774445	NA	NA	NA	NA	NA	0.019191	NA	0.195234	NA	NA	NA	NA	NA	NA	0.211088	NA	NA	NA	NA	NA
ENSG00000134077	25917	THUMP domain containing 3	THUMPD3	up	3.68	4.44	3.08	3.33	2.47	0	3.8	3.48	3.12	2.9	2.08	3.01	2.04	3.06	0	5.85982e-22	2.89416e-19	0.000234042	8.96162e-06	0.00203883	0.000872459	0.0136671	NA	0.000143454	0.000505641	0.00182969	0.00378984	0.0379489	0.00265096	0.0416254	0.00221065	NA	0.0276016	0.00321243	0.0926974	0.0550673	0.247015	NA	0.0172678	0.0519574	0.0915148	0.117787	0.41655	0.135651	0.386277
ENSG00000157150	7079	TIMP metallopeptidase inhibitor 4	TIMP4	up	2.9	0	2.47	0	0	0	0	0	0	2.23	0	0	0	2.41	0	0.00511928	0.150501	0.00377161	NA	0.0135228	NA	NA	NA	NA	NA	NA	0.0258852	NA	NA	NA	0.0161489	NA	0.131517	NA	0.248734	NA	NA	NA	NA	NA	NA	0.332892	NA	NA	NA
ENSG00000075131	54962	TIMELESS interacting protein	TIPIN	up	2.55	2.02	2.84	2.83	3.3	3.26	3.07	2.46	3.69	2.54	2.66	3.27	3.67	2.91	3.09	2.44612e-22	1.34238e-19	0.0108822	0.0437199	0.00446325	0.00470161	0.000970755	0.00111686	0.00213807	0.0137662	0.000225048	0.011186	0.00790436	0.0010724	0.00024045	0.00366403	0.0020013	0.221941	0.390943	0.143236	0.157034	0.0794401	0.0848811	0.0862215	0.278946	0.0281404	0.214496	0.204641	0.0937455	0.0271818
ENSG00000163931	7086	transketolase	TKT	up	3.98	2.69	3.46	2.14	0	0	3.53	0	0	3.61	3.19	0	3.71	2.73	3.19	1.87313e-15	4.62571e-13	6.87391e-05	0.00715695	0.000532446	0.0325406	NA	NA	0.000410726	NA	NA	0.000308005	0.00142023	NA	0.000205523	0.00630733	0.00144487	0.0137873	0.169046	0.0487762	0.359047	NA	NA	0.0326488	NA	NA	0.0283225	0.0873192	NA	0.0262358
ENSG00000232112	51372	translation machinery associated 7 homolog	TMA7	up	2.34	0	2.08	2.43	2.21	3.08	2.36	2.29	2.42	2.2	1.96	2.18	2.38	2.51	0	9.28854e-11	1.25117e-08	0.019469	NA	0.0376257	0.0152829	0.0268038	0.00206173	0.0180858	0.0220695	0.0155334	0.0275007	0.0498759	0.0290903	0.0172582	0.012146	NA	0.293399	NA	0.382664	0.274307	0.352518	0.114652	0.25416	0.347115	0.285986	0.339231	0.459758	0.374264	0.265765
ENSG00000113119	55374	transmembrane and coiled-coil domains 6	TMCO6	down	0	0	0	0	0	-2.45	-3.43	0	0	0	0	0	-2.61	-2.72	0	0.010399	0.27964	NA	NA	NA	NA	NA	0.0141071	0.000597664	NA	NA	NA	NA	NA	0.00910808	0.00661941	NA	NA	NA	NA	NA	NA	0.287181	0.0399676	NA	NA	NA	NA	NA	0.194265
ENSG00000189077	83862	transmembrane protein 120A	TMEM120A	up	0	0	3.18	0	0	0	0	0	0	0	0	0	0	2.25	3.41	0.18783	1	NA	NA	0.00145915	NA	NA	NA	NA	NA	NA	NA	NA	NA	NA	0.0243009	0.000645244	NA	NA	0.0841624	NA	NA	NA	NA	NA	NA	NA	NA	NA	NA
ENSG00000164180	153396	transmembrane protein 161B	TMEM161B	down	-3.99	-3.35	0	0	0	0	0	0	0	0	0	0	0	-3.22	0	0.0178491	0.445987	6.57027e-05	0.000797495	NA	NA	NA	NA	NA	NA	NA	NA	NA	NA	NA	0.00127017	NA	0.0136952	0.0545168	NA	NA	NA	NA	NA	NA	NA	NA	NA	NA	NA
ENSG00000152128	81615	transmembrane protein 163	TMEM163	up	2.7	0	0	0	0	0	0	0	0	0	2.27	0	3.21	3.61	0	0.00386766	0.116953	0.00686733	NA	NA	NA	NA	NA	NA	NA	NA	NA	0.0235	NA	0.00130685	0.000310166	NA	0.177582	NA	NA	NA	NA	NA	NA	NA	NA	NA	0.361982	NA	0.0722252
ENSG00000203756	253582	transmembrane protein 244	TMEM244	up	0	2.02	0	0	2.2	0	0	2.08	0	0	0	0	0	0	0	0.759901	1	NA	0.0437304	NA	NA	0.0277679	NA	NA	0.0371278	NA	NA	NA	NA	NA	NA	NA	NA	0.390943	NA	NA	0.355671	NA	NA	0.423532	NA	NA	NA	NA	NA
ENSG00000109133	55161	transmembrane protein 33	TMEM33	up	3.19	3	0	0	0	0	0	0	0	0	0	0	0	2.8	0	0.226472	1	0.00142621	0.00271276	NA	NA	NA	NA	NA	NA	NA	NA	NA	NA	NA	0.00517027	NA	0.0887719	0.0976023	NA	NA	NA	NA	NA	NA	NA	NA	NA	NA	NA
ENSG00000166682	80975	transmembrane serine protease 5	TMPRSS5	down	-2.37	0	0	0	0	0	-2.33	-2.49	-2.34	-1.99	-2.38	-2.36	0	-2.32	-2.46	6.72999e-09	6.73936e-07	0.0177311	NA	NA	NA	NA	NA	0.0199223	0.0126479	0.0191903	0.0470364	0.0173151	0.0184084	NA	0.0204743	0.0139402	0.282744	NA	NA	NA	NA	NA	0.262966	0.266819	0.305428	0.418778	0.312725	0.308632	NA
ENSG00000177302	7156	DNA topoisomerase III alpha	TOP3A	down	0	-2.24	-2.23	-2.49	0	0	-2.28	-2.65	-2.38	-2.57	-2.53	0	-1.99	0	-2.6	9.75563e-08	7.94226e-06	NA	0.0249327	0.0260613	0.0127912	NA	NA	0.0228838	0.00797845	0.0174156	0.0102831	0.0115427	NA	0.0468347	NA	0.00942761	NA	0.306914	0.321389	0.258585	NA	NA	0.28026	0.215492	0.29449	0.206993	0.257192	NA	0.406555
ENSG00000163870	131601	transmembrane protein adipocyte associated 1	TPRA1	up	0	0	2.99	2.28	0	0	0	0	0	2.77	0	0	0	0	0	0.0273074	0.637187	NA	NA	0.00281687	0.0226657	NA	NA	NA	NA	NA	0.00556249	NA	NA	NA	NA	NA	NA	NA	0.112218	0.322054	NA	NA	NA	NA	NA	0.147097	NA	NA	NA
ENSG00000095917	23430	tryptase delta 1	TPSD1	down	0	0	-2.16	0	0	0	0	-2.04	-2.3	0	0	0	0	0	0	0.00134973	0.0475035	NA	NA	0.0311558	NA	NA	NA	NA	0.0418406	0.0212685	NA	NA	NA	NA	NA	NA	NA	NA	0.346281	NA	NA	NA	NA	0.437624	0.320039	NA	NA	NA	NA
ENSG00000056558	7185	TNF receptor associated factor 1	TRAF1	up	2.89	0	2.34	2.84	0	2.61	3.14	3.04	2.6	3.03	2	2.27	2.98	2.29	2.78	5.99646e-15	1.41031e-12	0.00380251	NA	0.0192466	0.00445644	NA	0.00913635	0.00168247	0.00239636	0.0094506	0.00247447	0.0459699	0.0229692	0.00284005	0.0221631	0.00550825	0.131517	NA	0.280953	0.15148	NA	0.231454	0.0730749	0.122215	0.219855	0.0910156	0.436889	0.334019	0.109729
ENSG00000131323	7187	TNF receptor associated factor 3	TRAF3	up	0	2.46	3.41	0	0	0	0	0	3.32	0	0	0	0	0	0	0.0528831	1	NA	0.0137037	0.000640782	NA	NA	NA	NA	NA	0.000902652	NA	NA	NA	NA	NA	NA	NA	0.23239	0.0538033	NA	NA	NA	NA	NA	0.0629967	NA	NA	NA	NA
ENSG00000213689	11277	three prime repair exonuclease 1	TREX1	up	0	2.05	2.17	2.37	2.71	2.14	2.95	0	2.44	0	2.06	2.33	0	2.28	2.1	3.39459e-09	3.61854e-07	NA	0.0403	0.0299456	0.0179413	0.00672708	0.0326429	0.00322354	NA	0.014565	NA	0.0390789	0.0199373	NA	0.0223794	0.0358966	NA	0.378419	0.342906	0.295313	0.175892	0.406433	0.10367	NA	0.278809	NA	0.417572	0.308632	NA
ENSG00000101255	57761	tribbles pseudokinase 3	TRIB3	down	0	0	-1.99	0	-2.01	0	0	-2.09	0	0	0	0	0	0	0	0.0153041	0.388956	NA	NA	0.0464586	NA	0.04431	NA	NA	0.0367535	NA	NA	NA	NA	NA	NA	NA	NA	NA	0.421324	NA	0.43427	NA	NA	0.422391	NA	NA	NA	NA	NA
ENSG00000204977	10206	tripartite motif containing 13	TRIM13	down	-2.91	-3.23	0	0	0	0	-2.47	0	0	0	0	0	0	0	0	0.00176762	0.0601746	0.00360023	0.00125602	NA	NA	NA	NA	0.0136509	NA	NA	NA	NA	NA	NA	NA	NA	0.129708	0.0645723	NA	NA	NA	NA	0.223148	NA	NA	NA	NA	NA	NA
ENSG00000134253	80263	tripartite motif containing 45	TRIM45	up	0	0	2.67	0	2.19	3.36	2.04	0	2.47	0	2.32	0	2.51	2.57	0	6.16083e-07	4.3263e-05	NA	NA	0.00748406	NA	0.028217	0.000779433	0.0409038	NA	0.0135512	NA	0.0202688	NA	0.0121615	0.0101756	NA	NA	NA	0.197135	NA	0.357148	0.0683503	0.356869	NA	0.267548	NA	0.335194	NA	0.224041
ENSG00000132481	91107	tripartite motif containing 47	TRIM47	down	-2.18	-2.49	-2.37	0	-2.71	0	0	-2.55	0	0	0	0	-2.66	-2.51	0	0.000600386	0.0236594	0.0291777	0.012946	0.0177296	NA	0.00665801	NA	NA	0.0108691	NA	NA	NA	NA	0.0078956	0.0121953	NA	0.352746	0.227023	0.272629	NA	0.175892	NA	NA	0.250183	NA	NA	NA	NA	0.179327
ENSG00000166166	115708	tRNA methyltransferase 61A	TRMT61A	up	6.24	6.17	5.84	6.24	0	0	0	0	0	0	0	2.32	0	0	0	3.23139e-23	2.1027e-20	4.25769e-10	7.046e-10	5.26385e-09	4.31045e-10	NA	NA	NA	NA	NA	NA	NA	0.0202677	NA	NA	NA	7.63233e-07	1.03214e-06	4.91854e-06	8.27821e-07	NA	NA	NA	NA	NA	NA	NA	0.308891	NA
ENSG00000149743	83707	tRNA phosphotransferase 1	TRPT1	up	0	2.56	2.93	0	2.85	2.71	2.77	0	3.08	0	0	3.33	2.32	0	2.62	1.40079e-11	2.084e-09	NA	0.0105387	0.00340653	NA	0.00432294	0.00673278	0.00566964	NA	0.00204085	NA	NA	0.000869369	0.0202604	NA	0.00877904	NA	0.207313	0.124338	NA	0.153244	0.201983	0.14593	NA	0.0978192	NA	NA	0.0863105	0.280289
ENSG00000171045	203062	t-SNARE domain containing 1	TSNARE1	up	0	2.65	3.19	0	0	2.98	3.89	3.36	2.95	3.39	2.72	0	2.92	2.77	0	7.07296e-16	1.77627e-13	NA	0.00806242	0.00140522	NA	NA	0.00289167	0.00010219	0.000779394	0.00315543	0.000696099	0.00653723	NA	0.00354354	0.00553774	NA	NA	0.180507	0.082065	NA	NA	0.140277	0.0141409	0.0648793	0.124567	0.0456693	0.188775	NA	0.12005
ENSG00000149292	54970	tetratricopeptide repeat domain 12	TTC12	up	0	0	2.58	3.22	2.59	3.2	3.33	3.01	2.76	2.86	3.01	2.96	2.15	0	3.05	2.08298e-16	5.82329e-14	NA	NA	0.010007	0.00127631	0.0095381	0.00135732	0.000868101	0.00258236	0.00578673	0.00426389	0.00262446	0.003083	0.0313529	NA	0.0022735	NA	NA	0.220532	0.0679342	0.208023	0.0937786	0.0487641	0.128285	0.16539	0.123714	0.115908	0.143736	0.33657
ENSG00000128791	57045	twisted gastrulation BMP signaling modulator 1	TWSG1	down	0	-2.48	0	-2.12	0	0	-2.61	0	-2.4	0	-2.21	0	0	-2.38	0	0.000150577	0.00678145	NA	0.012974	NA	0.0339348	NA	NA	0.00917765	NA	0.0166196	NA	0.0268814	NA	NA	0.0174119	NA	NA	0.227023	NA	0.359296	NA	NA	0.187479	NA	0.29449	NA	0.375141	NA	NA
ENSG00000184470	10587	thioredoxin reductase 2	TXNRD2	down	0	-2.22	0	-2.11	0	0	0	-2.27	-2.16	0	0	0	0	0	0	0.00328973	0.103271	NA	0.0267342	NA	0.0345965	NA	NA	NA	0.0231859	0.0307431	NA	NA	NA	NA	NA	NA	NA	0.316789	NA	0.359296	NA	NA	NA	0.360669	0.362817	NA	NA	NA	NA
ENSG00000025708	1890	thymidine phosphorylase	TYMP	down	0	0	-2.33	0	0	0	0	0	-2.38	0	-2.34	0	0	0	0	0.207705	1	NA	NA	0.0197698	NA	NA	NA	NA	NA	0.0174155	NA	0.0193572	NA	NA	NA	NA	NA	NA	0.282338	NA	NA	NA	NA	NA	0.29449	NA	0.322964	NA	NA
ENSG00000277149	441250	tRNA-yW synthesizing protein 1 homolog B	TYW1B	up	0	0	0	0	2.03	0	0	0	1.97	0	0	0	2.15	0	0	0.000124885	0.0057661	NA	NA	NA	NA	0.0426661	NA	NA	NA	0.0488241	NA	NA	NA	0.031397	NA	NA	NA	NA	NA	NA	0.428991	NA	NA	NA	0.455034	NA	NA	NA	0.33657
ENSG00000161265	199746	U2 small nuclear RNA auxiliary factor 1 like 4	U2AF1L4	down	-2.43	-2.18	0	0	-2.11	0	0	0	0	-1.97	0	0	0	-2.13	-2.2	0.000259164	0.0110029	0.0149798	0.0292175	NA	NA	0.0345535	NA	NA	NA	NA	0.0487467	NA	NA	NA	0.0332691	0.0276653	0.260921	0.33166	NA	NA	0.388529	NA	NA	NA	NA	0.425478	NA	NA	NA
ENSG00000033178	55236	ubiquitin like modifier activating enzyme 6	UBA6	down	0	0	0	0	-2.07	0	0	-1.96	0	0	0	0	0	-2.2	-2.39	0.0137782	0.356285	NA	NA	NA	NA	0.0381003	NA	NA	0.0495973	NA	NA	NA	NA	NA	0.0276761	0.0166249	NA	NA	NA	NA	0.410789	NA	NA	0.447245	NA	NA	NA	NA	NA
ENSG00000185019	22888	U-box domain containing 5	UBOX5	down	-3.66	0	-2.79	0	0	0	0	-2	0	-3.31	0	0	-2.96	-2.3	0	2.22509e-05	0.00120326	0.000248525	NA	0.00523872	NA	NA	NA	NA	0.0455153	NA	0.000927661	NA	NA	0.0030555	0.0212164	NA	0.028929	NA	0.158905	NA	NA	NA	NA	0.446655	NA	0.0514153	NA	NA	0.110923
ENSG00000131015	80328	UL16 binding protein 2	ULBP2	up	1.99	0	0	2.12	0	0	0	0	0	0	0	2.66	0	0	0	0.138617	1	0.0470972	NA	NA	0.0342782	NA	NA	NA	NA	NA	NA	NA	0.00774411	NA	NA	NA	0.417953	NA	NA	0.359296	NA	NA	NA	NA	NA	NA	NA	0.203959	NA
ENSG00000175970	84747	unc-119 lipid binding chaperone B	UNC119B	up	0	0	0	0	0	0	0	0	0	0	2.62	2.43	0	0	2.72	0.0637354	1	NA	NA	NA	NA	NA	NA	NA	NA	NA	NA	0.00880565	0.0151388	NA	NA	0.00661798	NA	NA	NA	NA	NA	NA	NA	NA	NA	NA	0.222038	0.281072	NA
ENSG00000142207	9875	URB1 ribosome biogenesis homolog	URB1	down	0	0	0	0	0	0	-2.38	0	0	-2.12	-2.25	0	0	0	0	0.0231872	0.557651	NA	NA	NA	NA	NA	NA	0.0171845	NA	NA	0.0340459	0.0242421	NA	NA	NA	NA	NA	NA	NA	NA	NA	NA	0.248791	NA	NA	0.373305	0.361982	NA	NA
ENSG00000188690	7390	uroporphyrinogen III synthase	UROS	up	2.17	2.15	2.35	2.24	2.02	0	2.18	2.14	2.22	0	2.17	0	2.04	0	0	4.6446e-08	3.95512e-06	0.029661	0.0313792	0.0185623	0.024978	0.0433509	NA	0.0295036	0.0322122	0.0266428	NA	0.0303353	NA	0.0409956	NA	NA	0.354468	0.340225	0.277323	0.325222	0.433728	NA	0.315984	0.403238	0.346126	NA	0.38603	NA	0.385283
ENSG00000111962	10090	uronyl 2-sulfotransferase	UST	down	-2.2	0	-2.18	0	0	0	-3.7	0	0	0	0	0	0	0	0	0.017633	0.441332	0.0278517	NA	0.0291763	NA	NA	NA	0.000214565	NA	NA	NA	NA	NA	NA	NA	NA	0.346234	NA	0.339337	NA	NA	NA	0.0225464	NA	NA	NA	NA	NA	NA
ENSG00000220205	6844	vesicle associated membrane protein 2	VAMP2	up	0	0	2.49	0	0	0	3.31	3.33	3.2	3.06	3.36	3.53	3.39	3.15	0	7.02201e-13	1.30056e-10	NA	NA	0.0127637	NA	NA	NA	0.000923808	0.000860695	0.00139263	0.00223535	0.000791695	0.000420259	0.00070138	0.00165851	NA	NA	NA	0.240451	NA	NA	NA	0.0495814	0.066289	0.0773939	0.0850673	0.067546	0.0518649	0.0563681
ENSG00000137411	57176	valyl-tRNA synthetase 2, mitochondrial	VARS2	up	0	0	0	0	2.82	4.22	0	0	0	0	0	0	0	3.79	3.87	4.94314e-08	4.18528e-06	NA	NA	NA	NA	0.00483764	2.3947e-05	NA	NA	NA	NA	NA	NA	NA	0.000150592	0.00010958	NA	NA	NA	NA	0.153244	0.00606658	NA	NA	NA	NA	NA	NA	NA
ENSG00000035403	7414	vinculin	VCL	down	-2.53	0	-2.28	0	0	0	0	0	0	-2.85	0	0	0	0	0	0.320296	1	0.0113645	NA	0.0228247	NA	NA	NA	NA	NA	NA	0.00430481	NA	NA	NA	NA	NA	0.224856	NA	0.298877	NA	NA	NA	NA	NA	NA	0.123714	NA	NA	NA
ENSG00000106018	7434	vasoactive intestinal peptide receptor 2	VIPR2	down	-2.89	-2.41	0	-2.87	0	0	0	0	0	0	0	0	0	0	0	0.116748	1	0.00390776	0.0161556	NA	0.00406687	NA	NA	NA	NA	NA	NA	NA	NA	NA	NA	NA	0.133684	0.25071	NA	0.147366	NA	NA	NA	NA	NA	NA	NA	NA	NA
ENSG00000196715	154807	vitamin K epoxide reductase complex subunit 1 like 1	VKORC1L1	up	0	2.14	0	0	2.24	0	0	2.04	0	0	0	0	0	0	0	0.892846	1	NA	0.0320447	NA	NA	0.0248968	NA	NA	0.0411968	NA	NA	NA	NA	NA	NA	NA	NA	0.341921	NA	NA	0.347279	NA	NA	0.433378	NA	NA	NA	NA	NA
ENSG00000128218	29802	V-set pre-B cell surrogate light chain 3	VPREB3	down	0	0	-2.04	0	-2.03	0	-2.1	0	0	0	0	0	0	0	0	0.0109015	0.291041	NA	NA	0.0415883	NA	0.0425506	NA	0.0354944	NA	NA	NA	NA	NA	NA	NA	NA	NA	NA	0.394118	NA	0.428991	NA	0.336292	NA	NA	NA	NA	NA	NA
ENSG00000111237	51699	VPS29 retromer complex component	VPS29	up	2.91	2.15	0	0	0	0	0	2.2	0	2.01	2.15	0	0	3.78	0	2.85905e-05	0.00151295	0.00366712	0.0317229	NA	NA	NA	NA	NA	0.0279229	NA	0.0447324	0.0316935	NA	NA	0.000154157	NA	0.13043	0.341921	NA	NA	NA	NA	NA	0.383626	NA	0.416304	0.395273	NA	NA
ENSG00000214376	387804	V-set and transmembrane domain containing 5	VSTM5	up	2.29	2.06	2.17	0	0	0	0	0	0	0	0	0	0	0	0	0.129355	1	0.0219799	0.0397024	0.0298774	NA	NA	NA	NA	NA	NA	NA	NA	NA	NA	NA	NA	0.310735	0.378419	0.342906	NA	NA	NA	NA	NA	NA	NA	NA	NA	NA
ENSG00000145198	90113	von Willebrand factor A domain containing 5B2	VWA5B2	down	-2.99	-3.24	-2.41	-2.91	-2.87	-2.83	-2.5	0	-3.78	-3.37	-2.17	-3.88	0	0	0	7.65016e-15	1.76112e-12	0.0027923	0.00119085	0.0157779	0.00364077	0.00413501	0.00469979	0.0123365	NA	0.000157149	0.000754606	0.0299827	0.00010337	NA	NA	NA	0.117221	0.0626203	0.260817	0.1371	0.152272	0.16743	0.212138	NA	0.0234946	0.0456693	0.384146	0.0197155	NA
ENSG00000139668	115825	WD repeat and FYVE domain containing 2	WDFY2	down	0	0	0	0	0	0	0	-2.69	0	0	0	0	-2.75	-2.5	-2.53	0.0774588	1	NA	NA	NA	NA	NA	NA	NA	0.00705493	NA	NA	NA	NA	0.00587119	0.012314	0.0113693	NA	NA	NA	NA	NA	NA	NA	0.207279	NA	NA	NA	NA	0.154597
ENSG00000120314	54853	WD repeat domain 55	WDR55	down	0	0	-3.35	0	0	0	-3.37	0	-2.38	0	0	0	-3.05	-2.87	0	0.00012947	0.00595762	NA	NA	0.000803616	NA	NA	NA	0.000760697	NA	0.0171009	NA	NA	NA	0.00226489	0.00407028	NA	NA	NA	0.0595952	NA	NA	NA	0.0460245	NA	0.29449	NA	NA	NA	0.0962869
ENSG00000196981	54554	WD repeat domain 5B	WDR5B	up	2.42	2.27	0	0	0	2.76	0	0	0	0	0	0	2.27	2.19	0	8.57281e-05	0.00413757	0.0157314	0.023197	NA	NA	NA	0.00585038	NA	NA	NA	NA	NA	NA	0.0230465	0.028835	NA	0.263471	0.298446	NA	NA	NA	0.182724	NA	NA	NA	NA	NA	NA	0.29555
ENSG00000178252	11180	WD repeat domain 6	WDR6	up	2.01	0	0	0	0	2.96	0	2.37	0	2.67	0	0	0	2.03	0	8.83311e-06	0.000503386	0.0442047	NA	NA	NA	NA	0.00310986	NA	0.0176943	NA	0.00758127	NA	NA	NA	0.0419527	NA	0.40921	NA	NA	NA	NA	0.147719	NA	0.31321	NA	0.176241	NA	NA	NA
ENSG00000177082	84942	WD repeat domain 73	WDR73	up	0	0	2.06	0	0	0	2.12	3	0	2.6	0	0	0	0	0	0.00526808	0.153959	NA	NA	0.0391893	NA	NA	NA	0.0337509	0.00274005	NA	0.00943958	NA	NA	NA	NA	NA	NA	NA	0.387054	NA	NA	NA	0.33211	0.131865	NA	0.196869	NA	NA	NA
ENSG00000095397	25861	whirlin	WHRN	down	0	-3.52	0	0	0	0	0	0	0	0	-2.41	0	0	0	-2.29	0.0075766	0.213427	NA	0.000434501	NA	NA	NA	NA	NA	NA	NA	NA	0.0159859	NA	NA	NA	0.0222218	NA	0.0460705	NA	NA	NA	NA	NA	NA	NA	NA	0.310893	NA	NA
ENSG00000108379	7473	Wnt family member 3	WNT3	up	0	0	0	2.53	2.84	2.43	2.51	0	0	3.71	0	0	0	0	0	1.29178e-06	8.66074e-05	NA	NA	NA	0.0114801	0.00455394	0.0149818	0.0119466	NA	NA	0.000207037	NA	NA	NA	NA	NA	NA	NA	NA	0.246341	0.153244	0.291954	0.209752	NA	NA	0.0228666	NA	NA	NA
ENSG00000196236	63929	X-prolyl aminopeptidase 3	XPNPEP3	up	3.31	2.05	0	0	0	0	0	2.19	0	0	0	0	2.28	2.15	2.92	0.000492124	0.0198147	0.000937642	0.0402836	NA	NA	NA	NA	NA	0.0282737	NA	NA	NA	NA	0.0227138	0.0313717	0.00351839	0.0706225	0.378419	NA	NA	NA	NA	NA	0.383626	NA	NA	NA	NA	0.293788
ENSG00000132953	64328	exportin 4	XPO4	down	0	0	0	0	0	0	-2.12	-2.44	0	0	0	0	-2.59	-2.06	0	0.0316795	0.717729	NA	NA	NA	NA	NA	NA	0.0339062	0.0146328	NA	NA	NA	NA	0.00964446	0.0393989	NA	NA	NA	NA	NA	NA	NA	0.33211	0.290371	NA	NA	NA	NA	0.198011
ENSG00000126215	7517	X-ray repair cross complementing 3	XRCC3	up	0	4.49	2.64	4.17	0	0	0	0	0	0	0	0	3.23	2.82	0	1.7765e-06	0.000112489	NA	7.01377e-06	0.00839844	3.04998e-05	NA	NA	NA	NA	NA	NA	NA	NA	0.00125731	0.00478138	NA	NA	0.00276612	0.203303	0.00585749	NA	NA	NA	NA	NA	NA	NA	NA	0.0716571
ENSG00000119820	84272	Yip1 domain family member 4	YIPF4	down	-2.7	-2.25	-3.14	-2.45	0	0	0	0	0	0	-2.05	0	0	0	0	0.00177913	0.0603236	0.00688471	0.0246774	0.00169523	0.0144663	NA	NA	NA	NA	NA	NA	0.0400724	NA	NA	NA	NA	0.177582	0.305044	0.0926974	0.267139	NA	NA	NA	NA	NA	NA	0.421378	NA	NA
ENSG00000177752	285525	Yip1 domain family member 7	YIPF7	down	0	0	-2.97	-2.16	-4.75	-2.28	-2.04	0	0	-2.02	0	0	-3.33	0	0	4.12101e-08	3.55006e-06	NA	NA	0.00294205	0.0306112	2.08008e-06	0.0226891	0.0413185	NA	NA	0.0431049	NA	NA	0.000873887	NA	NA	NA	NA	0.115507	0.349933	0.00102132	0.34632	0.357443	NA	NA	0.407483	NA	NA	0.0604798
ENSG00000090238	83719	yippee like 3	YPEL3	down	0	-2.6	-2.55	0	0	0	0	-2.07	0	0	0	0	-2.6	-2.72	-2.83	0.000244691	0.0104484	NA	0.009334	0.0108106	NA	NA	NA	NA	0.0387065	NA	NA	NA	NA	0.00941254	0.00653098	0.00468142	NA	0.196417	0.227894	NA	NA	NA	NA	0.428663	NA	NA	NA	NA	0.194265
ENSG00000115085	7535	zeta chain of T cell receptor associated protein kinase 70	ZAP70	up	0	0	2.57	0	0	0	2.58	2.23	2.12	0	0	2.86	0	2.03	0	1.67285e-06	0.000106839	NA	NA	0.0102533	NA	NA	NA	0.010014	0.0260791	0.0339447	NA	NA	0.00421703	NA	0.0428513	NA	NA	NA	0.222807	NA	NA	NA	0.19442	0.375345	0.377289	NA	NA	0.160861	NA
ENSG00000130584	140685	zinc finger and BTB domain containing 46	ZBTB46	down	-3.11	-3.64	-2.41	-3.01	-3.27	0	-2.5	0	0	-3.33	-2.18	0	0	0	0	2.50393e-08	2.27612e-06	0.00189711	0.000268494	0.0158545	0.00262129	0.00108663	NA	0.0124733	NA	NA	0.000861603	0.0293451	NA	NA	NA	NA	0.105614	0.0348498	0.260817	0.108262	0.086519	NA	0.213617	NA	NA	0.0487885	0.384146	NA	NA
ENSG00000144161	84524	zinc finger CCCH-type containing 8	ZC3H8	up	0	0	0	0	0	0	2.39	0	0	1.99	2.45	0	2.3	0	0	0.159022	1	NA	NA	NA	NA	NA	NA	0.0169156	NA	NA	0.0460631	0.0141571	NA	0.0213255	NA	NA	NA	NA	NA	NA	NA	NA	0.248755	NA	NA	0.417398	0.294428	NA	0.285143
ENSG00000174165	254359	zinc finger DHHC-type containing 24	ZDHHC24	up	2.63	2.54	2.87	2.95	2.16	2.54	2.55	2.95	2.65	0	2.37	0	3.44	2.35	0	1.44839e-13	3.02265e-11	0.0085113	0.0109295	0.00411582	0.00318822	0.0304289	0.0110275	0.0106527	0.00320884	0.00802819	NA	0.0179958	NA	0.000575234	0.0186517	NA	0.194609	0.211455	0.137221	0.124959	0.368903	0.249524	0.200356	0.142709	0.202459	NA	0.315903	NA	0.0484952
ENSG00000023041	64429	zinc finger DHHC-type palmitoyltransferase 6	ZDHHC6	down	0	0	-2.1	-2.16	0	-2.37	0	0	0	0	-2.05	0	0	-2.73	0	0.00123799	0.0444147	NA	NA	0.0358826	0.03101	NA	0.017917	NA	NA	NA	NA	0.0405734	NA	NA	0.0063749	NA	NA	NA	0.371715	0.352395	NA	0.302598	NA	NA	NA	NA	0.42309	NA	NA
ENSG00000099904	29801	zinc finger DHHC-type palmitoyltransferase 8	ZDHHC8	up	0	3.1	0	0	0	0	0	0	0	4.09	0	0	0	4.28	0	0.00409047	0.122442	NA	0.00191496	NA	NA	NA	NA	NA	NA	NA	4.26614e-05	NA	NA	NA	1.83367e-05	NA	NA	0.0800438	NA	NA	NA	NA	NA	NA	NA	0.0075047	NA	NA	NA
ENSG00000104231	79752	zinc finger AN1-type containing 1	ZFAND1	up	2.28	2.97	3.03	2.68	0	0	0	0	2.58	2.09	0	0	2.69	0	0	2.66061e-07	2.01134e-05	0.0227239	0.002948	0.00247871	0.00733278	NA	NA	NA	NA	0.00985573	0.0367936	NA	NA	0.00723402	NA	NA	0.315851	0.102819	0.103398	0.195777	NA	NA	NA	NA	0.224481	0.380734	NA	NA	0.171543
ENSG00000172671	93550	zinc finger AN1-type containing 4	ZFAND4	up	2.34	2.56	0	0	2.99	0	0	0	2.62	3.15	3.72	0	0	0	0	6.23242e-06	0.000365003	0.0192284	0.010502	NA	NA	0.0028228	NA	NA	NA	0.00885187	0.00164449	0.000197234	NA	NA	NA	NA	0.291639	0.207091	NA	NA	0.126881	NA	NA	NA	0.210829	0.0723217	0.0251696	NA	NA
ENSG00000184517	162239	ZFP1 zinc finger protein	ZFP1	up	2.82	0	2.67	2.41	0	0	2.33	0	3.2	3.05	2.22	2.52	2.16	2.72	2.1	2.83617e-13	5.49099e-11	0.00481627	NA	0.0074981	0.0161262	NA	NA	0.0200361	NA	0.00137115	0.00225405	0.0261857	0.0116221	0.0310989	0.0065481	0.0354084	0.148751	NA	0.197135	0.279815	NA	NA	0.262966	NA	0.0773939	0.0850673	0.369832	0.239239	0.336197
ENSG00000181638	286128	ZFP41 zinc finger protein	ZFP41	down	-2.07	-2.51	0	0	0	0	0	0	-2.22	0	0	0	0	0	0	0.29166	1	0.0386944	0.0119125	NA	NA	NA	NA	NA	NA	0.0261471	NA	NA	NA	NA	NA	NA	0.390651	0.220801	NA	NA	NA	NA	NA	NA	0.342652	NA	NA	NA	NA
ENSG00000187815	339559	ZFP69 zinc finger protein	ZFP69	down	0	-2.25	0	0	-2.08	0	0	0	0	0	0	0	0	0	-2.07	0.00432226	0.1286	NA	0.0246263	NA	NA	0.0374211	NA	NA	NA	NA	NA	NA	NA	NA	NA	0.0384633	NA	0.305044	NA	NA	0.406799	NA	NA	NA	NA	NA	NA	NA	NA
ENSG00000187954	50626	zinc finger TRAF-type containing 1	ZFTRAF1	up	0	2.63	0	0	0	0	2.49	0	0	1.99	0	0	2.96	2.67	0	0.0262398	0.615181	NA	0.00854838	NA	NA	NA	NA	0.0129133	NA	NA	0.0466742	NA	NA	0.00309978	0.00757266	NA	NA	0.187698	NA	NA	NA	NA	0.215889	NA	NA	0.418559	NA	NA	0.110923
ENSG00000197114	84619	zinc finger CCCH-type and G-patch domain containing	ZGPAT	up	2.13	0	0	0	0	0	0	0	0	0	0	0	2.07	2.51	0	0.848281	1	0.0333128	NA	NA	NA	NA	NA	NA	NA	NA	NA	NA	NA	0.0386752	0.0119861	NA	0.375573	NA	NA	NA	NA	NA	NA	NA	NA	NA	NA	NA	0.376998
ENSG00000189298	80317	zinc finger with KRAB and SCAN domains 3	ZKSCAN3	up	0	4.73	3.5	3.84	0	6.05	-2.03	5.35	0	2	3.33	0	0	2.4	0	1.87129e-21	8.66466e-19	NA	2.22015e-06	0.00046312	0.000121385	NA	1.42771e-09	0.0425313	9.03605e-08	NA	0.0459186	0.000872121	NA	NA	0.0165821	NA	NA	0.00126475	0.045077	0.0179323	NA	1.08506e-06	0.35853	5.56621e-05	NA	0.417398	0.0711727	NA	NA
ENSG00000196345	55888	zinc finger with KRAB and SCAN domains 7	ZKSCAN7	down	-5.21	-4.7	0	0	0	0	0	0	0	0	0	0	-4.7	0	0	8.78793e-07	6.02828e-05	1.9201e-07	2.53889e-06	NA	NA	NA	NA	NA	NA	NA	NA	NA	NA	2.58663e-06	NA	NA	0.000143416	0.0013702	NA	NA	NA	NA	NA	NA	NA	NA	NA	NA	0.00116963
ENSG00000146007	153527	zinc finger matrin-type 2	ZMAT2	down	-3.19	-3.13	-3.03	-2.09	-2.67	0	-2.59	0	0	-2.96	0	-2.86	-3.36	-3.07	0	2.05202e-12	3.41626e-10	0.00140554	0.0017366	0.00242835	0.0362145	0.00754568	NA	0.00959084	NA	NA	0.00306543	NA	0.00419021	0.000766385	0.0021167	NA	0.0880968	0.0757748	0.10221	0.361544	0.186803	NA	0.192251	NA	NA	0.101469	NA	0.160861	0.0587325
ENSG00000122515	83637	zinc finger MIZ-type containing 2	ZMIZ2	down	0	0	-2.52	0	0	0	-2.19	-2	0	-2.35	-2.08	0	0	0	0	0.00961444	0.260911	NA	NA	0.0117485	NA	NA	NA	0.0288493	0.0451892	NA	0.018922	0.0371436	NA	NA	NA	NA	NA	NA	0.23357	NA	NA	NA	0.313253	0.446655	NA	0.282682	0.41623	NA	NA
ENSG00000131849	7691	zinc finger protein 132	ZNF132	up	0	2.35	0	0	0	0	0	0	0	0	0	0	3.82	3.36	0	0.0514515	1	NA	0.0185674	NA	NA	NA	NA	NA	NA	NA	NA	NA	NA	0.00013494	0.000774332	NA	NA	0.269293	NA	NA	NA	NA	NA	NA	NA	NA	NA	NA	0.0231446
ENSG00000176293	7694	zinc finger protein 135	ZNF135	down	0	0	0	0	0	0	0	0	-2.41	0	0	0	-2.01	-2.47	0	0.213772	1	NA	NA	NA	NA	NA	NA	NA	NA	0.0158148	NA	NA	NA	0.0446029	0.0135475	NA	NA	NA	NA	NA	NA	NA	NA	NA	0.286279	NA	NA	NA	0.402185
ENSG00000096654	7738	zinc finger protein 184	ZNF184	down	0	0	0	-3.04	0	-4.7	-6.59	0	0	-6.86	0	0	0	0	0	3.24935e-16	8.44659e-14	NA	NA	NA	0.0024032	NA	2.64392e-06	4.38415e-11	NA	NA	6.96153e-12	NA	NA	NA	NA	NA	NA	NA	NA	0.102563	NA	0.000753517	6.15681e-08	NA	NA	2.81663e-08	NA	NA	NA
ENSG00000186448	10168	zinc finger protein 197	ZNF197	down	-5	-4.38	0	0	0	0	0	0	0	-4.29	0	0	-3.49	-2.64	0	6.15617e-10	7.53851e-08	5.78393e-07	1.20019e-05	NA	NA	NA	NA	NA	NA	NA	1.79476e-05	NA	NA	0.00047984	0.00840203	NA	0.000304949	0.0037293	NA	NA	NA	NA	NA	NA	NA	0.0036349	NA	NA	0.0426845
ENSG00000174652	10781	zinc finger protein 266	ZNF266	up	2.04	1.98	2.29	2.16	2.27	2.07	2.24	2.11	2.3	2.11	2.09	0	2.21	2.15	0	1.74362e-09	1.928e-07	0.0416005	0.0476861	0.0222022	0.030536	0.0230551	0.0385794	0.0248999	0.0349951	0.0214856	0.0344387	0.0362646	NA	0.0272353	0.0314261	NA	0.401794	0.400354	0.296263	0.349933	0.339696	0.429813	0.295502	0.416988	0.320434	0.373563	0.413791	NA	0.319623
ENSG00000090612	10795	zinc finger protein 268	ZNF268	up	2.29	2.69	0	2.22	0	0	1.96	0	3.46	0	3.24	0	0	2.77	2.22	3.18005e-07	2.37974e-05	0.0222684	0.00708602	NA	0.0261588	NA	NA	0.0496366	NA	0.000532267	NA	0.0012123	NA	NA	0.00562859	0.0263364	0.31284	0.168585	NA	0.330729	NA	NA	0.385828	NA	0.04433	NA	0.0822449	NA	NA
ENSG00000131845	57343	zinc finger protein 304	ZNF304	down	-3.09	-2.96	-3.11	-3.06	-2.38	0	-2.99	-3.08	-3.11	-3.19	-3.31	-2.65	-2.97	-3.1	-2.55	2.65693e-21	1.19296e-18	0.0019769	0.00311096	0.00187195	0.00222735	0.0173438	NA	0.00283201	0.00208099	0.00189092	0.00139943	0.000937148	0.00806337	0.00299401	0.00192924	0.0108724	0.109251	0.105623	0.0926974	0.0972188	0.282503	NA	0.0954501	0.119802	0.0930271	0.0643419	0.0735208	0.204567	0.110923
ENSG00000181315	79692	zinc finger protein 322	ZNF322	down	0	-3.27	0	-2.26	0	-2.57	0	0	0	0	0	0	0	0	-2.11	7.14906e-05	0.00355462	NA	0.00106511	NA	0.0238552	NA	0.0100479	NA	NA	NA	NA	NA	NA	NA	NA	0.0346404	NA	0.059681	NA	0.325222	NA	0.238637	NA	NA	NA	NA	NA	NA	NA
ENSG00000083812	25799	zinc finger protein 324	ZNF324	down	0	0	0	0	0	0	0	0	0	-3.15	-2.49	0	-2.03	-4.4	0	0.000574694	0.0227073	NA	NA	NA	NA	NA	NA	NA	NA	NA	0.00162597	0.0128874	NA	0.0418832	1.08873e-05	NA	NA	NA	NA	NA	NA	NA	NA	NA	NA	0.0722929	0.278042	NA	0.387411
ENSG00000249471	388569	zinc finger protein 324B	ZNF324B	up	0	2.5	2.73	0	0	0	0	0	0	0	0	0	3.25	3.51	0	0.0207657	0.506896	NA	0.01233	0.00635211	NA	NA	NA	NA	NA	NA	NA	NA	NA	0.00117306	0.000454601	NA	NA	0.222591	0.178777	NA	NA	NA	NA	NA	NA	NA	NA	NA	0.0694618
ENSG00000124613	346157	zinc finger protein 391	ZNF391	up	2.43	0	2.95	0	2.22	0	0	2.86	0	0	0	2.05	0	0	0	3.51157e-05	0.00183855	0.0152687	NA	0.00315087	NA	0.0265636	NA	NA	0.00423512	NA	NA	NA	0.0408385	NA	NA	NA	0.262171	NA	0.119526	NA	0.352506	NA	NA	0.173922	NA	NA	NA	0.437139	NA
ENSG00000185219	353274	zinc finger protein 445	ZNF445	down	-4.71	-4.58	0	0	0	0	0	0	0	-3.17	0	0	0	0	0	0.000192184	0.00839995	2.48716e-06	4.6617e-06	NA	NA	NA	NA	NA	NA	NA	0.0015494	NA	NA	NA	NA	NA	0.000969235	0.00202365	NA	NA	NA	NA	NA	NA	NA	0.0696543	NA	NA	NA
ENSG00000148143	58499	zinc finger protein 462	ZNF462	down	0	0	0	-2.33	0	0	0	-2.16	0	-2.73	0	0	0	-2.52	0	0.00682585	0.195626	NA	NA	NA	0.0199231	NA	NA	NA	0.0311019	NA	0.00631708	NA	NA	NA	0.0118856	NA	NA	NA	NA	0.304879	NA	NA	NA	0.400812	NA	0.159743	NA	NA	NA
ENSG00000186446	115560	zinc finger protein 501	ZNF501	down	-3.94	-3.17	-3.62	-2.68	-2.57	-3.78	-3.67	0	-2.54	0	-2.92	0	-3.8	-3.89	-3.6	1.19742e-22	6.8239e-20	8.30401e-05	0.00153229	0.000294412	0.00736773	0.0102829	0.000159999	0.000238496	NA	0.0112247	NA	0.0035121	NA	0.000142881	0.000100331	0.000316649	0.0158359	0.0714188	0.0335486	0.195777	0.213334	0.0260569	0.0225464	NA	0.24061	NA	0.132515	NA	0.0232863
ENSG00000196653	91392	zinc finger protein 502	ZNF502	down	-4.26	-3.05	-3.42	-4.89	-3.5	0	0	-3.7	-5.13	-3.89	-2.26	-2.27	-4.23	-3.2	0	3.42078e-29	4.22381e-26	2.07644e-05	0.00228025	0.000621108	1.02257e-06	0.000461003	NA	NA	0.000211442	2.82815e-07	9.92641e-05	0.0237416	0.0230852	2.28821e-05	0.00135857	NA	0.00576851	0.0884154	0.0537374	0.000357061	0.0498984	NA	NA	0.0325621	0.000169746	0.0138829	0.361982	0.334019	0.00711347
ENSG00000175322	162655	zinc finger protein 519	ZNF519	up	2	0	2.18	2.57	2.01	0	0	0	0	0	0	0	0	0	0	2.84814e-05	0.00151258	0.0458734	NA	0.0291378	0.0101434	0.0440013	NA	NA	NA	NA	NA	NA	NA	NA	NA	NA	0.4124	NA	0.339337	0.227035	0.433792	NA	NA	NA	NA	NA	NA	NA	NA
ENSG00000171574	201514	zinc finger protein 584	ZNF584	up	2.75	2.57	3	0	2.55	3.27	3.81	3.89	2.86	0	4.26	0	2.53	3.77	3.37	1.02434e-21	4.896e-19	0.00587568	0.0102679	0.00272438	NA	0.0108007	0.00108505	0.000138375	9.91057e-05	0.00428408	NA	2.02935e-05	NA	0.0114597	0.000161086	0.000742416	0.161051	0.205238	0.110681	NA	0.216454	0.0848811	0.0171462	0.0169581	0.139395	NA	0.00469348	NA	0.219233
ENSG00000272602	152687	zinc finger protein 595	ZNF595	down	0	0	0	-2.41	0	0	0	0	0	0	0	-2.05	0	-1.97	0	0.78262	1	NA	NA	NA	0.0160717	NA	NA	NA	NA	NA	NA	NA	0.0399701	NA	0.0489539	NA	NA	NA	NA	0.279815	NA	NA	NA	NA	NA	NA	NA	0.434874	NA
ENSG00000198551	199692	zinc finger protein 627	ZNF627	up	0	0	0	2.01	0	0	2.39	0	0	2.09	2.4	0	0	0	0	0.441603	1	NA	NA	NA	0.0439138	NA	NA	0.0169585	NA	NA	0.0366719	0.016493	NA	NA	NA	NA	NA	NA	NA	0.395019	NA	NA	0.248755	NA	NA	0.380734	0.31117	NA	NA
ENSG00000144792	285349	zinc finger protein 660	ZNF660	down	-3.75	-4.05	-2.57	-3.74	-3.49	-3.53	-3.21	-2.41	-2.87	-2.09	-3.41	-2.04	0	-2.28	0	5.05896e-22	2.62903e-19	0.000177891	5.1453e-05	0.0100912	0.00018504	0.00048508	0.000416509	0.00132604	0.0158738	0.00414762	0.0365506	0.00065783	0.0414597	NA	0.0226356	NA	0.0241581	0.0107673	0.221344	0.0209609	0.0498984	0.0558612	0.0620734	0.301977	0.138614	0.380734	0.0602315	0.439305	NA
ENSG00000277462	93474	zinc finger protein 670	ZNF670	down	0	0	0	-2.34	0	0	0	0	-2.29	-2.25	-2.2	0	-2.5	0	0	0.00992766	0.267938	NA	NA	NA	0.0193109	NA	NA	NA	NA	0.0222178	0.0245078	0.0277667	NA	0.0123208	NA	NA	NA	NA	NA	0.301517	NA	NA	NA	NA	0.322016	0.326179	0.380424	NA	0.225308
ENSG00000196172	148213	zinc finger protein 681	ZNF681	down	-2.9	-3.32	-2.07	0	0	0	0	0	-2.26	0	-2.27	0	-2.99	-2.82	-2.86	1.66781e-09	1.85804e-07	0.00376832	0.000904064	0.0381437	NA	NA	NA	NA	NA	0.0235616	NA	0.0233071	NA	0.00282892	0.004745	0.0042857	0.131517	0.0561835	0.384897	NA	NA	NA	NA	NA	0.332382	NA	0.361982	NA	0.109729
ENSG00000250312	255403	zinc finger protein 718	ZNF718	down	-3.47	0	-3.12	-3.12	-3.53	-2.63	-3.06	-3	-3.27	-2.76	-3.21	-3.1	-3.26	-3.41	-2.65	8.38861e-23	5.17892e-20	0.000514247	NA	0.00181173	0.00181658	0.000417406	0.00858075	0.00224501	0.00268816	0.00107075	0.00573026	0.00134941	0.00193616	0.00112605	0.000641199	0.00795268	0.0447494	NA	0.0926974	0.086882	0.0498984	0.222319	0.0863977	0.131421	0.0693593	0.149578	0.085859	0.110245	0.0683048
ENSG00000186230	388567	zinc finger protein 749	ZNF749	down	0	0	-3.04	-3.01	-2.98	-2.92	-3.08	-2.87	-3.06	-3.58	-2.97	-2.61	-2.65	-3.12	-2.88	1.60966e-18	5.30009e-16	NA	NA	0.0024012	0.00261176	0.00284256	0.00345129	0.00209531	0.00405816	0.00217866	0.000339783	0.00294013	0.0090604	0.00805489	0.00182961	0.00393101	NA	NA	0.101985	0.108262	0.126881	0.151326	0.0859352	0.168907	0.0990632	0.0298861	0.11997	0.213581	0.182114
ENSG00000167766	55769	zinc finger protein 83	ZNF83	up	0	0	0	0	2.56	1.96	0	0	0	0	2.14	0	0	0	1.98	0.00055353	0.0220475	NA	NA	NA	NA	0.0104088	0.049496	NA	NA	NA	NA	0.0321154	NA	NA	NA	0.0475359	NA	NA	NA	NA	0.213548	0.470917	NA	NA	NA	NA	0.397327	NA	NA
ENSG00000184635	81931	zinc finger protein 93	ZNF93	down	0	0	0	0	0	0	0	0	0	0	-2.23	0	-1.99	-2.6	0	0.0584142	1	NA	NA	NA	NA	NA	NA	NA	NA	NA	NA	0.0260483	NA	0.047033	0.00938948	NA	NA	NA	NA	NA	NA	NA	NA	NA	NA	NA	0.369832	NA	0.407565
ENSG00000197360	148198	zinc finger protein 98	ZNF98	down	0	0	0	-2.17	-2.23	-2.24	0	0	0	0	0	0	0	0	0	0.120511	1	NA	NA	NA	0.029749	0.0259068	0.0252053	NA	NA	NA	NA	NA	NA	NA	NA	NA	NA	NA	NA	0.349933	0.349392	0.362261	NA	NA	NA	NA	NA	NA	NA
ENSG00000188372	7784	zona pellucida glycoprotein 3	ZP3	up	0	2.32	0	0	1.97	0	2.32	0	2.29	2.64	2.68	0	0	0	0	1.29081e-07	1.02827e-05	NA	0.0201133	NA	NA	0.0485476	NA	0.020334	NA	0.0221012	0.00823908	0.00741401	NA	NA	NA	NA	NA	0.28022	NA	NA	0.446027	NA	0.263982	NA	0.321969	0.182754	0.196001	NA	NA
ENSG00000196812	80345	zinc finger and SCAN domain containing 16	ZSCAN16	up	3.61	6.23	2.27	0	0	0	0	3.08	0	0	0	0	0	0	0	1.5029e-06	9.7669e-05	0.000303917	4.58231e-10	0.0229179	NA	NA	NA	NA	0.00206513	NA	NA	NA	NA	NA	NA	NA	0.0344346	7.83117e-07	0.298877	NA	NA	NA	NA	0.119802	NA	NA	NA	NA	NA
ENSG00000166529	7589	zinc finger and SCAN domain containing 21	ZSCAN21	down	-2.54	0	-2.42	-2.08	-2.4	0	-2.64	0	-2.49	-2.46	0	-2.05	-2.9	-2.28	-2.31	3.70862e-09	3.89721e-07	0.011119	NA	0.015591	0.0376183	0.0163624	NA	0.00839465	NA	0.0126964	0.0140654	NA	0.0404196	0.00375573	0.0226471	0.0209356	0.223452	NA	0.260428	0.367663	0.278008	NA	0.181367	NA	0.255717	0.239072	NA	0.434874	0.123715
ENSG00000187987	222696	zinc finger and SCAN domain containing 23	ZSCAN23	down	-3.29	0	-3.37	-2.84	0	0	-2.98	0	-3.63	-5.22	-2.53	-4.28	-2.72	-3.37	-6.61	3.75761e-28	3.97689e-25	0.000990062	NA	0.000741935	0.004456	NA	NA	0.0028552	NA	0.000286422	1.8287e-07	0.0114831	1.89386e-05	0.00661345	0.000748949	3.84511e-11	0.0733382	NA	0.0567749	0.15148	NA	NA	0.095468	NA	0.0296397	0.000147979	0.257192	0.0044148	0.162487
ENSG00000197062	7741	zinc finger and SCAN domain containing 26	ZSCAN26	up	0	7.67	4.63	6.97	6.86	2.41	8.12	4.75	4.45	4.83	5.68	5.35	2.96	7.87	0	5.11062e-86	2.52414e-82	NA	1.76586e-14	3.6479e-06	3.1614e-12	6.7651e-12	0.0161634	4.63742e-16	1.99323e-06	8.43879e-06	1.35744e-06	1.36666e-08	8.79323e-08	0.00302973	3.68116e-15	NA	NA	9.05354e-11	0.0017043	1.21429e-08	1.993e-08	0.302598	9.76873e-13	0.00102319	0.00230225	0.000636557	1.02609e-05	4.61205e-05	0.110923
ENSG00000235109	64288	zinc finger and SCAN domain containing 31	ZSCAN31	down	-2.44	0	-3.9	-5.46	-5.1	-5.98	-4.84	-4.33	-4.97	-6.32	-5.83	-6.05	0	0	-5.06	1.55382e-60	4.60459e-57	0.0146023	NA	9.53178e-05	4.76699e-08	3.40526e-07	2.23384e-09	1.27248e-06	1.49235e-05	6.71215e-07	2.5947e-10	5.6791e-09	1.47438e-09	NA	NA	4.27171e-07	0.257639	NA	0.0175584	3.05167e-05	0.000200638	1.27329e-06	0.000620247	0.00459644	0.000335719	5.24907e-07	5.32983e-06	1.54662e-06	NA
ENSG00000137185	7746	zinc finger and SCAN domain containing 9	ZSCAN9	down	-3.08	-4.23	-6.76	0	-3.67	-2.46	-2.52	-8.2	0	-2.78	0	0	0	-7.24	-5.84	2.50037e-45	4.631e-42	0.00204891	2.38198e-05	1.4179e-11	NA	0.000241126	0.0137473	0.0118662	2.43396e-16	NA	0.00539811	NA	NA	NA	4.53588e-13	5.26374e-09	0.109251	0.00642757	2.20814e-08	NA	0.0338266	0.282377	0.209752	7.49659e-13	NA	0.144641	NA	NA	NA
ENSG00000174442	55055	zwilch kinetochore protein	ZWILCH	up	3.45	5	0	3.34	0	0	0	0	0	0	0	0	0	0	0	0.00165728	0.0571069	0.00056884	5.78258e-07	NA	0.000827962	NA	NA	NA	NA	NA	NA	NA	NA	NA	NA	NA	0.0485573	0.000370591	NA	0.0550673	NA	NA	NA	NA	NA	NA	NA	NA	NA
ENSG00000162378	79699	zyg-11 family member B, cell cycle regulator	ZYG11B	up	0	0	2.12	2.27	2.2	0	2.42	0	0	2.62	2.05	0	0	0	0	0.00207176	0.0683679	NA	NA	0.0336963	0.0232255	0.0276587	NA	0.015371	NA	NA	0.00884708	0.0400166	NA	NA	NA	NA	NA	NA	0.360447	0.322054	0.355671	NA	0.238959	NA	NA	0.188396	0.421378	NA	NA
[truncated: 2 more columns]
