# Supplementary material for: Analysis of Genomic and Transcriptomic Data Revealed Key Genes and Processes in the Development of Major Depressive Disorder
Source: Int J Mol Sci. 2025 Sep 30;26(19):9557. doi: 10.3390/ijms26199557 (PMC12524790; doi:10.3390/ijms26199557)
Supplement: Supplementary file 1 [file ijms-26-09557-s001.zip › Table S6.xlsx]

## Sheet: Table S6
ensembl_id	protein_name	gene_symbol	direction	meta.p	meta.adj.p	qtl_population	source	eqtl	chr	nsnps	pp_h0_abf	pp_h1_abf	pp_h2_abf	pp_h3_abf	pp_h4_abf	pp4_pp3_ratio	coloc_snp	locus	snp_pp_h4	gwas_p	p1_threshold	p2_threshold	qtl_p	top_snp	top_snp_gene
ENSG00000145020	aminomethyltransferase	AMT	down	3.08556e-46	6.53126e-43	EUR	GTEx v8	Adipose_Subcutaneous_eQTL	3	792	3.11e-29	5.37e-27	0.000149982	0.0248885	0.974962	39.1732	rs9851930	rs7621797_IP6K1	0.144677	4.25e-08	5e-08	5e-08	5.39e-31	rs7621797	IP6K1
ENSG00000145020	aminomethyltransferase	AMT	down	3.08556e-46	6.53126e-43	EUR	GTEx v8	Adipose_Visceral_Omentum_eQTL	3	792	6.98e-26	1.2e-23	0.000169101	0.0281886	0.971642	34.4693	rs7628207	rs7621797_IP6K1	0.0994718	8.54e-08	5e-08	5e-08	1.23e-27	rs7621797	IP6K1
ENSG00000145020	aminomethyltransferase	AMT	down	3.08556e-46	6.53126e-43	EUR	GTEx v8	Brain_Caudate_basal_ganglia_eQTL	3	792	4.39e-06	0.000757735	0.000195462	0.0327398	0.966303	29.5146	rs9851930	rs7621797_IP6K1	0.0823566	4.25e-08	5e-08	5e-08	2.55e-08	rs7621797	IP6K1
ENSG00000145020	aminomethyltransferase	AMT	down	3.08556e-46	6.53126e-43	EUR	GTEx v8	Brain_Cortex_eQTL	3	792	9.02e-10	1.56e-07	0.000179953	0.030062	0.969758	32.2586	rs9851930	rs7621797_IP6K1	0.103271	4.25e-08	5e-08	5e-08	1.55e-12	rs7621797	IP6K1
ENSG00000145020	aminomethyltransferase	AMT	down	3.08556e-46	6.53126e-43	EUR	GTEx v8	Brain_Frontal_Cortex_BA9_eQTL	3	792	3.19e-05	0.00549247	0.0001928	0.0322851	0.961998	29.7969	rs9851930	rs7621797_IP6K1	0.0810107	4.25e-08	5e-08	5e-08	4.12e-07	rs7621797	IP6K1
ENSG00000145020	aminomethyltransferase	AMT	down	3.08556e-46	6.53126e-43	EUR	GTEx v8	Brain_Hippocampus_eQTL	3	792	1.82e-06	0.0003147	0.000218105	0.0366479	0.962817	26.2721	rs9851930	rs7621797_IP6K1	0.0806618	4.25e-08	5e-08	5e-08	2.79e-08	rs7621797	IP6K1
ENSG00000145020	aminomethyltransferase	AMT	down	3.08556e-46	6.53126e-43	EUR	Qi et al. 2022	BrainMeta_cis_eQTL	3	892	3.46e-22	6.3e-20	0.000283388	0.0507502	0.948966	18.6988	rs77473999	rs7621797_IP6K1	0.114654	9.8e-08	5e-08	5e-08	6.8e-25	rs7621797	IP6K1
ENSG00000145020	aminomethyltransferase	AMT	down	3.08556e-46	6.53126e-43	EUR	GTEx v8	Cells_Cultured_fibroblasts_eQTL	3	792	2.37e-30	4.09e-28	0.000169365	0.0282343	0.971596	34.4119	rs9851930	rs7621797_IP6K1	0.124788	4.25e-08	5e-08	5e-08	9.66e-32	rs7621797	IP6K1
ENSG00000145020	aminomethyltransferase	AMT	down	3.08556e-46	6.53126e-43	EUR	eQTLGen	eQTLGen_eQTL	3	873	1.5e-269	2.46e-267	0.000202033	0.0322107	0.967587	30.0393	rs7649428	rs7621797_IP6K1	0.472214	1.05e-07	5e-08	5e-08	8.58e-274	rs7621797	IP6K1
ENSG00000145020	aminomethyltransferase	AMT	down	3.08556e-46	6.53126e-43		Qi et al. 2018	GTEx-brain-std_eQTL	3	695	1.35e-09	2.47e-07	0.000185748	0.0331288	0.966685	29.1796	rs7628207	rs7621797_IP6K1	0.348528	8.54e-08	5e-08	5e-08	3.03e-15	rs7621797	IP6K1
ENSG00000145020	aminomethyltransferase	AMT	down	3.08556e-46	6.53126e-43	EUR	GTEx v8	Muscle_Skeletal_eQTL	3	792	1.62e-24	2.79e-22	0.000231412	0.0389447	0.960824	24.6715	rs62260720	rs7621797_IP6K1	0.0933195	1.26e-07	5e-08	5e-08	5.26e-27	rs7621797	IP6K1
ENSG00000145020	aminomethyltransferase	AMT	down	3.08556e-46	6.53126e-43	EUR	GTEx v8	Nerve_Tibial_eQTL	3	792	5.33e-36	9.18e-34	0.000178217	0.0297624	0.970059	32.5935	rs9851930	rs7621797_IP6K1	0.125849	4.25e-08	5e-08	5e-08	1.05e-36	rs7621797	IP6K1
ENSG00000145020	aminomethyltransferase	AMT	down	3.08556e-46	6.53126e-43	EUR	GTEx v8	Pituitary_eQTL	3	792	6.75e-10	1.16e-07	0.000212559	0.0356903	0.964097	27.0129	rs9851930	rs7621797_IP6K1	0.060826	4.25e-08	5e-08	5e-08	4.68e-12	rs7621797	IP6K1
ENSG00000145020	aminomethyltransferase	AMT	down	3.08556e-46	6.53126e-43	EUR	PsychENCODE	PsychENCODE_100HCP_eQTL	3	128	2.76e-15	2.71e-13	0.000150477	0.0137592	0.98609	71.6679	rs9851930	rs7621797_IP6K1	0.217993	4.25e-08	5e-08	5e-08	1.56e-17	rs7621797	IP6K1
ENSG00000145020	aminomethyltransferase	AMT	down	3.08556e-46	6.53126e-43	EUR	ROSMAP	ROSMAP_CMC_eQTL	3	791	1.34e-08	2.31e-06	0.000208122	0.0349235	0.964866	27.628	rs9851930	rs7621797_IP6K1	0.0717238	4.25e-08	5e-08	5e-08	4.46e-10	rs7621797	IP6K1
ENSG00000145020	aminomethyltransferase	AMT	down	3.08556e-46	6.53126e-43	EUR	GTEx v8	Whole_Blood_eQTL	3	792	3.09e-29	5.34e-27	0.000187029	0.0312834	0.96853	30.9598	rs11720705	rs7621797_IP6K1	0.147377	6.73e-08	5e-08	5e-08	2.3e-31	rs7621797	IP6K1
ENSG00000119682	apoptosis resistant E3 ubiquitin protein ligase 1	AREL1	down	4.00463e-26	3.12298e-23	EUR	GTEx v8	Brain_Cerebellar_Hemisphere_eQTL	14	2071	2.89e-06	0.00396432	3.29e-05	0.0441205	0.951879	21.5746	rs7152906	rs7152906_AREL1	0.222514	1.87e-09	5e-08	5e-08	5.56e-07	rs7152906	AREL1
ENSG00000119682	apoptosis resistant E3 ubiquitin protein ligase 1	AREL1	down	4.00463e-26	3.12298e-23	EUR	GTEx v8	Brain_Frontal_Cortex_BA9_eQTL	14	2072	9.5e-09	1.3e-05	1.89e-05	0.0249503	0.975018	39.0784	rs7152906	rs7152906_AREL1	0.204942	1.87e-09	5e-08	5e-08	1.11e-09	rs7152906	AREL1
ENSG00000119682	apoptosis resistant E3 ubiquitin protein ligase 1	AREL1	down	4.00463e-26	3.12298e-23	EUR	Qi et al. 2022	BrainMeta_cis_eQTL	14	2214	2.82e-119	3.97e-116	1.16e-05	0.0153513	0.984637	64.1404	rs7152906	rs7152906_AREL1	0.47839	1.87e-09	5e-08	5e-08	4.86e-123	rs7152906	AREL1
ENSG00000119682	apoptosis resistant E3 ubiquitin protein ligase 1	AREL1	down	4.00463e-26	3.12298e-23	EUR	PsychENCODE	PsychENCODE_100HCP_eQTL	14	496	2.17e-45	1.62e-42	1.84e-05	0.0128245	0.987157	76.9745	rs11621186	rs7152906_AREL1	0.927762	4.86e-09	5e-08	5e-08	3.62e-49	rs7152906	AREL1
ENSG00000119682	apoptosis resistant E3 ubiquitin protein ligase 1	AREL1	down	4.00463e-26	3.12298e-23	EUR	PsychENCODE	PsychENCODE_50PEER_eQTL	14	224	2.26e-20	1.69e-17	3.33e-05	0.0239772	0.97599	40.705	rs35591392	rs7152906_AREL1	0.436535	3.83e-09	5e-08	5e-08	5.26e-22	rs7152906	AREL1
ENSG00000119682	apoptosis resistant E3 ubiquitin protein ligase 1	AREL1	down	4.00463e-26	3.12298e-23	EUR	GTEx v8	Testis_eQTL	14	2073	2.59e-13	3.55e-10	1.37e-05	0.0177621	0.982224	55.2989	rs17782683	rs7152906_AREL1	0.45346	4.19e-09	5e-08	5e-08	9.74e-15	rs7152906	AREL1
ENSG00000213676	activating transcription factor 6 beta	ATF6B	up	0.000633128	0.0248176	EUR	eQTLGen	eQTLGen_eQTL	6	291	1.82e-30	5.29e-25	3.44e-09	1.18e-06	0.999999	844357	rs2596500	rs2596500_HLA-B	1	1.15e-12	5e-08	5e-08	2.06e-28	rs2596500	HLA-B
ENSG00000187676	beta 3-glucosyltransferase	B3GLCT	down	2.19689e-12	3.57707e-10	EUR	GTEx v8	Adipose_Subcutaneous_eQTL	13	2958	1.87e-11	2e-07	2.22e-05	0.237136	0.762842	3.2169	rs9529119	rs9529218_B3GLCT	0.40946	4.64e-09	5e-08	5e-08	8.77e-13	rs9529218	B3GLCT
ENSG00000187676	beta 3-glucosyltransferase	B3GLCT	down	2.19689e-12	3.57707e-10	EUR	GTEx v8	Artery_Coronary_eQTL	13	2958	1.25e-10	1.34e-06	2.74e-05	0.29313	0.706841	2.41136	rs1028750	rs9529218_B3GLCT	0.560509	2.57e-09	5e-08	5e-08	1.22e-12	rs9529218	B3GLCT
ENSG00000187676	beta 3-glucosyltransferase	B3GLCT	down	2.19689e-12	3.57707e-10	EUR	GTEx v8	Colon_Transverse_eQTL	13	2958	2.02e-10	2.16e-06	9.89e-06	0.105136	0.894852	8.51135	rs912603	rs9529218_B3GLCT	0.170997	2.71e-09	5e-08	5e-08	2.75e-11	rs9529218	B3GLCT
ENSG00000187676	beta 3-glucosyltransferase	B3GLCT	down	2.19689e-12	3.57707e-10	EUR	eQTLGen	eQTLGen_eQTL	13	2656	3.23e-293	3.88e-293	1.87e-05	0.223556	0.776425	3.47307	rs7339288	rs9529218_B3GLCT	0.0764687	1.02e-09	5e-08	5e-08	2.19e-293	rs9529218	B3GLCT
ENSG00000187676	beta 3-glucosyltransferase	B3GLCT	down	2.19689e-12	3.57707e-10	EUR	GTEx v8	Esophagus_Mucosa_eQTL	13	2958	1.02e-28	1.09e-24	1.33e-05	0.141422	0.858565	6.07095	rs9529119	rs9529218_B3GLCT	0.539621	4.64e-09	5e-08	5e-08	1.08e-29	rs9529218	B3GLCT
ENSG00000187676	beta 3-glucosyltransferase	B3GLCT	down	2.19689e-12	3.57707e-10	EUR	GTEx v8	Esophagus_Muscularis_eQTL	13	2958	2.1e-11	2.25e-07	3.08e-05	0.32952	0.670449	2.03462	rs7982806	rs9529218_B3GLCT	0.633375	5.89e-09	5e-08	5e-08	3.47e-13	rs9529218	B3GLCT
ENSG00000187676	beta 3-glucosyltransferase	B3GLCT	down	2.19689e-12	3.57707e-10	EUR	PsychENCODE	PsychENCODE_100HCP_eQTL	13	259	1.15e-50	6.79e-47	3.76e-05	0.222046	0.777917	3.50341	rs1924817	rs9529218_B3GLCT	0.637998	8.82e-09	5e-08	5e-08	2.83e-55	rs9529218	B3GLCT
ENSG00000187676	beta 3-glucosyltransferase	B3GLCT	down	2.19689e-12	3.57707e-10	EUR	ROSMAP	ROSMAP_CMC_eQTL	13	2781	7.17e-24	7.56e-20	2.27e-05	0.238747	0.761231	3.18845	rs2056444	rs9529218_B3GLCT	0.136576	8.31e-09	5e-08	5e-08	2.94e-25	rs9529218	B3GLCT
ENSG00000187676	beta 3-glucosyltransferase	B3GLCT	down	2.19689e-12	3.57707e-10	EUR	GTEx v8	Skin_Not_Sun_Exposed_Suprapubic_eQTL	13	2958	1.3e-14	1.39e-10	1.51e-05	0.161494	0.838491	5.19211	rs7982806	rs9529218_B3GLCT	0.893182	5.89e-09	5e-08	5e-08	9.78e-17	rs9529218	B3GLCT
ENSG00000187676	beta 3-glucosyltransferase	B3GLCT	down	2.19689e-12	3.57707e-10	EUR	GTEx v8	Stomach_eQTL	13	2958	1.6e-09	1.72e-05	3.68e-05	0.394131	0.605815	1.53709	rs1409379	rs9529218_B3GLCT	0.109362	1.41e-09	5e-08	5e-08	4.23e-10	rs9529218	B3GLCT
ENSG00000187676	beta 3-glucosyltransferase	B3GLCT	down	2.19689e-12	3.57707e-10	EUR	GTEx v8	Thyroid_eQTL	13	2958	3.14e-49	3.36e-45	6.74e-06	0.0713745	0.928619	13.0105	rs967516	rs9529218_B3GLCT	0.227795	1.43e-09	5e-08	5e-08	6.87e-46	rs9529218	B3GLCT
ENSG00000204463	BAG cochaperone 6	BAG6	up	2.17921e-10	2.80777e-08	EUR	ROSMAP	ROSMAP_CMC_eQTL	6	296	6.28e-34	1.48e-28	4.24e-09	4.85e-07	1	2.06202e+06	rs2596500	rs2596500_HLA-B	1	1.15e-12	5e-08	5e-08	2.89e-34	rs2596500	HLA-B
ENSG00000186470	butyrophilin subfamily 3 member A2	BTN3A2	up	1.15243e-96	8.53778e-93	EUR	GTEx v8	Adipose_Subcutaneous_eQTL	6	2342	7.27e-24	2.57e-21	0.000463614	0.162895	0.836641	5.13607	rs9467603	rs68006638_SCGN	0.0914457	3.06e-07	5e-08	5e-08	4.67e-31	rs68006638	SCGN
ENSG00000186470	butyrophilin subfamily 3 member A2	BTN3A2	up	1.15243e-96	8.53778e-93	EUR	GTEx v8	Adipose_Subcutaneous_eQTL	6	456	2.76e-48	5.36e-41	2.2e-10	0.00327594	0.996724	304.256	rs72839445	rs56114371_POM121L2	0.944834	7.39e-14	5e-08	5e-08	8.01e-51	rs56114371	POM121L2
ENSG00000186470	butyrophilin subfamily 3 member A2	BTN3A2	up	1.15243e-96	8.53778e-93	EUR	GTEx v8	Adipose_Subcutaneous_eQTL	6	189	1.68e-42	1.36e-33	2.36e-12	0.000908289	0.999092	1099.97	rs72839477	rs200484_H2BC13	1	1.17e-15	5e-08	5e-08	1.67e-44	rs200484	H2BC13
ENSG00000186470	butyrophilin subfamily 3 member A2	BTN3A2	up	1.15243e-96	8.53778e-93	EUR	GTEx v8	Adipose_Visceral_Omentum_eQTL	6	2342	1.78e-24	6.3e-22	4.6e-05	0.0152493	0.984705	64.5737	rs34197618	rs68006638_SCGN	0.459958	2.7e-08	5e-08	5e-08	8.05e-34	rs68006638	SCGN
ENSG00000186470	butyrophilin subfamily 3 member A2	BTN3A2	up	1.15243e-96	8.53778e-93	EUR	GTEx v8	Adipose_Visceral_Omentum_eQTL	6	189	4.97e-38	4.01e-29	2.36e-12	0.00090904	0.999091	1099.06	rs72839477	rs200484_H2BC13	0.999671	1.17e-15	5e-08	5e-08	2.82e-39	rs200484	H2BC13
ENSG00000186470	butyrophilin subfamily 3 member A2	BTN3A2	up	1.15243e-96	8.53778e-93	EUR	GTEx v8	Adipose_Visceral_Omentum_eQTL	6	456	9.8e-39	1.91e-31	2.49e-10	0.00384413	0.996156	259.137	rs72839445	rs56114371_POM121L2	0.569436	7.39e-14	5e-08	5e-08	6.36e-41	rs56114371	POM121L2
ENSG00000186470	butyrophilin subfamily 3 member A2	BTN3A2	up	1.15243e-96	8.53778e-93	EUR	GTEx v8	Brain_Amygdala_eQTL	6	453	1.77e-09	0.0344565	1.89e-09	0.0357278	0.929816	26.025	rs56114371	rs56114371_POM121L2	0.396487	4.14e-14	5e-08	5e-08	7.94e-08	rs56114371	POM121L2
ENSG00000186470	butyrophilin subfamily 3 member A2	BTN3A2	up	1.15243e-96	8.53778e-93	EUR	GTEx v8	Brain_Anterior_cingulate_cortex_BA24_eQTL	6	188	8.59e-12	0.00693473	3.3e-12	0.00167197	0.991393	592.951	rs72839477	rs200484_H2BC13	0.76766	1.17e-15	5e-08	5e-08	3.22e-09	rs200484	H2BC13
ENSG00000186470	butyrophilin subfamily 3 member A2	BTN3A2	up	1.15243e-96	8.53778e-93	EUR	GTEx v8	Brain_Anterior_cingulate_cortex_BA24_eQTL	6	456	2.73e-11	0.000530505	3.25e-10	0.00532982	0.99414	186.524	rs56114371	rs56114371_POM121L2	0.40104	4.14e-14	5e-08	5e-08	9.22e-11	rs56114371	POM121L2
ENSG00000186470	butyrophilin subfamily 3 member A2	BTN3A2	up	1.15243e-96	8.53778e-93	EUR	GTEx v8	Brain_Anterior_cingulate_cortex_BA24_eQTL	6	2342	9.95e-06	0.00351256	0.000574189	0.201989	0.793914	3.93049	rs13200921	rs68006638_SCGN	0.141105	2.36e-07	5e-08	5e-08	8.18e-12	rs68006638	SCGN
ENSG00000186470	butyrophilin subfamily 3 member A2	BTN3A2	up	1.15243e-96	8.53778e-93	EUR	GTEx v8	Brain_Caudate_basal_ganglia_eQTL	6	456	5.91e-13	1.15e-05	2.57e-10	0.00400661	0.995982	248.584	rs56114371	rs56114371_POM121L2	0.401199	4.14e-14	5e-08	5e-08	1.1e-12	rs56114371	POM121L2
ENSG00000186470	butyrophilin subfamily 3 member A2	BTN3A2	up	1.15243e-96	8.53778e-93	EUR	GTEx v8	Brain_Caudate_basal_ganglia_eQTL	6	2342	0.000252576	0.0892009	0.000361006	0.126711	0.783475	6.18318	rs34197618	rs68006638_SCGN	0.0840919	2.7e-08	5e-08	5e-08	2.44e-07	rs68006638	SCGN
ENSG00000186470	butyrophilin subfamily 3 member A2	BTN3A2	up	1.15243e-96	8.53778e-93	EUR	GTEx v8	Brain_Caudate_basal_ganglia_eQTL	6	189	2.59e-13	0.000209251	3.73e-12	0.00200863	0.997782	496.747	rs72839477	rs200484_H2BC13	0.523803	1.17e-15	5e-08	5e-08	3.26e-11	rs200484	H2BC13
ENSG00000186470	butyrophilin subfamily 3 member A2	BTN3A2	up	1.15243e-96	8.53778e-93	EUR	GTEx v8	Brain_Cerebellar_Hemisphere_eQTL	6	2340	0.000169637	0.0599097	0.000480776	0.169022	0.770418	4.55808	rs34197618	rs68006638_SCGN	0.0605709	2.7e-08	5e-08	5e-08	9.95e-08	rs68006638	SCGN
ENSG00000186470	butyrophilin subfamily 3 member A2	BTN3A2	up	1.15243e-96	8.53778e-93	EUR	GTEx v8	Brain_Cerebellar_Hemisphere_eQTL	6	189	9.39e-12	0.007577	4.71e-12	0.0028147	0.989608	351.585	rs72839477	rs200484_H2BC13	0.523803	1.17e-15	5e-08	5e-08	1.01e-08	rs200484	H2BC13
ENSG00000186470	butyrophilin subfamily 3 member A2	BTN3A2	up	1.15243e-96	8.53778e-93	EUR	GTEx v8	Brain_Cerebellar_Hemisphere_eQTL	6	456	1.75e-10	0.00340693	2.85e-10	0.00454566	0.992047	218.241	rs56114371	rs56114371_POM121L2	0.401144	4.14e-14	5e-08	5e-08	5.02e-09	rs56114371	POM121L2
ENSG00000186470	butyrophilin subfamily 3 member A2	BTN3A2	up	1.15243e-96	8.53778e-93	EUR	GTEx v8	Brain_Cerebellum_eQTL	6	189	1.97e-13	0.000158979	3.64e-12	0.00194191	0.997899	513.875	rs72839477	rs200484_H2BC13	0.551415	1.17e-15	5e-08	5e-08	6.16e-11	rs200484	H2BC13
ENSG00000186470	butyrophilin subfamily 3 member A2	BTN3A2	up	1.15243e-96	8.53778e-93	EUR	GTEx v8	Brain_Cerebellum_eQTL	6	456	1.65e-12	3.2e-05	2.58e-10	0.00401122	0.995957	248.293	rs56114371	rs56114371_POM121L2	0.401198	4.14e-14	5e-08	5e-08	9.75e-12	rs56114371	POM121L2
ENSG00000186470	butyrophilin subfamily 3 member A2	BTN3A2	up	1.15243e-96	8.53778e-93	EUR	GTEx v8	Brain_Cerebellum_eQTL	6	2342	6.92e-06	0.00244333	0.00053914	0.189597	0.807413	4.25857	rs9467603	rs68006638_SCGN	0.0821604	3.06e-07	5e-08	5e-08	1.75e-10	rs68006638	SCGN
ENSG00000186470	butyrophilin subfamily 3 member A2	BTN3A2	up	1.15243e-96	8.53778e-93	EUR	GTEx v8	Brain_Cortex_eQTL	6	189	1.05e-14	8.47e-06	2.59e-12	0.00109194	0.9989	914.789	rs72839477	rs200484_H2BC13	0.920108	1.17e-15	5e-08	5e-08	1.04e-13	rs200484	H2BC13
ENSG00000186470	butyrophilin subfamily 3 member A2	BTN3A2	up	1.15243e-96	8.53778e-93	EUR	GTEx v8	Brain_Cortex_eQTL	6	456	1.25e-13	2.43e-06	2.57e-10	0.00400476	0.995993	248.702	rs56114371	rs56114371_POM121L2	0.401199	4.14e-14	5e-08	5e-08	1.04e-13	rs56114371	POM121L2
ENSG00000186470	butyrophilin subfamily 3 member A2	BTN3A2	up	1.15243e-96	8.53778e-93	EUR	GTEx v8	Brain_Cortex_eQTL	6	2342	6.31e-06	0.0022291	0.000129056	0.0446248	0.953011	21.3561	rs35050608	rs68006638_SCGN	0.154961	2.79e-08	5e-08	5e-08	2.76e-11	rs68006638	SCGN
ENSG00000186470	butyrophilin subfamily 3 member A2	BTN3A2	up	1.15243e-96	8.53778e-93	EUR	GTEx v8	Brain_Frontal_Cortex_BA9_eQTL	6	2342	6.87e-05	0.0242614	0.000569549	0.200369	0.774731	3.86652	rs13200921	rs68006638_SCGN	0.0517095	2.36e-07	5e-08	5e-08	8.8e-10	rs68006638	SCGN
ENSG00000186470	butyrophilin subfamily 3 member A2	BTN3A2	up	1.15243e-96	8.53778e-93	EUR	GTEx v8	Brain_Frontal_Cortex_BA9_eQTL	6	189	1.25e-12	0.00100651	3.37e-12	0.00171916	0.997274	580.095	rs72839477	rs200484_H2BC13	0.659969	1.17e-15	5e-08	5e-08	3.03e-10	rs200484	H2BC13
ENSG00000186470	butyrophilin subfamily 3 member A2	BTN3A2	up	1.15243e-96	8.53778e-93	EUR	GTEx v8	Brain_Frontal_Cortex_BA9_eQTL	6	456	1.25e-11	0.000242162	2.62e-10	0.00409278	0.995665	243.274	rs56114371	rs56114371_POM121L2	0.401186	4.14e-14	5e-08	5e-08	6.68e-11	rs56114371	POM121L2
ENSG00000186470	butyrophilin subfamily 3 member A2	BTN3A2	up	1.15243e-96	8.53778e-93	EUR	GTEx v8	Brain_Hippocampus_eQTL	6	456	1.22e-10	0.00236248	7.76e-10	0.0141073	0.98353	69.7176	rs56114371	rs56114371_POM121L2	0.399584	4.14e-14	5e-08	5e-08	8.08e-10	rs56114371	POM121L2
ENSG00000186470	butyrophilin subfamily 3 member A2	BTN3A2	up	1.15243e-96	8.53778e-93	EUR	GTEx v8	Brain_Hippocampus_eQTL	6	189	2.54e-11	0.0204994	4.42e-12	0.00259045	0.97691	377.12	rs72839477	rs200484_H2BC13	0.523803	1.17e-15	5e-08	5e-08	3.02e-08	rs200484	H2BC13
ENSG00000186470	butyrophilin subfamily 3 member A2	BTN3A2	up	1.15243e-96	8.53778e-93	EUR	GTEx v8	Brain_Hypothalamus_eQTL	6	189	7.43e-12	0.00599278	3.62e-12	0.00193291	0.992074	513.255	rs72839477	rs200484_H2BC13	0.670179	1.17e-15	5e-08	5e-08	4.44e-09	rs200484	H2BC13
ENSG00000186470	butyrophilin subfamily 3 member A2	BTN3A2	up	1.15243e-96	8.53778e-93	EUR	GTEx v8	Brain_Hypothalamus_eQTL	6	456	7.67e-11	0.00149093	2.62e-10	0.00410146	0.994408	242.452	rs56114371	rs56114371_POM121L2	0.401195	4.14e-14	5e-08	5e-08	7.43e-10	rs56114371	POM121L2
ENSG00000186470	butyrophilin subfamily 3 member A2	BTN3A2	up	1.15243e-96	8.53778e-93	EUR	GTEx v8	Brain_Hypothalamus_eQTL	6	2342	0.000229637	0.0810994	0.000315936	0.11077	0.807585	7.29067	rs34197618	rs68006638_SCGN	0.105049	2.7e-08	5e-08	5e-08	3.69e-08	rs68006638	SCGN
ENSG00000186470	butyrophilin subfamily 3 member A2	BTN3A2	up	1.15243e-96	8.53778e-93	EUR	GTEx v8	Brain_Nucleus_accumbens_basal_ganglia_eQTL	6	456	3.6e-11	0.00069949	2.9e-10	0.00463509	0.994665	214.595	rs56114371	rs56114371_POM121L2	0.401115	4.14e-14	5e-08	5e-08	5.02e-10	rs56114371	POM121L2
ENSG00000186470	butyrophilin subfamily 3 member A2	BTN3A2	up	1.15243e-96	8.53778e-93	EUR	GTEx v8	Brain_Nucleus_accumbens_basal_ganglia_eQTL	6	189	7.75e-12	0.00625244	3.14e-12	0.00154478	0.992203	642.295	rs72839477	rs200484_H2BC13	0.837304	1.17e-15	5e-08	5e-08	5.62e-09	rs200484	H2BC13
ENSG00000186470	butyrophilin subfamily 3 member A2	BTN3A2	up	1.15243e-96	8.53778e-93	EUR	GTEx v8	Brain_Putamen_basal_ganglia_eQTL	6	189	6.16e-11	0.0497003	4.99e-12	0.00307882	0.947221	307.657	rs72839477	rs200484_H2BC13	0.523803	1.17e-15	5e-08	5e-08	3.71e-07	rs200484	H2BC13
ENSG00000186470	butyrophilin subfamily 3 member A2	BTN3A2	up	1.15243e-96	8.53778e-93	EUR	GTEx v8	Brain_Putamen_basal_ganglia_eQTL	6	456	2.58e-10	0.0050139	2.95e-10	0.0047421	0.990244	208.82	rs56114371	rs56114371_POM121L2	0.401131	4.14e-14	5e-08	5e-08	5.54e-09	rs56114371	POM121L2
ENSG00000186470	butyrophilin subfamily 3 member A2	BTN3A2	up	1.15243e-96	8.53778e-93	EUR	GTEx v8	Brain_Spinal_cord_cervical_c-1_eQTL	6	2342	5.46e-06	0.00192651	0.000467698	0.164341	0.83326	5.07032	rs9467603	rs68006638_SCGN	0.0846619	3.06e-07	5e-08	5e-08	2.5e-11	rs68006638	SCGN
ENSG00000186470	butyrophilin subfamily 3 member A2	BTN3A2	up	1.15243e-96	8.53778e-93	EUR	GTEx v8	Brain_Spinal_cord_cervical_c-1_eQTL	6	189	4.23e-13	0.000341626	2.48e-12	0.00100442	0.998654	994.259	rs72839477	rs200484_H2BC13	0.962664	1.17e-15	5e-08	5e-08	7.23e-11	rs200484	H2BC13
ENSG00000186470	butyrophilin subfamily 3 member A2	BTN3A2	up	1.15243e-96	8.53778e-93	EUR	GTEx v8	Brain_Spinal_cord_cervical_c-1_eQTL	6	456	8.64e-13	1.68e-05	2.58e-10	0.00402318	0.99596	247.555	rs56114371	rs56114371_POM121L2	0.401196	4.14e-14	5e-08	5e-08	4.17e-12	rs56114371	POM121L2
ENSG00000186470	butyrophilin subfamily 3 member A2	BTN3A2	up	1.15243e-96	8.53778e-93	EUR	Qi et al. 2022	BrainMeta_cis_eQTL	6	495	3.69e-34	7.18e-27	2.88e-10	0.00460841	0.995392	215.994	rs35768595	rs56114371_POM121L2	0.598035	8.21e-14	5e-08	5e-08	4.89e-34	rs56114371	POM121L2
ENSG00000186470	butyrophilin subfamily 3 member A2	BTN3A2	up	1.15243e-96	8.53778e-93	EUR	Qi et al. 2022	BrainMeta_cis_eQTL	6	3230	5.52e-24	1.98e-21	8.51e-05	0.0296464	0.970268	32.7281	rs41266779	rs68006638_SCGN	0.190996	2.83e-08	5e-08	5e-08	3.1e-28	rs68006638	SCGN
ENSG00000186470	butyrophilin subfamily 3 member A2	BTN3A2	up	1.15243e-96	8.53778e-93	EUR	GTEx v8	Cells_Cultured_fibroblasts_eQTL	6	189	7.33e-40	5.91e-31	2.44e-12	0.000966936	0.999033	1033.19	rs72839477	rs200484_H2BC13	0.97435	1.17e-15	5e-08	5e-08	4.85e-40	rs200484	H2BC13
ENSG00000186470	butyrophilin subfamily 3 member A2	BTN3A2	up	1.15243e-96	8.53778e-93	EUR	GTEx v8	Cells_Cultured_fibroblasts_eQTL	6	2342	2.2e-24	7.78e-22	5.2e-05	0.0173909	0.982557	56.4984	rs34197618	rs68006638_SCGN	0.345539	2.7e-08	5e-08	5e-08	1.75e-33	rs68006638	SCGN
ENSG00000186470	butyrophilin subfamily 3 member A2	BTN3A2	up	1.15243e-96	8.53778e-93	EUR	GTEx v8	Cells_Cultured_fibroblasts_eQTL	6	456	7.64e-43	1.49e-35	3.44e-10	0.00569754	0.994302	174.514	rs35768595	rs56114371_POM121L2	0.573622	8.21e-14	5e-08	5e-08	1.51e-43	rs56114371	POM121L2
ENSG00000186470	butyrophilin subfamily 3 member A2	BTN3A2	up	1.15243e-96	8.53778e-93	EUR	GTEx v8	Cells_EBV-transformed_lymphocytes_eQTL	6	456	1.3e-10	0.00253585	3.1e-10	0.00503667	0.992427	197.04	rs56114371	rs56114371_POM121L2	0.426199	4.14e-14	5e-08	5e-08	1.04e-10	rs56114371	POM121L2
ENSG00000186470	butyrophilin subfamily 3 member A2	BTN3A2	up	1.15243e-96	8.53778e-93	EUR	GTEx v8	Cells_EBV-transformed_lymphocytes_eQTL	6	188	5.49e-12	0.00442945	3.76e-12	0.00203749	0.993533	487.625	rs72839477	rs200484_H2BC13	0.546299	1.17e-15	5e-08	5e-08	5.55e-11	rs200484	H2BC13
ENSG00000186470	butyrophilin subfamily 3 member A2	BTN3A2	up	1.15243e-96	8.53778e-93	EUR	eQTLGen	eQTLGen_eQTL	6	385	2.16e-293	2.82e-293	2.07e-11	0.022627	0.977373	43.1949	rs71537559	rs200484_H2BC13	0.342967	1.95e-15	5e-08	5e-08	2.19e-293	rs200484	H2BC13
ENSG00000186470	butyrophilin subfamily 3 member A2	BTN3A2	up	1.15243e-96	8.53778e-93	EUR	GTEx v8	Muscle_Skeletal_eQTL	6	456	4.14e-54	8.05e-47	2.46e-10	0.00379085	0.996209	262.793	rs72839445	rs56114371_POM121L2	0.741791	7.39e-14	5e-08	5e-08	3.01e-55	rs56114371	POM121L2
ENSG00000186470	butyrophilin subfamily 3 member A2	BTN3A2	up	1.15243e-96	8.53778e-93	EUR	GTEx v8	Muscle_Skeletal_eQTL	6	2342	4.21e-29	1.49e-26	0.000116945	0.0403413	0.959542	23.7856	rs34197618	rs68006638_SCGN	0.300453	2.7e-08	5e-08	5e-08	2.06e-38	rs68006638	SCGN
ENSG00000186470	butyrophilin subfamily 3 member A2	BTN3A2	up	1.15243e-96	8.53778e-93	EUR	GTEx v8	Muscle_Skeletal_eQTL	6	189	3.53e-50	2.85e-41	2.36e-12	0.000908288	0.999092	1099.97	rs72839477	rs200484_H2BC13	1	1.17e-15	5e-08	5e-08	1.38e-50	rs200484	H2BC13
ENSG00000186470	butyrophilin subfamily 3 member A2	BTN3A2	up	1.15243e-96	8.53778e-93	EUR	GTEx v8	Nerve_Tibial_eQTL	6	2342	4.32e-23	1.53e-20	5.09e-05	0.0169861	0.982963	57.8688	rs34197618	rs68006638_SCGN	0.304073	2.7e-08	5e-08	5e-08	5.71e-33	rs68006638	SCGN
ENSG00000186470	butyrophilin subfamily 3 member A2	BTN3A2	up	1.15243e-96	8.53778e-93	EUR	GTEx v8	Nerve_Tibial_eQTL	6	456	2.63e-52	5.12e-45	2.25e-10	0.00338295	0.996617	294.6	rs72839445	rs56114371_POM121L2	0.876749	7.39e-14	5e-08	5e-08	2.56e-53	rs56114371	POM121L2
ENSG00000186470	butyrophilin subfamily 3 member A2	BTN3A2	up	1.15243e-96	8.53778e-93	EUR	GTEx v8	Nerve_Tibial_eQTL	6	189	6.94e-46	5.6e-37	2.36e-12	0.000908288	0.999092	1099.97	rs72839477	rs200484_H2BC13	1	1.17e-15	5e-08	5e-08	4.46e-47	rs200484	H2BC13
ENSG00000186470	butyrophilin subfamily 3 member A2	BTN3A2	up	1.15243e-96	8.53778e-93	EUR	GTEx v8	Pituitary_eQTL	6	456	1.59e-14	3.09e-07	2.57e-10	0.00400182	0.995998	248.886	rs56114371	rs56114371_POM121L2	0.401199	4.14e-14	5e-08	5e-08	4.04e-15	rs56114371	POM121L2
ENSG00000186470	butyrophilin subfamily 3 member A2	BTN3A2	up	1.15243e-96	8.53778e-93	EUR	GTEx v8	Pituitary_eQTL	6	189	2.67e-14	2.16e-05	3.32e-12	0.00168494	0.998293	592.481	rs72839477	rs200484_H2BC13	0.662377	1.17e-15	5e-08	5e-08	1.12e-12	rs200484	H2BC13
ENSG00000186470	butyrophilin subfamily 3 member A2	BTN3A2	up	1.15243e-96	8.53778e-93	EUR	GTEx v8	Pituitary_eQTL	6	2342	1.33e-05	0.0046952	0.000309365	0.10837	0.886612	8.18136	rs34197618	rs68006638_SCGN	0.13579	2.7e-08	5e-08	5e-08	1.82e-10	rs68006638	SCGN
ENSG00000186470	butyrophilin subfamily 3 member A2	BTN3A2	up	1.15243e-96	8.53778e-93	EUR	PsychENCODE	PsychENCODE_100HCP_eQTL	6	386	1.83e-22	4.88e-20	6.31e-05	0.0158638	0.984073	62.0326	rs34197618	rs68006638_SCGN	0.37373	2.7e-08	5e-08	5e-08	2.24e-31	rs68006638	SCGN
ENSG00000186470	butyrophilin subfamily 3 member A2	BTN3A2	up	1.15243e-96	8.53778e-93	EUR	PsychENCODE	PsychENCODE_100HCP_eQTL	6	480	6.59e-74	1.49e-66	4.17e-09	0.0931925	0.906807	9.73047	rs9393707	rs45527431_ABT1	0.0938973	2.17e-12	5e-08	5e-08	1.06e-85	rs45527431	ABT1
ENSG00000186470	butyrophilin subfamily 3 member A2	BTN3A2	up	1.15243e-96	8.53778e-93	EUR	PsychENCODE	PsychENCODE_50PEER_eQTL	6	363	1.47e-67	3.32e-60	4.01e-09	0.0896037	0.910396	10.1603	rs9393704	rs45527431_ABT1	0.104327	1.9e-12	5e-08	5e-08	3.14e-78	rs45527431	ABT1
ENSG00000186470	butyrophilin subfamily 3 member A2	BTN3A2	up	1.15243e-96	8.53778e-93	EUR	PsychENCODE	PsychENCODE_50PEER_eQTL	6	177	2.01e-24	5.38e-22	5.25e-05	0.0130443	0.986903	75.658	rs34197618	rs68006638_SCGN	0.481599	2.7e-08	5e-08	5e-08	5.89e-34	rs68006638	SCGN
ENSG00000186470	butyrophilin subfamily 3 member A2	BTN3A2	up	1.15243e-96	8.53778e-93	EUR	ROSMAP	ROSMAP_CMC_eQTL	6	332	2.17e-36	2.74e-27	4.35e-12	0.00451401	0.995486	220.533	rs72839477	rs200484_H2BC13	0.389164	1.17e-15	5e-08	5e-08	5.57e-36	rs200484	H2BC13
ENSG00000186470	butyrophilin subfamily 3 member A2	BTN3A2	up	1.15243e-96	8.53778e-93	EUR	ROSMAP	ROSMAP_CMC_eQTL	6	448	4.32e-36	8.4e-29	1.38e-10	0.00167853	0.998321	594.758	rs56114371	rs56114371_POM121L2	0.953784	4.14e-14	5e-08	5e-08	6.49e-38	rs56114371	POM121L2
ENSG00000186470	butyrophilin subfamily 3 member A2	BTN3A2	up	1.15243e-96	8.53778e-93	EUR	ROSMAP	ROSMAP_CMC_eQTL	6	2281	2.04e-15	7.33e-13	5.65e-05	0.0193015	0.980642	50.8064	rs34493019	rs68006638_SCGN	0.240598	2.24e-08	5e-08	5e-08	7.22e-22	rs68006638	SCGN
ENSG00000186470	butyrophilin subfamily 3 member A2	BTN3A2	up	1.15243e-96	8.53778e-93	EUR	GTEx v8	Whole_Blood_eQTL	6	456	2.23e-88	4.34e-81	2.59e-10	0.00403833	0.995962	246.627	rs35768595	rs56114371_POM121L2	0.55323	8.21e-14	5e-08	5e-08	6.33e-79	rs56114371	POM121L2
ENSG00000186470	butyrophilin subfamily 3 member A2	BTN3A2	up	1.15243e-96	8.53778e-93	EUR	GTEx v8	Whole_Blood_eQTL	6	2342	6.04e-42	2.13e-39	5.08e-05	0.0169597	0.98299	57.9603	rs13210041	rs68006638_SCGN	0.276018	2.91e-08	5e-08	5e-08	1.13e-50	rs68006638	SCGN
ENSG00000186470	butyrophilin subfamily 3 member A2	BTN3A2	up	1.15243e-96	8.53778e-93	EUR	GTEx v8	Whole_Blood_eQTL	6	189	5.37e-81	4.33e-72	2.36e-12	0.000908288	0.999092	1099.97	rs72839477	rs200484_H2BC13	1	1.17e-15	5e-08	5e-08	4.41e-73	rs200484	H2BC13
ENSG00000111801	butyrophilin subfamily 3 member A3	BTN3A3	down	2.50284e-16	6.8675e-14	EUR	PsychENCODE	PsychENCODE_100HCP_eQTL	6	295	1.25e-06	0.00033277	0.000286315	0.0755578	0.923822	12.2267	rs34888489	rs68006638_SCGN	0.169771	2.88e-08	5e-08	5e-08	1.09e-08	rs68006638	SCGN
ENSG00000224389	complement C4B (Chido/Rodgers blood group)	C4B	down	1.00612e-09	1.19262e-07	EUR	GTEx v8	Brain_Cerebellum_eQTL	6	305	8.76e-08	0.0206941	9.49e-09	0.00126389	0.978042	773.832	rs2596500	rs2596500_HLA-B	0.999989	1.15e-12	5e-08	5e-08	9.54e-07	rs2596500	HLA-B
ENSG00000224389	complement C4B (Chido/Rodgers blood group)	C4B	down	1.00612e-09	1.19262e-07	EUR	GTEx v8	Cells_Cultured_fibroblasts_eQTL	6	305	4.13e-21	9.77e-16	4.24e-09	1.69e-06	0.999998	590272	rs2596500	rs2596500_HLA-B	1	1.15e-12	5e-08	5e-08	2.68e-22	rs2596500	HLA-B
ENSG00000224389	complement C4B (Chido/Rodgers blood group)	C4B	down	1.00612e-09	1.19262e-07	EUR	eQTLGen	eQTLGen_eQTL	6	290	3.72e-221	1.08e-215	3.44e-09	1.19e-06	0.999999	843872	rs2596500	rs2596500_HLA-B	1	1.15e-12	5e-08	5e-08	6.43e-221	rs2596500	HLA-B
ENSG00000224389	complement C4B (Chido/Rodgers blood group)	C4B	down	1.00612e-09	1.19262e-07	EUR	GTEx v8	Muscle_Skeletal_eQTL	6	305	2.15e-09	0.000508219	4.51e-09	6.74e-05	0.999424	14819.9	rs2596500	rs2596500_HLA-B	0.999995	1.15e-12	5e-08	5e-08	1.2e-07	rs2596500	HLA-B
ENSG00000224389	complement C4B (Chido/Rodgers blood group)	C4B	down	1.00612e-09	1.19262e-07	EUR	GTEx v8	Skin_Not_Sun_Exposed_Suprapubic_eQTL	6	305	1.33e-16	3.14e-11	4.24e-09	1.7e-06	0.999998	588968	rs2596500	rs2596500_HLA-B	1	1.15e-12	5e-08	5e-08	6.44e-17	rs2596500	HLA-B
ENSG00000224389	complement C4B (Chido/Rodgers blood group)	C4B	down	1.00612e-09	1.19262e-07	EUR	GTEx v8	Skin_Sun_Exposed_Lower_leg_eQTL	6	305	9.08e-20	2.15e-14	4.24e-09	1.69e-06	0.999998	590272	rs2596500	rs2596500_HLA-B	1	1.15e-12	5e-08	5e-08	9.56e-21	rs2596500	HLA-B
ENSG00000224389	complement C4B (Chido/Rodgers blood group)	C4B	down	1.00612e-09	1.19262e-07	EUR	GTEx v8	Whole_Blood_eQTL	6	305	8.52e-27	2.01e-21	4.24e-09	1.69e-06	0.999998	590273	rs2596500	rs2596500_HLA-B	1	1.15e-12	5e-08	5e-08	5.73e-28	rs2596500	HLA-B
ENSG00000101017	CD40 molecule	CD40	down	3.81116e-08	3.32177e-06	EUR	GTEx v8	Artery_Tibial_eQTL	20	2538	1.22e-09	6.64e-06	4.27e-05	0.230778	0.769173	3.33295	rs6131010	rs13037326_NCOA5	0.569911	2.81e-10	5e-08	5e-08	1.05e-09	rs13037326	NCOA5
ENSG00000101017	CD40 molecule	CD40	down	3.81116e-08	3.32177e-06	EUR	GTEx v8	Colon_Transverse_eQTL	20	2538	5.5e-09	2.98e-05	1.73e-05	0.0927451	0.907208	9.78173	rs4578918	rs13037326_NCOA5	0.51649	4.19e-10	5e-08	5e-08	1.69e-09	rs13037326	NCOA5
ENSG00000101017	CD40 molecule	CD40	down	3.81116e-08	3.32177e-06	EUR	GTEx v8	Esophagus_Gastroesophageal_Junction_eQTL	20	2538	4.59e-11	2.49e-07	4.45e-06	0.0231605	0.976835	42.1767	rs6131010	rs13037326_NCOA5	0.385392	2.81e-10	5e-08	5e-08	1.44e-11	rs13037326	NCOA5
ENSG00000101017	CD40 molecule	CD40	down	3.81116e-08	3.32177e-06	EUR	GTEx v8	Esophagus_Muscularis_eQTL	20	2538	1.99e-09	1.08e-05	1.64e-05	0.0879166	0.912056	10.3741	rs13037326	rs13037326_NCOA5	0.289616	2.4e-10	5e-08	5e-08	3.36e-09	rs13037326	NCOA5
ENSG00000101017	CD40 molecule	CD40	down	3.81116e-08	3.32177e-06		Qi et al. 2018	GTEx-brain-std_eQTL	20	1867	3.65e-07	0.00197799	2.24e-05	0.120844	0.877155	7.25859	rs6131010	rs13037326_NCOA5	0.516491	2.81e-10	5e-08	5e-08	5.86e-08	rs13037326	NCOA5
ENSG00000101017	CD40 molecule	CD40	down	3.81116e-08	3.32177e-06	EUR	GTEx v8	Heart_Atrial_Appendage_eQTL	20	2538	2.6e-08	0.000140734	3.57e-05	0.192838	0.806985	4.18478	rs13037326	rs13037326_NCOA5	0.290974	2.4e-10	5e-08	5e-08	4.97e-08	rs13037326	NCOA5
ENSG00000101017	CD40 molecule	CD40	down	3.81116e-08	3.32177e-06	EUR	GTEx v8	Skin_Not_Sun_Exposed_Suprapubic_eQTL	20	2538	3.89e-11	2.11e-07	3.38e-05	0.182736	0.81723	4.47218	rs9074	rs13037326_NCOA5	0.260173	2.43e-10	5e-08	5e-08	4.52e-11	rs13037326	NCOA5
ENSG00000101017	CD40 molecule	CD40	down	3.81116e-08	3.32177e-06	EUR	GTEx v8	Testis_eQTL	20	2538	5.68e-08	0.000308251	1.58e-05	0.0848229	0.914853	10.7854	rs6131010	rs13037326_NCOA5	0.37372	2.81e-10	5e-08	5e-08	3.75e-08	rs13037326	NCOA5
ENSG00000178149	DALR anticodon binding domain containing 3	DALRD3	down	0.000260035	0.0110084	EUR	GTEx v8	Cells_Cultured_fibroblasts_eQTL	3	470	1.42e-08	2.45e-06	0.000261253	0.044084	0.955652	21.678	rs62260720	rs7621797_IP6K1	0.0861851	1.26e-07	5e-08	5e-08	1.09e-10	rs7621797	IP6K1
ENSG00000178149	DALR anticodon binding domain containing 3	DALRD3	down	0.000260035	0.0110084	EUR	eQTLGen	eQTLGen_eQTL	3	503	8.38e-13	1.38e-10	0.000840771	0.137169	0.86199	6.28414	rs9851930	rs7621797_IP6K1	0.103965	4.25e-08	5e-08	5e-08	5.47e-14	rs7621797	IP6K1
ENSG00000178149	DALR anticodon binding domain containing 3	DALRD3	down	0.000260035	0.0110084	EUR	GTEx v8	Esophagus_Muscularis_eQTL	3	1078	4.48e-07	0.000165563	0.00075235	0.277263	0.721818	2.60337	rs1491983	rs9831648_KLHDC8B	0.0896002	4.43e-08	5e-08	5e-08	1.19e-08	rs9831648	KLHDC8B
ENSG00000178149	DALR anticodon binding domain containing 3	DALRD3	down	0.000260035	0.0110084	EUR	GTEx v8	Esophagus_Muscularis_eQTL	3	1011	4.24e-07	0.000170591	0.000620285	0.248523	0.750686	3.02059	rs1491983	rs7621797_IP6K1	0.0825668	4.43e-08	5e-08	5e-08	1.19e-08	rs7621797	IP6K1
ENSG00000152760	dynein light chain Tctex-type family member 5	DYNLT5	down	2.35213e-46	5.80859e-43	EUR	GTEx v8	Brain_Caudate_basal_ganglia_eQTL	1	2788	4.29e-06	0.00576915	0.000148994	0.19936	0.794718	3.98635	rs6656912	rs6656912_SGIP1	0.317879	6.5e-09	5e-08	5e-08	5.81e-07	rs6656912	SGIP1
ENSG00000152760	dynein light chain Tctex-type family member 5	DYNLT5	down	2.35213e-46	5.80859e-43	EUR	GTEx v8	Brain_Frontal_Cortex_BA9_eQTL	1	2788	1.05e-06	0.0014097	9.64e-05	0.128609	0.869884	6.76381	rs6656912	rs6656912_SGIP1	0.49075	6.5e-09	5e-08	5e-08	4.83e-08	rs6656912	SGIP1
ENSG00000173540	GDP-mannose pyrophosphorylase B	GMPPB	up	3.39366e-72	1.2571e-68	EUR	GTEx v8	Adipose_Subcutaneous_eQTL	3	792	4.84e-46	8.35e-44	0.000296759	0.0502247	0.949479	18.9046	rs62262722	rs7621797_IP6K1	1	1.04e-07	5e-08	5e-08	6.24e-47	rs7621797	IP6K1
ENSG00000173540	GDP-mannose pyrophosphorylase B	GMPPB	up	3.39366e-72	1.2571e-68	EUR	GTEx v8	Adipose_Subcutaneous_eQTL	3	1013	2.15e-45	7.95e-43	0.000268683	0.0983201	0.901411	9.16813	rs62262673	rs9831648_KLHDC8B	0.523164	8.9e-08	5e-08	5e-08	2.83e-46	rs9831648	KLHDC8B
ENSG00000173540	GDP-mannose pyrophosphorylase B	GMPPB	up	3.39366e-72	1.2571e-68	EUR	GTEx v8	Adipose_Visceral_Omentum_eQTL	3	792	3.14e-33	5.41e-31	0.000296769	0.0502263	0.949477	18.904	rs62262722	rs7621797_IP6K1	0.99982	1.04e-07	5e-08	5e-08	1.71e-35	rs7621797	IP6K1
ENSG00000173540	GDP-mannose pyrophosphorylase B	GMPPB	up	3.39366e-72	1.2571e-68	EUR	GTEx v8	Adipose_Visceral_Omentum_eQTL	3	1013	4.64e-33	1.71e-30	0.000268686	0.098321	0.90141	9.16803	rs62262673	rs9831648_KLHDC8B	0.523139	8.9e-08	5e-08	5e-08	6.2e-35	rs9831648	KLHDC8B
ENSG00000173540	GDP-mannose pyrophosphorylase B	GMPPB	up	3.39366e-72	1.2571e-68	EUR	GTEx v8	Artery_Aorta_eQTL	3	1013	1.23e-30	4.55e-28	0.000268608	0.0982923	0.901439	9.171	rs62262673	rs9831648_KLHDC8B	0.522518	8.9e-08	5e-08	5e-08	2.78e-32	rs9831648	KLHDC8B
ENSG00000173540	GDP-mannose pyrophosphorylase B	GMPPB	up	3.39366e-72	1.2571e-68	EUR	GTEx v8	Artery_Aorta_eQTL	3	1333	2.35e-30	9.43e-28	0.000271209	0.108111	0.891618	8.24723	rs62262722	rs7621797_IP6K1	0.430689	1.04e-07	5e-08	5e-08	2.11e-32	rs7621797	IP6K1
ENSG00000173540	GDP-mannose pyrophosphorylase B	GMPPB	up	3.39366e-72	1.2571e-68	EUR	GTEx v8	Artery_Coronary_eQTL	3	1331	1.82e-10	7.33e-08	0.000299693	0.119571	0.880129	7.36074	rs62262722	rs7621797_IP6K1	0.132148	1.04e-07	5e-08	5e-08	3.05e-14	rs7621797	IP6K1
ENSG00000173540	GDP-mannose pyrophosphorylase B	GMPPB	up	3.39366e-72	1.2571e-68	EUR	GTEx v8	Artery_Coronary_eQTL	3	1013	2.82e-10	1.04e-07	0.000282023	0.103251	0.896467	8.68238	rs62262673	rs9831648_KLHDC8B	0.211597	8.9e-08	5e-08	5e-08	6.5e-14	rs9831648	KLHDC8B
ENSG00000173540	GDP-mannose pyrophosphorylase B	GMPPB	up	3.39366e-72	1.2571e-68	EUR	GTEx v8	Artery_Tibial_eQTL	3	1013	1.76e-77	6.49e-75	0.000268683	0.0983201	0.901411	9.16813	rs62262673	rs9831648_KLHDC8B	0.523164	8.9e-08	5e-08	5e-08	2.9e-68	rs9831648	KLHDC8B
ENSG00000173540	GDP-mannose pyrophosphorylase B	GMPPB	up	3.39366e-72	1.2571e-68	EUR	GTEx v8	Artery_Tibial_eQTL	3	1333	2.98e-78	1.2e-75	0.000276503	0.110241	0.889483	8.06853	rs62262722	rs7621797_IP6K1	0.883154	1.04e-07	5e-08	5e-08	5.46e-69	rs7621797	IP6K1
ENSG00000173540	GDP-mannose pyrophosphorylase B	GMPPB	up	3.39366e-72	1.2571e-68	EUR	GTEx v8	Brain_Amygdala_eQTL	3	792	1.89e-07	3.26e-05	0.000246404	0.0415325	0.958188	23.0708	rs62262722	rs7621797_IP6K1	0.587503	1.04e-07	5e-08	5e-08	4.85e-12	rs7621797	IP6K1
ENSG00000173540	GDP-mannose pyrophosphorylase B	GMPPB	up	3.39366e-72	1.2571e-68	EUR	GTEx v8	Brain_Amygdala_eQTL	3	1012	5.11e-07	0.000188781	0.000247096	0.0903402	0.909223	10.0644	rs62262673	rs9831648_KLHDC8B	0.382287	8.9e-08	5e-08	5e-08	4.85e-12	rs9831648	KLHDC8B
ENSG00000173540	GDP-mannose pyrophosphorylase B	GMPPB	up	3.39366e-72	1.2571e-68	EUR	GTEx v8	Brain_Anterior_cingulate_cortex_BA24_eQTL	3	1013	6.08e-07	0.000224653	0.000174037	0.0633336	0.936267	14.7831	rs13093525	rs9831648_KLHDC8B	0.0565992	8.53e-08	5e-08	5e-08	5.34e-10	rs9831648	KLHDC8B
ENSG00000173540	GDP-mannose pyrophosphorylase B	GMPPB	up	3.39366e-72	1.2571e-68	EUR	GTEx v8	Brain_Anterior_cingulate_cortex_BA24_eQTL	3	792	1.6e-07	2.77e-05	0.000238792	0.0402186	0.959515	23.8575	rs7620848	rs7621797_IP6K1	0.0822753	9.63e-08	5e-08	5e-08	1.26e-10	rs7621797	IP6K1
ENSG00000173540	GDP-mannose pyrophosphorylase B	GMPPB	up	3.39366e-72	1.2571e-68	EUR	GTEx v8	Brain_Caudate_basal_ganglia_eQTL	3	792	1.93e-09	3.33e-07	0.000293288	0.0496254	0.950081	19.1451	rs62262722	rs7621797_IP6K1	0.613214	1.04e-07	5e-08	5e-08	2.22e-14	rs7621797	IP6K1
ENSG00000173540	GDP-mannose pyrophosphorylase B	GMPPB	up	3.39366e-72	1.2571e-68	EUR	GTEx v8	Brain_Caudate_basal_ganglia_eQTL	3	1013	1.11e-09	4.09e-07	0.000267198	0.097771	0.901961	9.22525	rs62262673	rs9831648_KLHDC8B	0.494643	8.9e-08	5e-08	5e-08	1.75e-14	rs9831648	KLHDC8B
ENSG00000173540	GDP-mannose pyrophosphorylase B	GMPPB	up	3.39366e-72	1.2571e-68	EUR	GTEx v8	Brain_Cerebellar_Hemisphere_eQTL	3	1013	6e-24	2.22e-21	0.000274582	0.100501	0.899225	8.94746	rs62262673	rs9831648_KLHDC8B	0.496001	8.9e-08	5e-08	5e-08	1.35e-24	rs9831648	KLHDC8B
ENSG00000173540	GDP-mannose pyrophosphorylase B	GMPPB	up	3.39366e-72	1.2571e-68	EUR	GTEx v8	Brain_Cerebellar_Hemisphere_eQTL	3	792	2.86e-26	4.93e-24	0.000297718	0.0503901	0.949312	18.8392	rs62262722	rs7621797_IP6K1	0.983099	1.04e-07	5e-08	5e-08	3.61e-26	rs7621797	IP6K1
ENSG00000173540	GDP-mannose pyrophosphorylase B	GMPPB	up	3.39366e-72	1.2571e-68	EUR	GTEx v8	Brain_Cerebellum_eQTL	3	1013	1.8e-38	6.66e-36	0.000356411	0.130749	0.868894	6.64549	rs4855885	rs9831648_KLHDC8B	0.998212	1.92e-07	5e-08	5e-08	6.08e-34	rs9831648	KLHDC8B
ENSG00000173540	GDP-mannose pyrophosphorylase B	GMPPB	up	3.39366e-72	1.2571e-68	EUR	GTEx v8	Brain_Cerebellum_eQTL	3	792	8.34e-40	1.44e-37	0.000305199	0.0516814	0.948013	18.3434	rs62262722	rs7621797_IP6K1	0.961844	1.04e-07	5e-08	5e-08	3.5e-35	rs7621797	IP6K1
ENSG00000173540	GDP-mannose pyrophosphorylase B	GMPPB	up	3.39366e-72	1.2571e-68	EUR	GTEx v8	Brain_Cortex_eQTL	3	792	3.89e-22	6.7e-20	0.000296758	0.0502245	0.949479	18.9047	rs62262722	rs7621797_IP6K1	0.999992	1.04e-07	5e-08	5e-08	7.88e-25	rs7621797	IP6K1
ENSG00000173540	GDP-mannose pyrophosphorylase B	GMPPB	up	3.39366e-72	1.2571e-68	EUR	GTEx v8	Brain_Cortex_eQTL	3	1013	1.41e-22	5.2e-20	0.000268684	0.0983205	0.901411	9.16809	rs62262673	rs9831648_KLHDC8B	0.523162	8.9e-08	5e-08	5e-08	7.88e-25	rs9831648	KLHDC8B
ENSG00000173540	GDP-mannose pyrophosphorylase B	GMPPB	up	3.39366e-72	1.2571e-68	EUR	GTEx v8	Brain_Frontal_Cortex_BA9_eQTL	3	1013	1.63e-08	6.02e-06	0.000168113	0.0611436	0.938682	15.3521	rs4241405	rs9831648_KLHDC8B	0.113264	3.98e-08	5e-08	5e-08	6.16e-12	rs9831648	KLHDC8B
ENSG00000173540	GDP-mannose pyrophosphorylase B	GMPPB	up	3.39366e-72	1.2571e-68	EUR	GTEx v8	Brain_Frontal_Cortex_BA9_eQTL	3	792	7.79e-08	1.34e-05	0.000209541	0.0351694	0.964608	27.4275	rs62262722	rs7621797_IP6K1	0.248568	1.04e-07	5e-08	5e-08	3.13e-12	rs7621797	IP6K1
ENSG00000173540	GDP-mannose pyrophosphorylase B	GMPPB	up	3.39366e-72	1.2571e-68	EUR	GTEx v8	Brain_Hippocampus_eQTL	3	792	2.15e-18	3.71e-16	0.000296126	0.0501154	0.949589	18.9481	rs62262722	rs7621797_IP6K1	0.995233	1.04e-07	5e-08	5e-08	1.03e-20	rs7621797	IP6K1
ENSG00000173540	GDP-mannose pyrophosphorylase B	GMPPB	up	3.39366e-72	1.2571e-68	EUR	GTEx v8	Brain_Hippocampus_eQTL	3	1013	1.11e-17	4.11e-15	0.000268595	0.0982874	0.901444	9.17151	rs62262673	rs9831648_KLHDC8B	0.522252	8.9e-08	5e-08	5e-08	2.33e-20	rs9831648	KLHDC8B
ENSG00000173540	GDP-mannose pyrophosphorylase B	GMPPB	up	3.39366e-72	1.2571e-68	EUR	GTEx v8	Brain_Hypothalamus_eQTL	3	792	2.12e-10	3.65e-08	0.000234724	0.0395163	0.960249	24.3	rs62262722	rs7621797_IP6K1	0.510918	1.04e-07	5e-08	5e-08	7.38e-15	rs7621797	IP6K1
ENSG00000173540	GDP-mannose pyrophosphorylase B	GMPPB	up	3.39366e-72	1.2571e-68	EUR	GTEx v8	Brain_Hypothalamus_eQTL	3	1013	1.38e-10	5.11e-08	0.000265337	0.097083	0.902652	9.29773	rs62262673	rs9831648_KLHDC8B	0.434284	8.9e-08	5e-08	5e-08	7.38e-15	rs9831648	KLHDC8B
ENSG00000173540	GDP-mannose pyrophosphorylase B	GMPPB	up	3.39366e-72	1.2571e-68	EUR	GTEx v8	Brain_Nucleus_accumbens_basal_ganglia_eQTL	3	792	3.27e-17	5.64e-15	0.000296781	0.0502285	0.949475	18.9031	rs62262722	rs7621797_IP6K1	0.999279	1.04e-07	5e-08	5e-08	2.67e-21	rs7621797	IP6K1
ENSG00000173540	GDP-mannose pyrophosphorylase B	GMPPB	up	3.39366e-72	1.2571e-68	EUR	GTEx v8	Brain_Nucleus_accumbens_basal_ganglia_eQTL	3	1013	5.08e-15	1.88e-12	0.000271162	0.0992364	0.900492	9.07421	rs62262673	rs9831648_KLHDC8B	0.512816	8.9e-08	5e-08	5e-08	1.39e-19	rs9831648	KLHDC8B
ENSG00000173540	GDP-mannose pyrophosphorylase B	GMPPB	up	3.39366e-72	1.2571e-68	EUR	GTEx v8	Brain_Putamen_basal_ganglia_eQTL	3	792	1.09e-21	1.88e-19	0.000296615	0.0501998	0.949504	18.9145	rs62262722	rs7621797_IP6K1	0.998951	1.04e-07	5e-08	5e-08	2.12e-23	rs7621797	IP6K1
ENSG00000173540	GDP-mannose pyrophosphorylase B	GMPPB	up	3.39366e-72	1.2571e-68	EUR	GTEx v8	Brain_Putamen_basal_ganglia_eQTL	3	1013	1.54e-20	5.68e-18	0.000268684	0.0983204	0.901411	9.1681	rs62262673	rs9831648_KLHDC8B	0.523088	8.9e-08	5e-08	5e-08	1.37e-22	rs9831648	KLHDC8B
ENSG00000173540	GDP-mannose pyrophosphorylase B	GMPPB	up	3.39366e-72	1.2571e-68	EUR	GTEx v8	Brain_Spinal_cord_cervical_c-1_eQTL	3	1010	5.1e-15	1.88e-12	0.000330621	0.121216	0.878454	7.24702	rs4855885	rs9831648_KLHDC8B	0.814055	1.92e-07	5e-08	5e-08	1.03e-17	rs9831648	KLHDC8B
ENSG00000173540	GDP-mannose pyrophosphorylase B	GMPPB	up	3.39366e-72	1.2571e-68	EUR	GTEx v8	Brain_Spinal_cord_cervical_c-1_eQTL	3	792	3.12e-16	5.38e-14	0.000480204	0.0818903	0.91763	11.2056	rs148383796	rs7621797_IP6K1	0.488547	1.99e-07	5e-08	5e-08	2.09e-18	rs7621797	IP6K1
ENSG00000173540	GDP-mannose pyrophosphorylase B	GMPPB	up	3.39366e-72	1.2571e-68	EUR	GTEx v8	Brain_Substantia_nigra_eQTL	3	788	5.8e-10	1e-07	0.000165694	0.0276006	0.972234	35.225	rs9851930	rs7621797_IP6K1	0.106531	4.25e-08	5e-08	5e-08	6.99e-13	rs7621797	IP6K1
ENSG00000173540	GDP-mannose pyrophosphorylase B	GMPPB	up	3.39366e-72	1.2571e-68	EUR	GTEx v8	Brain_Substantia_nigra_eQTL	3	1012	1.43e-09	5.27e-07	0.000193005	0.0703448	0.929462	13.2129	rs13093525	rs9831648_KLHDC8B	0.0828319	8.53e-08	5e-08	5e-08	6.99e-13	rs9831648	KLHDC8B
ENSG00000173540	GDP-mannose pyrophosphorylase B	GMPPB	up	3.39366e-72	1.2571e-68	EUR	Qi et al. 2022	BrainMeta_cis_eQTL	3	1215	4.79e-110	1.79e-107	0.000276762	0.102618	0.897105	8.74215	rs62262675	rs9831648_KLHDC8B	0.853917	1.07e-07	5e-08	5e-08	3.21e-117	rs9831648	KLHDC8B
ENSG00000173540	GDP-mannose pyrophosphorylase B	GMPPB	up	3.39366e-72	1.2571e-68	EUR	Qi et al. 2022	BrainMeta_cis_eQTL	3	892	1.2e-110	2.2e-108	0.000194167	0.0344569	0.965349	28.0161	rs6809879	rs7621797_IP6K1	0.367311	8.77e-08	5e-08	5e-08	3.84e-117	rs7621797	IP6K1
ENSG00000173540	GDP-mannose pyrophosphorylase B	GMPPB	up	3.39366e-72	1.2571e-68	EUR	GTEx v8	Breast_Mammary_Tissue_eQTL	3	1333	2.98e-34	1.2e-31	0.000311659	0.124385	0.875303	7.03704	rs62262722	rs7621797_IP6K1	0.89268	1.04e-07	5e-08	5e-08	2.52e-36	rs7621797	IP6K1
ENSG00000173540	GDP-mannose pyrophosphorylase B	GMPPB	up	3.39366e-72	1.2571e-68	EUR	GTEx v8	Breast_Mammary_Tissue_eQTL	3	1013	2.42e-33	8.95e-31	0.000268704	0.0983279	0.901403	9.16732	rs62262673	rs9831648_KLHDC8B	0.521936	8.9e-08	5e-08	5e-08	2.28e-35	rs9831648	KLHDC8B
ENSG00000173540	GDP-mannose pyrophosphorylase B	GMPPB	up	3.39366e-72	1.2571e-68	EUR	GTEx v8	Cells_Cultured_fibroblasts_eQTL	3	792	2.35e-14	4.06e-12	0.00023928	0.0403028	0.959458	23.8062	rs6790568	rs7621797_IP6K1	0.146353	7.37e-08	5e-08	5e-08	5.18e-17	rs7621797	IP6K1
ENSG00000173540	GDP-mannose pyrophosphorylase B	GMPPB	up	3.39366e-72	1.2571e-68	EUR	GTEx v8	Cells_Cultured_fibroblasts_eQTL	3	1013	5.92e-14	2.19e-11	0.000225001	0.0821726	0.917602	11.1668	rs62262673	rs9831648_KLHDC8B	0.203807	8.9e-08	5e-08	5e-08	1.24e-17	rs9831648	KLHDC8B
ENSG00000173540	GDP-mannose pyrophosphorylase B	GMPPB	up	3.39366e-72	1.2571e-68	EUR	GTEx v8	Colon_Sigmoid_eQTL	3	1333	1.3e-27	5.22e-25	0.000289813	0.115596	0.884114	7.6483	rs62262672	rs7621797_IP6K1	0.236781	1.72e-07	5e-08	5e-08	2e-29	rs7621797	IP6K1
ENSG00000173540	GDP-mannose pyrophosphorylase B	GMPPB	up	3.39366e-72	1.2571e-68	EUR	GTEx v8	Colon_Sigmoid_eQTL	3	1013	1.68e-27	6.21e-25	0.000305279	0.111848	0.887847	7.93797	rs62262672	rs9831648_KLHDC8B	0.35542	1.72e-07	5e-08	5e-08	2e-29	rs9831648	KLHDC8B
ENSG00000173540	GDP-mannose pyrophosphorylase B	GMPPB	up	3.39366e-72	1.2571e-68	EUR	GTEx v8	Colon_Transverse_eQTL	3	1333	3.42e-24	1.37e-21	0.000264975	0.105603	0.894132	8.4669	rs62262673	rs7621797_IP6K1	0.318959	8.9e-08	5e-08	5e-08	4.77e-27	rs7621797	IP6K1
ENSG00000173540	GDP-mannose pyrophosphorylase B	GMPPB	up	3.39366e-72	1.2571e-68	EUR	GTEx v8	Colon_Transverse_eQTL	3	1013	4.4e-24	1.62e-21	0.000267246	0.0977888	0.901944	9.22339	rs62262673	rs9831648_KLHDC8B	0.502781	8.9e-08	5e-08	5e-08	4.77e-27	rs9831648	KLHDC8B
ENSG00000173540	GDP-mannose pyrophosphorylase B	GMPPB	up	3.39366e-72	1.2571e-68	EUR	GTEx v8	Esophagus_Gastroesophageal_Junction_eQTL	3	1013	2.48e-68	9.14e-66	0.000268683	0.0983201	0.901411	9.16813	rs62262673	rs9831648_KLHDC8B	0.523164	8.9e-08	5e-08	5e-08	7.6e-54	rs9831648	KLHDC8B
ENSG00000173540	GDP-mannose pyrophosphorylase B	GMPPB	up	3.39366e-72	1.2571e-68	EUR	GTEx v8	Esophagus_Gastroesophageal_Junction_eQTL	3	1333	5.02e-68	2.02e-65	0.000266922	0.106387	0.893346	8.39717	rs62262673	rs7621797_IP6K1	0.497171	8.9e-08	5e-08	5e-08	7.6e-54	rs7621797	IP6K1
ENSG00000173540	GDP-mannose pyrophosphorylase B	GMPPB	up	3.39366e-72	1.2571e-68	EUR	GTEx v8	Esophagus_Mucosa_eQTL	3	1333	9.48e-38	3.81e-35	0.000316067	0.126158	0.873526	6.92404	rs148383796	rs7621797_IP6K1	0.722969	1.99e-07	5e-08	5e-08	3.76e-39	rs7621797	IP6K1
ENSG00000173540	GDP-mannose pyrophosphorylase B	GMPPB	up	3.39366e-72	1.2571e-68	EUR	GTEx v8	Esophagus_Mucosa_eQTL	3	1013	4.69e-37	1.73e-34	0.00029986	0.109845	0.889855	8.10101	rs62262672	rs9831648_KLHDC8B	0.518277	1.72e-07	5e-08	5e-08	1.9e-38	rs9831648	KLHDC8B
ENSG00000173540	GDP-mannose pyrophosphorylase B	GMPPB	up	3.39366e-72	1.2571e-68	EUR	GTEx v8	Esophagus_Muscularis_eQTL	3	1333	5.58e-84	2.24e-81	0.000277822	0.110772	0.888951	8.02508	rs62262722	rs7621797_IP6K1	0.998474	1.04e-07	5e-08	5e-08	2.35e-68	rs7621797	IP6K1
ENSG00000173540	GDP-mannose pyrophosphorylase B	GMPPB	up	3.39366e-72	1.2571e-68	EUR	GTEx v8	Esophagus_Muscularis_eQTL	3	1013	1.81e-81	6.7e-79	0.000268683	0.0983201	0.901411	9.16813	rs62262673	rs9831648_KLHDC8B	0.523164	8.9e-08	5e-08	5e-08	7.96e-67	rs9831648	KLHDC8B
ENSG00000173540	GDP-mannose pyrophosphorylase B	GMPPB	up	3.39366e-72	1.2571e-68	EUR	GTEx v8	Heart_Atrial_Appendage_eQTL	3	1013	2.1e-31	7.77e-29	0.000268684	0.0983203	0.901411	9.16811	rs62262673	rs9831648_KLHDC8B	0.523159	8.9e-08	5e-08	5e-08	3.84e-33	rs9831648	KLHDC8B
ENSG00000173540	GDP-mannose pyrophosphorylase B	GMPPB	up	3.39366e-72	1.2571e-68	EUR	GTEx v8	Heart_Atrial_Appendage_eQTL	3	1333	2.14e-31	8.61e-29	0.000270076	0.107655	0.892074	8.28638	rs62262673	rs7621797_IP6K1	0.354241	8.9e-08	5e-08	5e-08	3.84e-33	rs7621797	IP6K1
ENSG00000173540	GDP-mannose pyrophosphorylase B	GMPPB	up	3.39366e-72	1.2571e-68	EUR	GTEx v8	Heart_Left_Ventricle_eQTL	3	1013	1.65e-30	6.08e-28	0.000268684	0.0983203	0.901411	9.16811	rs62262673	rs9831648_KLHDC8B	0.523158	8.9e-08	5e-08	5e-08	7.53e-33	rs9831648	KLHDC8B
ENSG00000173540	GDP-mannose pyrophosphorylase B	GMPPB	up	3.39366e-72	1.2571e-68	EUR	GTEx v8	Heart_Left_Ventricle_eQTL	3	1333	1.16e-30	4.65e-28	0.000267967	0.106807	0.892925	8.36018	rs62262673	rs7621797_IP6K1	0.449927	8.9e-08	5e-08	5e-08	7.53e-33	rs7621797	IP6K1
ENSG00000173540	GDP-mannose pyrophosphorylase B	GMPPB	up	3.39366e-72	1.2571e-68	EUR	GTEx v8	Liver_eQTL	3	1333	3.62e-14	1.45e-11	0.000274498	0.109435	0.890291	8.13537	rs62262673	rs7621797_IP6K1	0.162921	8.9e-08	5e-08	5e-08	8.4e-18	rs7621797	IP6K1
ENSG00000173540	GDP-mannose pyrophosphorylase B	GMPPB	up	3.39366e-72	1.2571e-68	EUR	GTEx v8	Liver_eQTL	3	1013	9.39e-14	3.47e-11	0.000273465	0.100088	0.899639	8.9885	rs62262673	rs9831648_KLHDC8B	0.302449	8.9e-08	5e-08	5e-08	8.4e-18	rs9831648	KLHDC8B
ENSG00000173540	GDP-mannose pyrophosphorylase B	GMPPB	up	3.39366e-72	1.2571e-68	EUR	GTEx v8	Lung_eQTL	3	1333	3.93e-28	1.58e-25	0.000275301	0.109758	0.889967	8.10847	rs62262722	rs7621797_IP6K1	0.820518	1.04e-07	5e-08	5e-08	1.11e-31	rs7621797	IP6K1
ENSG00000173540	GDP-mannose pyrophosphorylase B	GMPPB	up	3.39366e-72	1.2571e-68	EUR	GTEx v8	Lung_eQTL	3	1013	2.45e-27	9.05e-25	0.000268458	0.0982367	0.901495	9.17676	rs62262673	rs9831648_KLHDC8B	0.520609	8.9e-08	5e-08	5e-08	8.27e-31	rs9831648	KLHDC8B
ENSG00000173540	GDP-mannose pyrophosphorylase B	GMPPB	up	3.39366e-72	1.2571e-68	EUR	GTEx v8	Muscle_Skeletal_eQTL	3	792	5.17e-43	8.91e-41	0.000296759	0.0502247	0.949479	18.9046	rs62262722	rs7621797_IP6K1	1	1.04e-07	5e-08	5e-08	2.4e-45	rs7621797	IP6K1
ENSG00000173540	GDP-mannose pyrophosphorylase B	GMPPB	up	3.39366e-72	1.2571e-68	EUR	GTEx v8	Muscle_Skeletal_eQTL	3	1013	1.04e-40	3.83e-38	0.000268683	0.0983201	0.901411	9.16813	rs62262673	rs9831648_KLHDC8B	0.523164	8.9e-08	5e-08	5e-08	3.05e-43	rs9831648	KLHDC8B
ENSG00000173540	GDP-mannose pyrophosphorylase B	GMPPB	up	3.39366e-72	1.2571e-68	EUR	GTEx v8	Nerve_Tibial_eQTL	3	1013	6.84e-87	2.53e-84	0.000268683	0.0983201	0.901411	9.16813	rs62262673	rs9831648_KLHDC8B	0.523164	8.9e-08	5e-08	5e-08	2.65e-72	rs9831648	KLHDC8B
ENSG00000173540	GDP-mannose pyrophosphorylase B	GMPPB	up	3.39366e-72	1.2571e-68	EUR	GTEx v8	Nerve_Tibial_eQTL	3	792	1.25e-92	2.15e-90	0.000296759	0.0502247	0.949479	18.9046	rs62262722	rs7621797_IP6K1	1	1.04e-07	5e-08	5e-08	1.54e-75	rs7621797	IP6K1
ENSG00000173540	GDP-mannose pyrophosphorylase B	GMPPB	up	3.39366e-72	1.2571e-68	EUR	GTEx v8	Ovary_eQTL	3	1013	4.92e-09	1.82e-06	0.000257164	0.094062	0.905679	9.62853	rs62262673	rs9831648_KLHDC8B	0.366823	8.9e-08	5e-08	5e-08	3.52e-13	rs9831648	KLHDC8B
ENSG00000173540	GDP-mannose pyrophosphorylase B	GMPPB	up	3.39366e-72	1.2571e-68	EUR	GTEx v8	Ovary_eQTL	3	1329	1.6e-09	6.44e-07	0.000277648	0.110691	0.889031	8.03168	rs62262673	rs7621797_IP6K1	0.171761	8.9e-08	5e-08	5e-08	3.52e-13	rs7621797	IP6K1
ENSG00000173540	GDP-mannose pyrophosphorylase B	GMPPB	up	3.39366e-72	1.2571e-68	EUR	GTEx v8	Pancreas_eQTL	3	1013	3.04e-41	1.12e-38	0.000268683	0.0983201	0.901411	9.16813	rs62262673	rs9831648_KLHDC8B	0.523164	8.9e-08	5e-08	5e-08	2.26e-38	rs9831648	KLHDC8B
ENSG00000173540	GDP-mannose pyrophosphorylase B	GMPPB	up	3.39366e-72	1.2571e-68	EUR	GTEx v8	Pancreas_eQTL	3	1333	4.22e-42	1.69e-39	0.000277408	0.110605	0.889117	8.03866	rs62262722	rs7621797_IP6K1	0.9623	1.04e-07	5e-08	5e-08	2.18e-39	rs7621797	IP6K1
ENSG00000173540	GDP-mannose pyrophosphorylase B	GMPPB	up	3.39366e-72	1.2571e-68	EUR	GTEx v8	Pituitary_eQTL	3	792	2.42e-11	4.17e-09	0.000207093	0.0347468	0.965046	27.7737	rs9851930	rs7621797_IP6K1	0.0740905	4.25e-08	5e-08	5e-08	1.03e-13	rs7621797	IP6K1
ENSG00000173540	GDP-mannose pyrophosphorylase B	GMPPB	up	3.39366e-72	1.2571e-68	EUR	GTEx v8	Pituitary_eQTL	3	1013	1.37e-10	5.07e-08	0.000193787	0.0706338	0.929172	13.1548	rs13093525	rs9831648_KLHDC8B	0.135634	8.53e-08	5e-08	5e-08	1.03e-13	rs9831648	KLHDC8B
ENSG00000173540	GDP-mannose pyrophosphorylase B	GMPPB	up	3.39366e-72	1.2571e-68	EUR	GTEx v8	Prostate_eQTL	3	1013	2.3e-25	8.5e-23	0.000268683	0.09832	0.901411	9.16814	rs62262673	rs9831648_KLHDC8B	0.523099	8.9e-08	5e-08	5e-08	1.51e-27	rs9831648	KLHDC8B
ENSG00000173540	GDP-mannose pyrophosphorylase B	GMPPB	up	3.39366e-72	1.2571e-68	EUR	GTEx v8	Prostate_eQTL	3	1333	2.42e-25	9.73e-23	0.000268545	0.10704	0.892692	8.33984	rs62262673	rs7621797_IP6K1	0.416049	8.9e-08	5e-08	5e-08	1.51e-27	rs7621797	IP6K1
ENSG00000173540	GDP-mannose pyrophosphorylase B	GMPPB	up	3.39366e-72	1.2571e-68	EUR	PsychENCODE	PsychENCODE_100HCP_eQTL	3	203	3.17e-11	3.11e-09	0.000232483	0.0218008	0.977967	44.8592	rs6790568	rs7621797_IP6K1	0.461757	7.37e-08	5e-08	5e-08	1.24e-13	rs7621797	IP6K1
ENSG00000173540	GDP-mannose pyrophosphorylase B	GMPPB	up	3.39366e-72	1.2571e-68	EUR	PsychENCODE	PsychENCODE_100HCP_eQTL	3	244	4.17e-11	5.21e-09	0.000282938	0.0343897	0.965327	28.0702	rs62262675	rs9831648_KLHDC8B	0.448521	1.07e-07	5e-08	5e-08	3.24e-14	rs9831648	KLHDC8B
ENSG00000173540	GDP-mannose pyrophosphorylase B	GMPPB	up	3.39366e-72	1.2571e-68	EUR	PsychENCODE	PsychENCODE_50PEER_eQTL	3	264	4.41e-29	5.5e-27	0.000288238	0.0350528	0.964659	27.5201	rs62262675	rs9831648_KLHDC8B	0.501565	1.07e-07	5e-08	5e-08	5.45e-35	rs9831648	KLHDC8B
ENSG00000173540	GDP-mannose pyrophosphorylase B	GMPPB	up	3.39366e-72	1.2571e-68	EUR	PsychENCODE	PsychENCODE_50PEER_eQTL	3	135	9.99e-28	9.79e-26	0.000303585	0.0287739	0.970923	33.7432	rs62262722	rs7621797_IP6K1	0.999163	1.04e-07	5e-08	5e-08	1.82e-33	rs7621797	IP6K1
ENSG00000173540	GDP-mannose pyrophosphorylase B	GMPPB	up	3.39366e-72	1.2571e-68	EUR	ROSMAP	ROSMAP_CMC_eQTL	3	791	3.38e-53	5.83e-51	0.000231466	0.0389531	0.960815	24.666	rs6809879	rs7621797_IP6K1	0.175314	8.77e-08	5e-08	5e-08	3.85e-52	rs7621797	IP6K1
ENSG00000173540	GDP-mannose pyrophosphorylase B	GMPPB	up	3.39366e-72	1.2571e-68	EUR	ROSMAP	ROSMAP_CMC_eQTL	3	1036	2.3e-53	8.33e-51	0.000254148	0.0911863	0.90856	9.96377	rs62262673	rs9831648_KLHDC8B	0.382918	8.9e-08	5e-08	5e-08	2.67e-52	rs9831648	KLHDC8B
ENSG00000173540	GDP-mannose pyrophosphorylase B	GMPPB	up	3.39366e-72	1.2571e-68	EUR	GTEx v8	Skin_Not_Sun_Exposed_Suprapubic_eQTL	3	1333	6.52e-75	2.62e-72	0.000277493	0.11064	0.889083	8.03585	rs62262722	rs7621797_IP6K1	0.969768	1.04e-07	5e-08	5e-08	7.67e-65	rs7621797	IP6K1
ENSG00000173540	GDP-mannose pyrophosphorylase B	GMPPB	up	3.39366e-72	1.2571e-68	EUR	GTEx v8	Skin_Not_Sun_Exposed_Suprapubic_eQTL	3	1013	1.97e-73	7.27e-71	0.000268683	0.0983201	0.901411	9.16813	rs62262673	rs9831648_KLHDC8B	0.523164	8.9e-08	5e-08	5e-08	7.83e-64	rs9831648	KLHDC8B
ENSG00000173540	GDP-mannose pyrophosphorylase B	GMPPB	up	3.39366e-72	1.2571e-68	EUR	GTEx v8	Skin_Sun_Exposed_Lower_leg_eQTL	3	1333	3.92e-90	1.58e-87	0.000277734	0.110737	0.888986	8.02794	rs62262722	rs7621797_IP6K1	0.990839	1.04e-07	5e-08	5e-08	1.4e-76	rs7621797	IP6K1
ENSG00000173540	GDP-mannose pyrophosphorylase B	GMPPB	up	3.39366e-72	1.2571e-68	EUR	GTEx v8	Skin_Sun_Exposed_Lower_leg_eQTL	3	1013	3.57e-88	1.32e-85	0.000268683	0.0983201	0.901411	9.16813	rs62262673	rs9831648_KLHDC8B	0.523164	8.9e-08	5e-08	5e-08	3.14e-75	rs9831648	KLHDC8B
ENSG00000173540	GDP-mannose pyrophosphorylase B	GMPPB	up	3.39366e-72	1.2571e-68	EUR	GTEx v8	Small_Intestine_Terminal_Ileum_eQTL	3	1333	7.58e-09	3.05e-06	0.000267844	0.106758	0.892971	8.36447	rs62262673	rs7621797_IP6K1	0.335397	8.9e-08	5e-08	5e-08	4.49e-13	rs7621797	IP6K1
ENSG00000173540	GDP-mannose pyrophosphorylase B	GMPPB	up	3.39366e-72	1.2571e-68	EUR	GTEx v8	Stomach_eQTL	3	1333	3.7e-28	1.49e-25	0.000273316	0.108959	0.890768	8.17526	rs62262722	rs7621797_IP6K1	0.605553	1.04e-07	5e-08	5e-08	6.5e-31	rs7621797	IP6K1
ENSG00000173540	GDP-mannose pyrophosphorylase B	GMPPB	up	3.39366e-72	1.2571e-68	EUR	GTEx v8	Stomach_eQTL	3	1013	5.14e-28	1.9e-25	0.000268684	0.0983205	0.901411	9.16809	rs62262673	rs9831648_KLHDC8B	0.523155	8.9e-08	5e-08	5e-08	1.55e-30	rs9831648	KLHDC8B
ENSG00000173540	GDP-mannose pyrophosphorylase B	GMPPB	up	3.39366e-72	1.2571e-68	EUR	GTEx v8	Testis_eQTL	3	1333	8.3e-07	0.000333599	0.000180362	0.0715621	0.927923	12.9667	rs1491983	rs7621797_IP6K1	0.157761	4.43e-08	5e-08	5e-08	5.2e-09	rs7621797	IP6K1
ENSG00000173540	GDP-mannose pyrophosphorylase B	GMPPB	up	3.39366e-72	1.2571e-68	EUR	GTEx v8	Testis_eQTL	3	1013	1.07e-06	0.000393906	0.000161091	0.0585481	0.940896	16.0705	rs1491983	rs9831648_KLHDC8B	0.191766	4.43e-08	5e-08	5e-08	5.2e-09	rs9831648	KLHDC8B
ENSG00000173540	GDP-mannose pyrophosphorylase B	GMPPB	up	3.39366e-72	1.2571e-68	EUR	GTEx v8	Thyroid_eQTL	3	1333	2.02e-31	8.11e-29	0.000273284	0.108946	0.89078	8.17633	rs62262722	rs7621797_IP6K1	0.604411	1.04e-07	5e-08	5e-08	1.52e-34	rs7621797	IP6K1
ENSG00000173540	GDP-mannose pyrophosphorylase B	GMPPB	up	3.39366e-72	1.2571e-68	EUR	GTEx v8	Thyroid_eQTL	3	1013	3.23e-31	1.19e-28	0.000268684	0.0983203	0.901411	9.16811	rs62262673	rs9831648_KLHDC8B	0.523154	8.9e-08	5e-08	5e-08	3.89e-34	rs9831648	KLHDC8B
ENSG00000173540	GDP-mannose pyrophosphorylase B	GMPPB	up	3.39366e-72	1.2571e-68	EUR	GTEx v8	Uterus_eQTL	3	1013	1.8e-06	0.000663485	0.000221831	0.0810013	0.918112	11.3345	rs62262673	rs9831648_KLHDC8B	0.0742607	8.9e-08	5e-08	5e-08	4.14e-10	rs9831648	KLHDC8B
ENSG00000173540	GDP-mannose pyrophosphorylase B	GMPPB	up	3.39366e-72	1.2571e-68	EUR	GTEx v8	Uterus_eQTL	3	1328	1.97e-07	7.91e-05	0.000240464	0.0957324	0.903948	9.44244	rs6790568	rs7621797_IP6K1	0.110476	7.37e-08	5e-08	5e-08	1.59e-10	rs7621797	IP6K1
ENSG00000173540	GDP-mannose pyrophosphorylase B	GMPPB	up	3.39366e-72	1.2571e-68	EUR	GTEx v8	Whole_Blood_eQTL	3	792	8.87e-12	1.53e-09	0.000196941	0.0329944	0.966809	29.3022	rs9851930	rs7621797_IP6K1	0.0853128	4.25e-08	5e-08	5e-08	2.28e-13	rs7621797	IP6K1
ENSG00000173540	GDP-mannose pyrophosphorylase B	GMPPB	up	3.39366e-72	1.2571e-68	EUR	GTEx v8	Whole_Blood_eQTL	3	1013	1.12e-11	4.15e-09	0.000201133	0.0733496	0.926449	12.6306	rs4855833	rs9831648_KLHDC8B	0.075592	1.02e-07	5e-08	5e-08	1.3e-13	rs9831648	KLHDC8B
ENSG00000233276	glutathione peroxidase 1	GPX1	up	9.28137e-35	1.52802e-31	EUR	GTEx v8	Brain_Caudate_basal_ganglia_eQTL	3	792	3.58e-05	0.0061814	0.000219496	0.0368939	0.956669	25.9303	rs9851930	rs7621797_IP6K1	0.0631637	4.25e-08	5e-08	5e-08	6.93e-07	rs7621797	IP6K1
ENSG00000233276	glutathione peroxidase 1	GPX1	up	9.28137e-35	1.52802e-31	EUR	GTEx v8	Brain_Cerebellum_eQTL	3	792	2.07e-05	0.00356121	0.00021012	0.0352729	0.960935	27.2428	rs7628207	rs7621797_IP6K1	0.0668172	8.54e-08	5e-08	5e-08	3.03e-07	rs7621797	IP6K1
ENSG00000233276	glutathione peroxidase 1	GPX1	up	9.28137e-35	1.52802e-31	EUR	GTEx v8	Brain_Cortex_eQTL	3	792	1.21e-06	0.000207807	0.000200263	0.0335679	0.966023	28.7781	rs9851930	rs7621797_IP6K1	0.0739695	4.25e-08	5e-08	5e-08	9.57e-09	rs7621797	IP6K1
ENSG00000233276	glutathione peroxidase 1	GPX1	up	9.28137e-35	1.52802e-31	EUR	GTEx v8	Brain_Frontal_Cortex_BA9_eQTL	3	792	1.72e-05	0.00296263	0.000272439	0.0460296	0.950718	20.6545	rs7628207	rs7621797_IP6K1	0.141554	8.54e-08	5e-08	5e-08	3.3e-08	rs7621797	IP6K1
ENSG00000233276	glutathione peroxidase 1	GPX1	up	9.28137e-35	1.52802e-31	EUR	GTEx v8	Brain_Nucleus_accumbens_basal_ganglia_eQTL	3	792	8.82e-06	0.00152036	0.000230028	0.0387072	0.959534	24.7895	rs9851930	rs7621797_IP6K1	0.0606979	4.25e-08	5e-08	5e-08	1.58e-07	rs7621797	IP6K1
ENSG00000204525	major histocompatibility complex, class I, C	HLA-C	down	7.896e-05	0.00386122	EUR	GTEx v8	Colon_Transverse_eQTL	6	320	4.51e-09	0.00106667	5.87e-07	0.137774	0.861158	6.2505	rs2596500	rs2596500_HLA-B	0.965354	1.15e-12	5e-08	5e-08	7.66e-08	rs2596500	HLA-B
ENSG00000204525	major histocompatibility complex, class I, C	HLA-C	down	7.896e-05	0.00386122	EUR	eQTLGen	eQTLGen_eQTL	6	389	2.48e-293	7.21e-293	7.88e-07	0.228505	0.771494	3.37627	rs2596500	rs2596500_HLA-B	0.99054	1.15e-12	5e-08	5e-08	2.19e-293	rs2596500	HLA-B
ENSG00000126214	kinesin light chain 1	KLC1	up	0.00106264	0.038877	EUR	GTEx v8	Colon_Transverse_eQTL	14	2752	7.19e-12	1.72e-07	1.55e-05	0.369836	0.630148	1.70386	rs8021904	rs754287_TRMT61A	0.115673	8.42e-09	5e-08	5e-08	1.26e-12	rs754287	TRMT61A
ENSG00000126214	kinesin light chain 1	KLC1	up	0.00106264	0.038877	EUR	GTEx v8	Lung_eQTL	14	2752	2.91e-09	6.96e-05	9.82e-06	0.234105	0.765816	3.27125	rs7161125	rs754287_TRMT61A	0.0767207	2.31e-09	5e-08	5e-08	6.12e-09	rs754287	TRMT61A
ENSG00000126214	kinesin light chain 1	KLC1	up	0.00106264	0.038877	EUR	GTEx v8	Ovary_eQTL	14	2752	8.39e-09	0.000200671	1.05e-05	0.250979	0.74881	2.98356	rs2896489	rs754287_TRMT61A	0.0717726	2.27e-09	5e-08	5e-08	5.18e-09	rs754287	TRMT61A
ENSG00000126214	kinesin light chain 1	KLC1	up	0.00106264	0.038877	EUR	ROSMAP	ROSMAP_CMC_eQTL	14	2648	2.67e-09	6.4e-05	8.18e-06	0.195361	0.804567	4.11835	rs754287	rs754287_TRMT61A	0.0591908	1.31e-10	5e-08	5e-08	1.03e-07	rs754287	TRMT61A
ENSG00000126214	kinesin light chain 1	KLC1	up	0.00106264	0.038877	EUR	GTEx v8	Small_Intestine_Terminal_Ileum_eQTL	14	2752	4.54e-07	0.0108475	1.55e-05	0.370817	0.61832	1.66745	rs4900586	rs754287_TRMT61A	0.114267	8.84e-09	5e-08	5e-08	4.54e-08	rs754287	TRMT61A
ENSG00000126214	kinesin light chain 1	KLC1	up	0.00106264	0.038877	EUR	GTEx v8	Spleen_eQTL	14	2752	2.77e-20	6.62e-16	3.46e-06	0.0819216	0.918075	11.2068	rs729437	rs754287_TRMT61A	0.969609	1.52e-09	5e-08	5e-08	2.61e-20	rs754287	TRMT61A
ENSG00000126214	kinesin light chain 1	KLC1	up	0.00106264	0.038877	EUR	GTEx v8	Testis_eQTL	14	2752	3.49e-18	8.34e-14	1.13e-05	0.26901	0.730979	2.71729	rs8021368	rs754287_TRMT61A	0.0981789	2.6e-09	5e-08	5e-08	3.88e-18	rs754287	TRMT61A
ENSG00000172260	neuronal growth regulator 1	NEGR1	up	2.50755e-25	1.85772e-22	EUR	GTEx v8	Brain_Caudate_basal_ganglia_eQTL	1	2156	4.16e-15	0.00260591	4.55e-14	0.027504	0.96989	35.2637	rs1432639	rs2568958_NEGR1	0.160561	4.48e-18	5e-08	5e-08	4.74e-07	rs2568958	NEGR1
ENSG00000172260	neuronal growth regulator 1	NEGR1	up	2.50755e-25	1.85772e-22	EUR	GTEx v8	Brain_Nucleus_accumbens_basal_ganglia_eQTL	1	2156	6.6e-15	0.00413397	4.33e-14	0.0261486	0.969717	37.0849	rs7531118	rs2568958_NEGR1	0.159919	1.59e-17	5e-08	5e-08	7.73e-07	rs2568958	NEGR1
ENSG00000172260	neuronal growth regulator 1	NEGR1	up	2.50755e-25	1.85772e-22	EUR	GTEx v8	Brain_Putamen_basal_ganglia_eQTL	1	2155	6.89e-17	4.31e-05	4.35e-14	0.026236	0.973721	37.1139	rs3101339	rs2568958_NEGR1	0.191541	1.04e-17	5e-08	5e-08	2.61e-09	rs2568958	NEGR1
ENSG00000172260	neuronal growth regulator 1	NEGR1	up	2.50755e-25	1.85772e-22	EUR	eQTLGen	eQTLGen_eQTL	1	2190	1.8e-261	1.32e-249	1.83e-13	0.132767	0.867233	6.53199	rs10789340	rs2568958_NEGR1	1	4.24e-17	5e-08	5e-08	2.17e-256	rs2568958	NEGR1
ENSG00000172260	neuronal growth regulator 1	NEGR1	up	2.50755e-25	1.85772e-22	EUR	GTEx v8	Lung_eQTL	1	2156	1.86e-16	0.000116337	3.48e-14	0.0208248	0.979059	47.014	rs1432639	rs2568958_AL513166.1	0.209265	4.48e-18	5e-08	5e-08	2.91e-08	rs2568958	AL513166.1
ENSG00000172260	neuronal growth regulator 1	NEGR1	up	2.50755e-25	1.85772e-22	EUR	ROSMAP	ROSMAP_CMC_eQTL	1	1991	2.28e-17	1.43e-05	6.99e-14	0.0428098	0.957176	22.3588	rs3101337	rs2568958_NEGR1	0.121892	4.68e-18	5e-08	5e-08	5.26e-09	rs2568958	NEGR1
ENSG00000145029	nicolin 1, tubulin polyglutamylase complex subunit	NICN1	up	1.56257e-05	0.000857504	EUR	GTEx v8	Adipose_Subcutaneous_eQTL	3	792	4.44e-12	7.65e-10	0.000168316	0.0280531	0.971779	34.6407	rs9851930	rs7621797_IP6K1	0.117818	4.25e-08	5e-08	5e-08	4.88e-14	rs7621797	IP6K1
ENSG00000145029	nicolin 1, tubulin polyglutamylase complex subunit	NICN1	up	1.56257e-05	0.000857504	EUR	GTEx v8	Adipose_Visceral_Omentum_eQTL	3	792	4.2e-12	7.24e-10	0.000179947	0.0300608	0.969759	32.2599	rs7637711	rs7621797_IP6K1	0.0757991	4.97e-08	5e-08	5e-08	5.14e-14	rs7621797	IP6K1
ENSG00000145029	nicolin 1, tubulin polyglutamylase complex subunit	NICN1	up	1.56257e-05	0.000857504	EUR	eQTLGen	eQTLGen_eQTL	3	848	3.12e-135	5.12e-133	0.000164419	0.0260294	0.973806	37.4118	rs7429338	rs7621797_IP6K1	1	6.57e-08	5e-08	5e-08	9.23e-139	rs7621797	IP6K1
ENSG00000145029	nicolin 1, tubulin polyglutamylase complex subunit	NICN1	up	1.56257e-05	0.000857504	EUR	GTEx v8	Muscle_Skeletal_eQTL	3	792	3.12e-11	5.38e-09	0.000172357	0.0287508	0.971077	33.7756	rs7637711	rs7621797_IP6K1	0.0875265	4.97e-08	5e-08	5e-08	6.47e-13	rs7621797	IP6K1
ENSG00000145029	nicolin 1, tubulin polyglutamylase complex subunit	NICN1	up	1.56257e-05	0.000857504	EUR	GTEx v8	Nerve_Tibial_eQTL	3	792	3.33e-18	5.74e-16	0.000175658	0.0293206	0.970504	33.0998	rs9851930	rs7621797_IP6K1	0.115626	4.25e-08	5e-08	5e-08	1.41e-20	rs7621797	IP6K1
ENSG00000145029	nicolin 1, tubulin polyglutamylase complex subunit	NICN1	up	1.56257e-05	0.000857504	EUR	GTEx v8	Pituitary_eQTL	3	792	2.21e-06	0.000381667	0.000212677	0.0357109	0.963692	26.9859	rs9851930	rs7621797_IP6K1	0.0626204	4.25e-08	5e-08	5e-08	6.34e-08	rs7621797	IP6K1
ENSG00000178467	prolyl 4-hydroxylase, transmembrane	P4HTM	down	4.94613e-20	1.9286e-17	EUR	GTEx v8	Brain_Cortex_eQTL	3	423	3.18e-06	0.000548776	0.000175276	0.0292466	0.970026	33.1672	rs6790568	rs7621797_IP6K1	0.107854	7.37e-08	5e-08	5e-08	1.22e-08	rs7621797	IP6K1
ENSG00000112812	serine protease 16	PRSS16	down	1.42004e-14	3.18798e-12	EUR	GTEx v8	Brain_Cerebellar_Hemisphere_eQTL	6	860	6.39e-15	0.00196315	1.44e-13	0.0433418	0.954695	22.0271	rs35656932	rs2232423_ZSCAN12	0.0603902	2.5e-17	5e-08	5e-08	3.95e-09	rs2232423	ZSCAN12
ENSG00000112812	serine protease 16	PRSS16	down	1.42004e-14	3.18798e-12	EUR	GTEx v8	Brain_Cerebellar_Hemisphere_eQTL	6	2131	4.35e-11	0.0049083	1.82e-09	0.204034	0.791058	3.8771	rs45527431	rs45527431_ABT1	0.114517	3.83e-14	5e-08	5e-08	3.28e-09	rs45527431	ABT1
ENSG00000112812	serine protease 16	PRSS16	down	1.42004e-14	3.18798e-12	EUR	GTEx v8	Brain_Cerebellum_eQTL	6	860	1.57e-15	0.000483468	1.42e-13	0.0427581	0.956758	22.3761	rs35656932	rs2232423_ZSCAN12	0.0612615	2.5e-17	5e-08	5e-08	6.08e-10	rs2232423	ZSCAN12
ENSG00000112812	serine protease 16	PRSS16	down	1.42004e-14	3.18798e-12	EUR	eQTLGen	eQTLGen_eQTL	6	877	7.24e-37	1.77e-25	1.81e-13	0.0433239	0.956676	22.082	rs34765154	rs2232423_ZSCAN12	0.259334	6.42e-17	5e-08	5e-08	5.2e-30	rs2232423	ZSCAN12
ENSG00000204540	psoriasis susceptibility 1 candidate 1	PSORS1C1	up	6.23424e-14	1.31961e-11	EUR	GTEx v8	Artery_Aorta_eQTL	6	320	1.35e-10	3.19e-05	7.25e-07	0.17055	0.829418	4.86321	rs2596500	rs2596500_HLA-B	0.937072	1.15e-12	5e-08	5e-08	4.55e-10	rs2596500	HLA-B
ENSG00000204540	psoriasis susceptibility 1 candidate 1	PSORS1C1	up	6.23424e-14	1.31961e-11	EUR	Qi et al. 2022	BrainMeta_cis_eQTL	6	387	2.81e-18	6.65e-13	4.32e-09	2.01e-05	0.99998	49720	rs2596500	rs2596500_HLA-B	1	1.15e-12	5e-08	5e-08	4.5e-17	rs2596500	HLA-B
ENSG00000204540	psoriasis susceptibility 1 candidate 1	PSORS1C1	up	6.23424e-14	1.31961e-11	EUR	GTEx v8	Colon_Transverse_eQTL	6	320	2.37e-12	5.6e-07	5.37e-09	0.000269292	0.99973	3712.44	rs2596500	rs2596500_HLA-B	0.999932	1.15e-12	5e-08	5e-08	1.84e-12	rs2596500	HLA-B
ENSG00000204540	psoriasis susceptibility 1 candidate 1	PSORS1C1	up	6.23424e-14	1.31961e-11	EUR	GTEx v8	Esophagus_Muscularis_eQTL	6	320	6.94e-13	1.64e-07	6.95e-07	0.16336	0.836639	5.12144	rs2596500	rs2596500_HLA-B	0.9575	1.15e-12	5e-08	5e-08	7.99e-13	rs2596500	HLA-B
ENSG00000204540	psoriasis susceptibility 1 candidate 1	PSORS1C1	up	6.23424e-14	1.31961e-11	EUR	GTEx v8	Heart_Atrial_Appendage_eQTL	6	320	1.48e-14	3.49e-09	2.82e-08	0.00568215	0.994318	174.99	rs2596500	rs2596500_HLA-B	0.999998	1.15e-12	5e-08	5e-08	2.75e-15	rs2596500	HLA-B
ENSG00000204540	psoriasis susceptibility 1 candidate 1	PSORS1C1	up	6.23424e-14	1.31961e-11	EUR	GTEx v8	Heart_Left_Ventricle_eQTL	6	320	8.41e-16	1.99e-10	4.4e-09	3.89e-05	0.999961	25696.1	rs2596500	rs2596500_HLA-B	0.999989	1.15e-12	5e-08	5e-08	5.45e-17	rs2596500	HLA-B
ENSG00000204540	psoriasis susceptibility 1 candidate 1	PSORS1C1	up	6.23424e-14	1.31961e-11	EUR	GTEx v8	Stomach_eQTL	6	320	4.78e-11	1.13e-05	2.31e-07	0.0536997	0.946289	17.6219	rs2596500	rs2596500_HLA-B	0.988185	1.15e-12	5e-08	5e-08	2.2e-11	rs2596500	HLA-B
ENSG00000198218	glutamine rich 1	QRICH1	up	0.000524861	0.0210525	EUR	GTEx v8	Adipose_Subcutaneous_eQTL	3	595	2.99e-07	5.15e-05	0.000209803	0.0352069	0.964532	27.3961	rs9851930	rs7621797_IP6K1	0.069963	4.25e-08	5e-08	5e-08	2.57e-08	rs7621797	IP6K1
ENSG00000198218	glutamine rich 1	QRICH1	up	0.000524861	0.0210525	EUR	GTEx v8	Adipose_Visceral_Omentum_eQTL	3	595	1.86e-06	0.000321084	0.000222279	0.0373604	0.962094	25.7517	rs9851930	rs7621797_IP6K1	0.0611055	4.25e-08	5e-08	5e-08	2.14e-07	rs7621797	IP6K1
ENSG00000198218	glutamine rich 1	QRICH1	up	0.000524861	0.0210525	EUR	eQTLGen	eQTLGen_eQTL	3	567	1.49e-45	2.45e-43	0.00025464	0.04084	0.958905	23.4796	rs7649428	rs7621797_IP6K1	0.206713	1.05e-07	5e-08	5e-08	6.47e-48	rs7621797	IP6K1
ENSG00000198218	glutamine rich 1	QRICH1	up	0.000524861	0.0210525	EUR	GTEx v8	Nerve_Tibial_eQTL	3	595	6.07e-09	1.05e-06	0.000170409	0.0284082	0.97142	34.195	rs6790568	rs7621797_IP6K1	0.120956	7.37e-08	5e-08	5e-08	6.38e-11	rs7621797	IP6K1
ENSG00000004534	RNA binding motif protein 6	RBM6	down	3.26395e-23	2.1027e-20	EUR	GTEx v8	Esophagus_Gastroesophageal_Junction_eQTL	3	835	3.16e-12	1.14e-09	0.000295835	0.106037	0.893667	8.42791	rs62262672	rs9831648_KLHDC8B	0.314029	1.72e-07	5e-08	5e-08	6.53e-16	rs9831648	KLHDC8B
ENSG00000004534	RNA binding motif protein 6	RBM6	down	3.26395e-23	2.1027e-20	EUR	GTEx v8	Lung_eQTL	3	835	4.95e-13	1.79e-10	0.000605823	0.218195	0.781199	3.58028	rs62262673	rs9831648_KLHDC8B	0.396245	8.9e-08	5e-08	5e-08	1.22e-16	rs9831648	KLHDC8B
ENSG00000164068	ring finger protein 123	RNF123	up	2.85352e-13	5.49099e-11	EUR	GTEx v8	Adipose_Subcutaneous_eQTL	3	1059	4.93e-25	1.82e-22	0.000188321	0.0686492	0.931163	13.5641	rs13093525	rs9831648_KLHDC8B	0.296336	8.53e-08	5e-08	5e-08	8.92e-28	rs9831648	KLHDC8B
ENSG00000164068	ring finger protein 123	RNF123	up	2.85352e-13	5.49099e-11	EUR	GTEx v8	Adipose_Visceral_Omentum_eQTL	3	1059	4.48e-14	1.66e-11	0.000193415	0.0705333	0.929273	13.175	rs4855845	rs9831648_KLHDC8B	0.0805313	1.03e-07	5e-08	5e-08	1.89e-16	rs9831648	KLHDC8B
ENSG00000164068	ring finger protein 123	RNF123	up	2.85352e-13	5.49099e-11	EUR	GTEx v8	Artery_Aorta_eQTL	3	1059	8.89e-09	3.29e-06	0.000198543	0.0724297	0.927368	12.8037	rs4855833	rs9831648_KLHDC8B	0.0631435	1.02e-07	5e-08	5e-08	8.24e-11	rs9831648	KLHDC8B
ENSG00000164068	ring finger protein 123	RNF123	up	2.85352e-13	5.49099e-11	EUR	GTEx v8	Artery_Tibial_eQTL	3	1059	1.61e-13	5.97e-11	0.000196876	0.0718132	0.92799	12.9223	rs13093525	rs9831648_KLHDC8B	0.1704	8.53e-08	5e-08	5e-08	4.1e-16	rs9831648	KLHDC8B
ENSG00000164068	ring finger protein 123	RNF123	up	2.85352e-13	5.49099e-11	EUR	Qi et al. 2022	BrainMeta_cis_eQTL	3	1215	4.58e-10	1.71e-07	0.000260251	0.0964366	0.903303	9.3668	rs2029591	rs9831648_KLHDC8B	0.0834828	4.09e-08	5e-08	5e-08	6.73e-11	rs9831648	KLHDC8B
ENSG00000164068	ring finger protein 123	RNF123	up	2.85352e-13	5.49099e-11	EUR	GTEx v8	Breast_Mammary_Tissue_eQTL	3	1059	3.57e-12	1.32e-09	0.000190785	0.0695606	0.930249	13.3732	rs13093525	rs9831648_KLHDC8B	0.127336	8.53e-08	5e-08	5e-08	7.91e-15	rs9831648	KLHDC8B
ENSG00000164068	ring finger protein 123	RNF123	up	2.85352e-13	5.49099e-11	EUR	GTEx v8	Colon_Sigmoid_eQTL	3	1059	8.76e-10	3.24e-07	0.000210892	0.0769969	0.922792	11.9848	rs4855833	rs9831648_KLHDC8B	0.0836502	1.02e-07	5e-08	5e-08	1.99e-12	rs9831648	KLHDC8B
ENSG00000164068	ring finger protein 123	RNF123	up	2.85352e-13	5.49099e-11	EUR	GTEx v8	Colon_Transverse_eQTL	3	1059	1.62e-12	5.99e-10	0.000191875	0.0699635	0.929845	13.2904	rs13093525	rs9831648_KLHDC8B	0.0685115	8.53e-08	5e-08	5e-08	7.88e-15	rs9831648	KLHDC8B
ENSG00000164068	ring finger protein 123	RNF123	up	2.85352e-13	5.49099e-11	EUR	eQTLGen	eQTLGen_eQTL	3	1092	1.79e-20	6.46e-18	0.000257206	0.0919913	0.907751	9.86779	rs62262673	rs9831648_KLHDC8B	0.300643	8.9e-08	5e-08	5e-08	1.32e-22	rs9831648	KLHDC8B
ENSG00000164068	ring finger protein 123	RNF123	up	2.85352e-13	5.49099e-11	EUR	eQTLGen	eQTLGen_eQTL	3	825	1.54e-20	2.53e-18	0.000247572	0.0396917	0.960061	24.1879	rs62262722	rs7621797_IP6K1	0.193366	1.04e-07	5e-08	5e-08	1.44e-22	rs7621797	IP6K1
ENSG00000164068	ring finger protein 123	RNF123	up	2.85352e-13	5.49099e-11	EUR	GTEx v8	Esophagus_Gastroesophageal_Junction_eQTL	3	1059	1.71e-10	6.3e-08	0.000195506	0.0713064	0.928498	13.0212	rs2131108	rs9831648_KLHDC8B	0.0647186	8.62e-08	5e-08	5e-08	9.54e-13	rs9831648	KLHDC8B
ENSG00000164068	ring finger protein 123	RNF123	up	2.85352e-13	5.49099e-11	EUR	GTEx v8	Esophagus_Muscularis_eQTL	3	1059	6.68e-10	2.47e-07	0.000193007	0.0703821	0.929425	13.2054	rs13093525	rs9831648_KLHDC8B	0.109614	8.53e-08	5e-08	5e-08	3.11e-12	rs9831648	KLHDC8B
ENSG00000164068	ring finger protein 123	RNF123	up	2.85352e-13	5.49099e-11	EUR	GTEx v8	Lung_eQTL	3	1059	1.89e-14	6.98e-12	0.000189653	0.0691418	0.930669	13.4603	rs13093525	rs9831648_KLHDC8B	0.181527	8.53e-08	5e-08	5e-08	3.55e-17	rs9831648	KLHDC8B
ENSG00000164068	ring finger protein 123	RNF123	up	2.85352e-13	5.49099e-11	EUR	GTEx v8	Nerve_Tibial_eQTL	3	1059	7e-14	2.59e-11	0.000220198	0.0804386	0.919341	11.4291	rs6446286	rs9831648_KLHDC8B	0.0847305	1.09e-07	5e-08	5e-08	1.83e-16	rs9831648	KLHDC8B
ENSG00000164068	ring finger protein 123	RNF123	up	2.85352e-13	5.49099e-11	EUR	PsychENCODE	PsychENCODE_50PEER_eQTL	3	187	1.81e-09	2.24e-07	0.000629551	0.0771549	0.922215	11.9528	rs9869256	rs9831648_KLHDC8B	0.752031	1.03e-07	5e-08	5e-08	2.7e-12	rs9831648	KLHDC8B
ENSG00000164068	ring finger protein 123	RNF123	up	2.85352e-13	5.49099e-11	EUR	GTEx v8	Skin_Not_Sun_Exposed_Suprapubic_eQTL	3	1059	6.57e-09	2.43e-06	0.00019886	0.0725469	0.927252	12.7814	rs13093525	rs9831648_KLHDC8B	0.0772303	8.53e-08	5e-08	5e-08	1.15e-10	rs9831648	KLHDC8B
ENSG00000164068	ring finger protein 123	RNF123	up	2.85352e-13	5.49099e-11	EUR	GTEx v8	Skin_Not_Sun_Exposed_Suprapubic_eQTL	3	1333	2.13e-09	8.56e-07	0.00032739	0.130714	0.868958	6.64777	rs7637711	rs7621797_IP6K1	0.0563256	4.97e-08	5e-08	5e-08	8.5e-11	rs7621797	IP6K1
ENSG00000164068	ring finger protein 123	RNF123	up	2.85352e-13	5.49099e-11	EUR	GTEx v8	Skin_Sun_Exposed_Lower_leg_eQTL	3	1333	7.07e-08	2.84e-05	0.000214596	0.0853351	0.914422	10.7157	rs6790568	rs7621797_IP6K1	0.0482016	7.37e-08	5e-08	5e-08	5.22e-09	rs7621797	IP6K1
ENSG00000164068	ring finger protein 123	RNF123	up	2.85352e-13	5.49099e-11	EUR	GTEx v8	Thyroid_eQTL	3	1059	3.53e-12	1.3e-09	0.000202971	0.0740673	0.92573	12.4985	rs4855833	rs9831648_KLHDC8B	0.156188	1.02e-07	5e-08	5e-08	1.18e-14	rs9831648	KLHDC8B
ENSG00000198208	ribosomal protein S6 kinase like 1	RPS6KL1	down	4.17216e-06	0.00024927	EUR	GTEx v8	Stomach_eQTL	14	2073	2.27e-08	3.1e-05	0.000249191	0.340583	0.659137	1.93532	rs35641442	rs7152906_AREL1	0.451042	5.69e-09	5e-08	5e-08	8.48e-10	rs7152906	AREL1
ENSG00000124140	solute carrier family 12 member 5	SLC12A5	up	2.72563e-11	3.95938e-09	EUR	GTEx v8	Brain_Hippocampus_eQTL	20	2533	6.38e-08	0.000345761	1.53e-06	0.00728941	0.992363	136.138	rs13037326	rs13037326_NCOA5	0.266536	2.4e-10	5e-08	5e-08	1.86e-08	rs13037326	NCOA5
ENSG00000124140	solute carrier family 12 member 5	SLC12A5	up	2.72563e-11	3.95938e-09	EUR	GTEx v8	Brain_Putamen_basal_ganglia_eQTL	20	2537	1.21e-07	0.000654592	1.15e-06	0.00524099	0.994103	189.679	rs13037326	rs13037326_NCOA5	0.25549	2.4e-10	5e-08	5e-08	2.06e-08	rs13037326	NCOA5
ENSG00000124140	solute carrier family 12 member 5	SLC12A5	up	2.72563e-11	3.95938e-09	EUR	Qi et al. 2022	BrainMeta_cis_eQTL	20	2758	3.92e-60	2.12e-56	1.13e-06	0.0051243	0.994875	194.149	rs13037326	rs13037326_NCOA5	0.416016	2.4e-10	5e-08	5e-08	1.36e-61	rs13037326	NCOA5
ENSG00000124140	solute carrier family 12 member 5	SLC12A5	up	2.72563e-11	3.95938e-09	EUR	ROSMAP	ROSMAP_CMC_eQTL	20	2445	3.81e-37	2.07e-33	1.07e-06	0.00479716	0.995202	207.457	rs13037326	rs13037326_NCOA5	0.395676	2.4e-10	5e-08	5e-08	2.57e-36	rs13037326	NCOA5
ENSG00000232112	translation machinery associated 7 homolog	TMA7	up	9.28854e-11	1.25117e-08	EUR	Qi et al. 2022	BrainMeta_cis_eQTL	3	1215	5.05e-08	1.89e-05	0.000607132	0.226309	0.773065	3.41598	rs7617480	rs9831648_KLHDC8B	0.396194	1.68e-08	5e-08	5e-08	5.88e-09	rs9831648	KLHDC8B
ENSG00000232112	translation machinery associated 7 homolog	TMA7	up	9.28854e-11	1.25117e-08	EUR	GTEx v8	Muscle_Skeletal_eQTL	3	784	2.8e-13	4.12e-11	0.000447431	0.0647821	0.934771	14.4295	rs13084037	rs9831648_KLHDC8B	0.31924	1.72e-08	5e-08	5e-08	2.15e-15	rs9831648	KLHDC8B
ENSG00000213689	three prime repair exonuclease 1	TREX1	up	3.39459e-09	3.61854e-07	EUR	GTEx v8	Muscle_Skeletal_eQTL	3	808	1.61e-09	2.37e-07	0.00125852	0.184488	0.814253	4.41357	rs7631586	rs9831648_KLHDC8B	0.158105	4.17e-07	5e-08	5e-08	2.54e-12	rs9831648	KLHDC8B
ENSG00000213689	three prime repair exonuclease 1	TREX1	up	3.39459e-09	3.61854e-07	EUR	PsychENCODE	PsychENCODE_100HCP_eQTL	3	364	9.14e-15	6.75e-13	0.00130314	0.0953138	0.903383	9.47798	rs6446256	rs9831648_KLHDC8B	0.24104	4.79e-07	5e-08	5e-08	7.63e-18	rs9831648	KLHDC8B
ENSG00000213689	three prime repair exonuclease 1	TREX1	up	3.39459e-09	3.61854e-07	EUR	PsychENCODE	PsychENCODE_50PEER_eQTL	3	259	1.5e-11	3.99e-10	0.00657097	0.174073	0.819356	4.70697	rs6446256	rs9831648_KLHDC8B	0.105354	4.79e-07	5e-08	5e-08	6.51e-14	rs9831648	KLHDC8B
ENSG00000166166	tRNA methyltransferase 61A	TRMT61A	up	3.23139e-23	2.1027e-20	EUR	GTEx v8	Adipose_Visceral_Omentum_eQTL	14	2752	4.35e-08	0.0010409	2.61e-06	0.0613957	0.937561	15.2708	rs2756119	rs754287_TRMT61A	0.785763	3.86e-10	5e-08	5e-08	3.42e-08	rs754287	TRMT61A
ENSG00000166166	tRNA methyltransferase 61A	TRMT61A	up	3.23139e-23	2.1027e-20	EUR	GTEx v8	Artery_Aorta_eQTL	14	2752	1.83e-14	4.37e-10	2.27e-06	0.0532782	0.94672	17.7694	rs911554	rs754287_TRMT61A	0.841829	1.58e-10	5e-08	5e-08	1.07e-14	rs754287	TRMT61A
ENSG00000166166	tRNA methyltransferase 61A	TRMT61A	up	3.23139e-23	2.1027e-20	EUR	GTEx v8	Brain_Cortex_eQTL	14	2752	1.02e-07	0.002429	2.03e-06	0.0475137	0.950055	19.9954	rs2756119	rs754287_TRMT61A	0.429822	3.86e-10	5e-08	5e-08	5.12e-08	rs754287	TRMT61A
ENSG00000166166	tRNA methyltransferase 61A	TRMT61A	up	3.23139e-23	2.1027e-20	EUR	GTEx v8	Brain_Frontal_Cortex_BA9_eQTL	14	2751	9.62e-09	0.00023001	9.87e-07	0.0226352	0.977134	43.1687	rs2756119	rs754287_TRMT61A	0.202538	3.86e-10	5e-08	5e-08	7.22e-09	rs754287	TRMT61A
ENSG00000166166	tRNA methyltransferase 61A	TRMT61A	up	3.23139e-23	2.1027e-20	EUR	Qi et al. 2022	BrainMeta_cis_eQTL	14	2922	2.52e-46	6.1e-42	1.48e-06	0.0348164	0.965182	27.7221	rs2756119	rs754287_TRMT61A	0.999999	3.86e-10	5e-08	5e-08	7.39e-48	rs754287	TRMT61A
ENSG00000166166	tRNA methyltransferase 61A	TRMT61A	up	3.23139e-23	2.1027e-20	EUR	GTEx v8	Esophagus_Mucosa_eQTL	14	2752	3.54e-12	8.47e-08	1.11e-06	0.0255574	0.974441	38.1276	rs754287	rs754287_TRMT61A	0.193191	1.31e-10	5e-08	5e-08	1.48e-11	rs754287	TRMT61A
ENSG00000166166	tRNA methyltransferase 61A	TRMT61A	up	3.23139e-23	2.1027e-20	EUR	GTEx v8	Esophagus_Muscularis_eQTL	14	2752	3.82e-12	9.14e-08	1.17e-06	0.0269507	0.973048	36.1048	rs754287	rs754287_TRMT61A	0.311941	1.31e-10	5e-08	5e-08	1.07e-11	rs754287	TRMT61A
ENSG00000166166	tRNA methyltransferase 61A	TRMT61A	up	3.23139e-23	2.1027e-20	EUR	GTEx v8	Muscle_Skeletal_eQTL	14	2752	5.08e-10	1.22e-05	1.34e-06	0.0311705	0.968816	31.0812	rs911554	rs754287_TRMT61A	0.66777	1.58e-10	5e-08	5e-08	1.11e-09	rs754287	TRMT61A
ENSG00000166166	tRNA methyltransferase 61A	TRMT61A	up	3.23139e-23	2.1027e-20	EUR	GTEx v8	Nerve_Tibial_eQTL	14	2752	9.86e-18	2.36e-13	8.75e-07	0.0199504	0.980049	49.1244	rs2071407	rs754287_TRMT61A	0.682007	2.16e-10	5e-08	5e-08	7.44e-18	rs754287	TRMT61A
ENSG00000166166	tRNA methyltransferase 61A	TRMT61A	up	3.23139e-23	2.1027e-20	EUR	PsychENCODE	PsychENCODE_100HCP_eQTL	14	432	3.89e-43	7.67e-39	1.49e-06	0.0283906	0.971608	34.2229	rs2756119	rs754287_TRMT61A	0.999972	3.86e-10	5e-08	5e-08	5.46e-46	rs754287	TRMT61A
ENSG00000166166	tRNA methyltransferase 61A	TRMT61A	up	3.23139e-23	2.1027e-20	EUR	PsychENCODE	PsychENCODE_50PEER_eQTL	14	319	1.19e-30	2.32e-26	1.48e-06	0.0280056	0.971993	34.7071	rs2756119	rs754287_TRMT61A	0.992323	3.86e-10	5e-08	5e-08	1.33e-32	rs754287	TRMT61A
ENSG00000166166	tRNA methyltransferase 61A	TRMT61A	up	3.23139e-23	2.1027e-20	EUR	ROSMAP	ROSMAP_CMC_eQTL	14	2648	1.07e-10	2.58e-06	7.36e-06	0.175645	0.824345	4.69325	rs2071407	rs754287_TRMT61A	0.18801	2.16e-10	5e-08	5e-08	4.53e-10	rs754287	TRMT61A
ENSG00000166166	tRNA methyltransferase 61A	TRMT61A	up	3.23139e-23	2.1027e-20	EUR	GTEx v8	Skin_Sun_Exposed_Lower_leg_eQTL	14	2752	8.19e-09	0.000195906	3.92e-06	0.0928173	0.906983	9.7717	rs2403193	rs754287_TRMT61A	0.728204	3.65e-10	5e-08	5e-08	7.69e-09	rs754287	TRMT61A
ENSG00000166166	tRNA methyltransferase 61A	TRMT61A	up	3.23139e-23	2.1027e-20	EUR	GTEx v8	Spleen_eQTL	14	2752	8.82e-10	2.11e-05	3.08e-06	0.0727911	0.927185	12.7376	rs2756127	rs754287_TRMT61A	0.21719	2.15e-10	5e-08	5e-08	1.88e-09	rs754287	TRMT61A
ENSG00000166166	tRNA methyltransferase 61A	TRMT61A	up	3.23139e-23	2.1027e-20	EUR	GTEx v8	Whole_Blood_eQTL	14	2752	7.88e-12	1.88e-07	8.99e-07	0.0205311	0.979468	47.7065	rs754287	rs754287_TRMT61A	0.208127	1.31e-10	5e-08	5e-08	5.36e-11	rs754287	TRMT61A
ENSG00000137411	valyl-tRNA synthetase 2, mitochondrial	VARS2	up	4.94314e-08	4.18528e-06	EUR	ROSMAP	ROSMAP_CMC_eQTL	6	296	4.93e-13	1.16e-07	4.89e-07	0.114533	0.885466	7.73111	rs2596500	rs2596500_HLA-B	0.999925	1.15e-12	5e-08	5e-08	4.49e-12	rs2596500	HLA-B
ENSG00000137411	valyl-tRNA synthetase 2, mitochondrial	VARS2	up	4.94314e-08	4.18528e-06	EUR	GTEx v8	Skin_Sun_Exposed_Lower_leg_eQTL	6	320	7.13e-11	1.69e-05	4.14e-08	0.00879702	0.991186	112.673	rs2596500	rs2596500_HLA-B	0.999688	1.15e-12	5e-08	5e-08	7.45e-10	rs2596500	HLA-B
ENSG00000124613	zinc finger protein 391	ZNF391	up	3.51157e-05	0.00183855	EUR	GTEx v8	Adipose_Subcutaneous_eQTL	6	1156	6.16e-15	0.01141	5.01e-14	0.0918738	0.896716	9.76031	rs35016036	rs2232423_ZSCAN12	0.0895777	2.44e-18	5e-08	5e-08	1.84e-06	rs2232423	ZSCAN12
ENSG00000124613	zinc finger protein 391	ZNF391	up	3.51157e-05	0.00183855	EUR	GTEx v8	Cells_Cultured_fibroblasts_eQTL	6	1156	9.51e-16	0.00176141	5.68e-14	0.104325	0.893914	8.56859	rs35016036	rs2232423_ZSCAN12	0.108948	2.44e-18	5e-08	5e-08	4.58e-08	rs2232423	ZSCAN12
ENSG00000196812	zinc finger and SCAN domain containing 16	ZSCAN16	up	1.5029e-06	9.7669e-05	EUR	eQTLGen	eQTLGen_eQTL	6	460	1.34e-68	2.97e-61	1.18e-10	0.00161687	0.998383	617.48	rs56114371	rs56114371_POM121L2	0.999999	4.14e-14	5e-08	5e-08	1.29e-65	rs56114371	POM121L2
ENSG00000187987	zinc finger and SCAN domain containing 23	ZSCAN23	down	3.75761e-28	3.97689e-25	EUR	Qi et al. 2022	BrainMeta_cis_eQTL	6	495	2.44e-18	4.75e-11	7.91e-09	0.152923	0.847077	5.53925	rs72839445	rs56114371_POM121L2	0.896888	7.39e-14	5e-08	5e-08	2.96e-15	rs56114371	POM121L2
ENSG00000197062	zinc finger and SCAN domain containing 26	ZSCAN26	up	5.11062e-86	2.52414e-82	EUR	GTEx v8	Brain_Cerebellum_eQTL	6	118	1.09e-09	0.01504	2.77e-10	0.00283063	0.982129	346.965	rs56114371	rs56114371_POM121L2	0.565668	4.14e-14	5e-08	5e-08	1.06e-07	rs56114371	POM121L2
ENSG00000197062	zinc finger and SCAN domain containing 26	ZSCAN26	up	5.11062e-86	2.52414e-82	EUR	Qi et al. 2022	BrainMeta_cis_eQTL	6	495	1.22e-17	2.38e-10	1.62e-10	0.00214297	0.997857	465.642	rs56114371	rs56114371_POM121L2	0.701713	4.14e-14	5e-08	5e-08	1.27e-14	rs56114371	POM121L2
ENSG00000235109	zinc finger and SCAN domain containing 31	ZSCAN31	down	1.55382e-60	4.60459e-57	EUR	GTEx v8	Brain_Spinal_cord_cervical_c-1_eQTL	6	1421	7.82e-14	0.0149599	6.65e-13	0.126345	0.858695	6.79641	rs200949	rs200484_H2BC13	0.160339	3.61e-17	5e-08	5e-08	6.77e-08	rs200484	H2BC13
ENSG00000137185	zinc finger and SCAN domain containing 9	ZSCAN9	down	2.50037e-45	4.631e-42	EUR	GTEx v8	Brain_Cerebellum_eQTL	6	1602	2.76e-15	0.0129005	2.13e-14	0.0986514	0.888448	9.00594	rs2232423	rs2232423_ZSCAN12	0.0785348	1.14e-18	5e-08	5e-08	1.72e-07	rs2232423	ZSCAN12
ENSG00000137185	zinc finger and SCAN domain containing 9	ZSCAN9	down	2.50037e-45	4.631e-42	EUR	GTEx v8	Nerve_Tibial_eQTL	6	1602	2.91e-15	0.0136031	3.09e-14	0.143448	0.842949	5.87633	rs2232423	rs2232423_ZSCAN12	0.0640368	1.14e-18	5e-08	5e-08	2.13e-06	rs2232423	ZSCAN12
ENSG00000137185	zinc finger and SCAN domain containing 9	ZSCAN9	down	2.50037e-45	4.631e-42	EUR	GTEx v8	Pituitary_eQTL	6	1602	4.67e-15	0.0217964	1.94e-14	0.0895326	0.888671	9.92567	rs2232423	rs2232423_ZSCAN12	0.0766583	1.14e-18	5e-08	5e-08	3.12e-07	rs2232423	ZSCAN12
ENSG00000137185	zinc finger and SCAN domain containing 9	ZSCAN9	down	2.50037e-45	4.631e-42	EUR	GTEx v8	Pituitary_eQTL	6	234	3.29e-09	0.0452216	3.84e-10	0.0043352	0.950443	219.239	rs56114371	rs56114371_POM121L2	0.56541	4.14e-14	5e-08	5e-08	9.63e-07	rs56114371	POM121L2
ENSG00000137185	zinc finger and SCAN domain containing 9	ZSCAN9	down	2.50037e-45	4.631e-42	EUR	GTEx v8	Thyroid_eQTL	6	1602	1.61e-16	0.000751674	2.06e-14	0.0950018	0.904247	9.51821	rs2232423	rs2232423_ZSCAN12	0.0792289	1.14e-18	5e-08	5e-08	2.21e-08	rs2232423	ZSCAN12
