# Supplementary material for: Analysis of Genomic and Transcriptomic Data Revealed Key Genes and Processes in the Development of Major Depressive Disorder
Source: Int J Mol Sci. 2025 Sep 30;26(19):9557. doi: 10.3390/ijms26199557 (PMC12524790; doi:10.3390/ijms26199557)
Supplement: Supplementary file 1 [file ijms-26-09557-s001.zip › Table S7.xlsx]

## Sheet: Table S7
ensembl_id	gene_symbol	protein_name	direction	meta.p	meta.adj.p	source	tissue	topsnp	topsnp_chr	topsnp_bp	effect.allele	other.allele	freq	b_gwas	se_gwas	p_gwas	b_xqtl	se_xqtl	p_xqtl	b_smr	se_smr	p_smr	p_heidi	nsnp_heidi	fdr_smr
ENSG00000181915	ADO	2-aminoethanethiol dioxygenase	down	3.65183e-06	0.000219956	Other-eQTL	PsychENCODE_100HCP	rs224056	10	64497000	A	G	0.583499	0.0197	0.0044	6.32e-06	-0.347746	0.0398954	2.87e-18	-0.0566505	0.0142245	6.82e-05	0.426905	20	0.0185002
ENSG00000181915	ADO	2-aminoethanethiol dioxygenase	down	3.65183e-06	0.000219956	Other-eQTL	eQTLGen	rs224111	10	64552010	A	G	0.397614	-0.017	0.0044	0.000112	0.206958	0.00800712	2.64e-147	-0.0821421	0.0214965	0.000132815	0.218918	20	0.0178947
ENSG00000181915	ADO	2-aminoethanethiol dioxygenase	down	3.65183e-06	0.000219956	GTEx-eQTL	Muscle_Skeletal	rs224111	10	64552010	A	G	0.397614	-0.017	0.0044	0.000112	0.273083	0.0212479	8.36e-38	-0.0622521	0.0168246	0.000215548	0.14341	20	0.0393816
ENSG00000145020	AMT	aminomethyltransferase	down	3.08556e-46	6.53126e-43	GTEx-eQTL	Brain_Putamen_basal_ganglia	rs138084484	3	49483193	T	C	0.230616	0.0219	0.0049	8.31e-06	-0.476616	0.0680976	2.58e-12	-0.0459489	0.0121982	0.000165305	0.0098091	20	0.0452299
ENSG00000145020	AMT	aminomethyltransferase	down	3.08556e-46	6.53126e-43	GTEx-eQTL	Brain_Spinal_cord_cervical_c-1	rs4955427	3	49260646	C	T	0.765408	-0.0244	0.0049	5.53e-07	0.455335	0.0757662	1.86e-09	-0.0535869	0.0139754	0.00012589	0.0090934	20	0.0427666
ENSG00000145020	AMT	aminomethyltransferase	down	3.08556e-46	6.53126e-43	GTEx-eQTL	Brain_Cerebellar_Hemisphere	rs113741748	3	49490780	A	G	0.23161	0.0212	0.0049	1.73e-05	-0.556154	0.0573799	3.25e-22	-0.0381189	0.00964843	7.79e-05	0.00795291	20	0.0188908
ENSG00000145020	AMT	aminomethyltransferase	down	3.08556e-46	6.53126e-43	GTEx-eQTL	Brain_Caudate_basal_ganglia	rs2312462	3	49601255	C	T	0.76839	-0.0218	0.0049	8.17e-06	0.565679	0.0616979	4.8e-20	-0.0385378	0.00962811	6.26e-05	0.00696677	20	0.0221543
ENSG00000145020	AMT	aminomethyltransferase	down	3.08556e-46	6.53126e-43	GTEx-eQTL	Whole_Blood	rs11720657	3	49392620	G	A	0.76839	-0.0213	0.0049	1.37e-05	0.355135	0.0240382	2.16e-49	-0.0599772	0.0143824	3.04e-05	0.00553374	20	0.00901009
ENSG00000145020	AMT	aminomethyltransferase	down	3.08556e-46	6.53126e-43	GTEx-eQTL	Brain_Cerebellum	rs7622786	3	49518551	G	A	0.767396	-0.0213	0.0049	1.34e-05	0.722447	0.0557582	2.15e-38	-0.0294831	0.00715404	3.77e-05	0.00232292	20	0.0117751
ENSG00000145020	AMT	aminomethyltransferase	down	3.08556e-46	6.53126e-43	GTEx-eQTL	Brain_Frontal_Cortex_BA9	rs4855869	3	49488984	C	T	0.767396	-0.0221	0.0049	6.89e-06	0.475802	0.0532687	4.18e-19	-0.0464479	0.0115368	5.67e-05	0.00229227	20	0.0237214
ENSG00000145020	AMT	aminomethyltransferase	down	3.08556e-46	6.53126e-43	GTEx-eQTL	Pituitary	rs4855869	3	49488984	C	T	0.767396	-0.0221	0.0049	6.89e-06	0.561204	0.0482307	2.71e-31	-0.0393796	0.00936419	2.61e-05	0.00189252	20	0.0101348
ENSG00000145020	AMT	aminomethyltransferase	down	3.08556e-46	6.53126e-43	GTEx-eQTL	Brain_Cortex	rs113741748	3	49490780	A	G	0.23161	0.0212	0.0049	1.73e-05	-0.60093	0.0588026	1.62e-24	-0.0352787	0.00885467	6.77e-05	0.00188724	20	0.0294118
ENSG00000145020	AMT	aminomethyltransferase	down	3.08556e-46	6.53126e-43	GTEx-eQTL	Cells_Cultured_fibroblasts	rs13096474	3	49443081	C	T	0.767396	-0.0219	0.0049	8.26e-06	0.383864	0.0195546	8.51e-86	-0.0570515	0.0130916	1.31e-05	0.00109349	20	0.00628137
ENSG00000145020	AMT	aminomethyltransferase	down	3.08556e-46	6.53126e-43	GTEx-eQTL	Adipose_Visceral_Omentum	rs11720542	3	49357427	G	A	0.769384	-0.0214	0.0049	1.39e-05	0.388273	0.0220901	3.71e-69	-0.0551159	0.0130037	2.25e-05	0.000895974	20	0.00770531
ENSG00000145020	AMT	aminomethyltransferase	down	3.08556e-46	6.53126e-43	GTEx-eQTL	Nerve_Tibial	rs9817807	3	49442548	A	G	0.23161	0.0218	0.0049	8.09e-06	-0.426199	0.02091	2.39e-92	-0.0511498	0.0117677	1.38e-05	0.000635409	20	0.00670522
ENSG00000145020	AMT	aminomethyltransferase	down	3.08556e-46	6.53126e-43	GTEx-eQTL	Muscle_Skeletal	rs4955413	3	49410066	C	A	0.76839	-0.0205	0.0049	2.89e-05	0.307102	0.0185666	1.87e-61	-0.0667531	0.0164581	4.99e-05	0.000625403	20	0.0138415
ENSG00000145020	AMT	aminomethyltransferase	down	3.08556e-46	6.53126e-43	Other-eQTL	eQTLGen	rs3448	3	49396751	T	C	0.23161	0.0214	0.0049	1.26e-05	-0.499935	0.00863175	0	-0.0428056	0.00982911	1.33e-05	0.000554811	20	0.00345786
ENSG00000145020	AMT	aminomethyltransferase	down	3.08556e-46	6.53126e-43	GTEx-eQTL	Adipose_Subcutaneous	rs4955413	3	49410066	C	A	0.76839	-0.0205	0.0049	2.89e-05	0.404287	0.0220349	3.45e-75	-0.0507066	0.0124312	4.52e-05	0.00047438	20	0.0164763
ENSG00000145020	AMT	aminomethyltransferase	down	3.08556e-46	6.53126e-43	Other-eQTL	BrainMeta_cis_eQTL	rs4855869	3	49488984	T	C	0.232604	0.0221	0.0049	6.89e-06	-0.738995	0.0453467	1.04e-59	-0.0299055	0.00687988	1.38e-05	0.000251005	20	0.00488851
ENSG00000145020	AMT	aminomethyltransferase	down	3.08556e-46	6.53126e-43	GTEx-eQTL	Brain_Nucleus_accumbens_basal_ganglia	rs4855869	3	49488984	C	T	0.767396	-0.0221	0.0049	6.89e-06	0.405474	0.0487967	9.61e-17	-0.0545041	0.01375	7.37e-05	0.000127411	20	0.0235915
ENSG00000170209	ANKK1	ankyrin repeat and kinase domain containing 1	down	6.67227e-09	6.73936e-07	Other-eQTL	eQTLGen	rs6589371	11	113192797	T	C	0.134195	-0.0229	0.0063	0.0002874	0.367095	0.0115661	4.53e-221	-0.0623816	0.0172739	0.000304649	0.471866	20	0.0312605
ENSG00000170209	ANKK1	ankyrin repeat and kinase domain containing 1	down	6.67227e-09	6.73936e-07	GTEx-eQTL	Adipose_Visceral_Omentum	rs34601878	11	113260898	A	G	0.528827	-0.0225	0.0043	1.9e-07	0.352847	0.0474694	1.06e-13	-0.063767	0.0149033	1.88e-05	0.463292	20	0.0071131
ENSG00000170209	ANKK1	ankyrin repeat and kinase domain containing 1	down	6.67227e-09	6.73936e-07	GTEx-eQTL	Muscle_Skeletal	rs2186800	11	113242860	A	G	0.538767	-0.021	0.0043	1.18e-06	0.392635	0.0435636	2.01e-19	-0.0534848	0.0124561	1.76e-05	0.387637	20	0.00680996
ENSG00000170209	ANKK1	ankyrin repeat and kinase domain containing 1	down	6.67227e-09	6.73936e-07	GTEx-eQTL	Whole_Blood	rs11214603	11	113279922	A	G	0.543738	-0.0235	0.0043	4.8e-08	0.359907	0.0348885	5.97e-25	-0.0652946	0.0135206	1.37e-06	0.0840135	20	0.001068
ENSG00000170209	ANKK1	ankyrin repeat and kinase domain containing 1	down	6.67227e-09	6.73936e-07	GTEx-eQTL	Nerve_Tibial	rs2186799	11	113242533	T	G	0.531809	-0.0203	0.0043	2.71e-06	0.664313	0.0469016	1.53e-45	-0.0305579	0.00682293	7.51e-06	0.0243204	20	0.00400682
ENSG00000196912	ANKRD36B	ankyrin repeat domain 36B	up	1.73996e-12	2.96334e-10	Other-eQTL	BrainMeta_cis_eQTL	rs6750197	2	98166183	C	T	0.355865	0.0167	0.0046	0.0003051	1.14381	0.0278573	0	0.0146003	0.00403733	0.000298814	0.220778	20	0.0377038
ENSG00000196912	ANKRD36B	ankyrin repeat domain 36B	up	1.73996e-12	2.96334e-10	Other-eQTL	eQTLGen	rs6718109	2	98175863	T	C	0.350895	0.0165	0.0046	0.0003291	0.6804	0.0166804	0	0.0242504	0.00678682	0.000352689	0.0488631	20	0.0342278
ENSG00000196912	ANKRD36B	ankyrin repeat domain 36B	up	1.73996e-12	2.96334e-10	GTEx-eQTL	Nerve_Tibial	rs13034764	2	98174127	G	C	0.649105	-0.0169	0.0046	0.0002372	-0.761787	0.0359467	1.13e-99	0.0221847	0.0061285	0.000294696	0.0422042	20	0.0424959
ENSG00000119682	AREL1	apoptosis resistant E3 ubiquitin protein ligase 1	down	4.00463e-26	3.12298e-23	GTEx-eQTL	Brain_Frontal_Cortex_BA9	rs35641442	14	75207263	A	G	0.472167	0.0251	0.0043	5.69e-09	-0.168775	0.0274239	7.54e-10	-0.148719	0.035115	2.28e-05	0.495451	20	0.0124394
ENSG00000119682	AREL1	apoptosis resistant E3 ubiquitin protein ligase 1	down	4.00463e-26	3.12298e-23	GTEx-eQTL	Brain_Cerebellar_Hemisphere	rs17782683	14	75167706	G	A	0.531809	0.0252	0.0043	4.19e-09	-0.273408	0.0546173	5.56e-07	-0.0921699	0.024215	0.000141049	0.436356	10	0.0281773
ENSG00000119682	AREL1	apoptosis resistant E3 ubiquitin protein ligase 1	down	4.00463e-26	3.12298e-23	Other-eQTL	PsychENCODE_100HCP	rs11621186	14	75120628	T	C	0.517893	0.0252	0.0043	4.86e-09	-0.536209	0.0363801	3.62e-49	-0.0469966	0.00862992	5.16e-08	0.314322	20	7.87e-05
ENSG00000119682	AREL1	apoptosis resistant E3 ubiquitin protein ligase 1	down	4.00463e-26	3.12298e-23	Other-eQTL	BrainMeta_cis_eQTL	rs17782683	14	75167706	A	G	0.468191	-0.0252	0.0043	4.19e-09	0.674337	0.0285485	2.36e-123	-0.03737	0.00656997	1.29e-08	0.240567	20	1.74e-05
ENSG00000196372	ASB13	ankyrin repeat and SOCS box containing 13	up	0.00042291	0.0172624	Other-eQTL	BrainMeta_cis_eQTL	rs12572930	10	5706937	T	A	0.225646	0.0181	0.005	0.00032	0.761773	0.0325205	2.41e-121	0.0237604	0.00664155	0.000346854	0.571917	20	0.0403317
ENSG00000213676	ATF6B	activating transcription factor 6 beta	up	0.000633128	0.0248176	Other-eQTL	eQTLGen	rs2596500	6	31321267	C	A	0.084493	-0.0453	0.0064	1.15e-12	0.268912	0.024324	2.06e-28	-0.168457	0.0282596	2.51e-09	0.00581687	20	2.38e-06
ENSG00000187676	B3GLCT	beta 3-glucosyltransferase	down	2.19689e-12	3.57707e-10	Other-eQTL	BrainMeta_cis_eQTL	rs1849164	13	31852897	A	T	0.293241	-0.0238	0.0047	5.06e-07	0.660504	0.0312197	2.4e-99	-0.0360331	0.00731677	8.45e-07	0.0311802	20	0.000468629
ENSG00000026950	BTN3A1	butyrophilin subfamily 3 member A1	down	0.000732483	0.0281901	GTEx-eQTL	Brain_Cortex	rs3799379	6	26404694	T	C	0.44831	-0.0205	0.0044	2.53e-06	0.327354	0.0548351	2.38e-09	-0.0626233	0.0170501	0.000239803	0.0113948	20	0.0477408
ENSG00000026950	BTN3A1	butyrophilin subfamily 3 member A1	down	0.000732483	0.0281901	Other-eQTL	BrainMeta_cis_eQTL	rs3208733	6	26414425	T	C	0.450298	-0.0202	0.0044	3.63e-06	0.392907	0.038569	2.26e-24	-0.0514116	0.0122832	2.85e-05	0.00305418	20	0.00821554
ENSG00000026950	BTN3A1	butyrophilin subfamily 3 member A1	down	0.000732483	0.0281901	GTEx-eQTL	Adipose_Visceral_Omentum	rs2076029	6	26390830	C	T	0.43837	-0.0205	0.0044	2.59e-06	0.267593	0.0253308	4.38e-26	-0.0766089	0.017971	2.02e-05	0.00141026	20	0.00725421
ENSG00000026950	BTN3A1	butyrophilin subfamily 3 member A1	down	0.000732483	0.0281901	GTEx-eQTL	Nerve_Tibial	rs3208733	6	26414425	T	C	0.450298	-0.0202	0.0044	3.63e-06	0.30514	0.0236531	4.47e-38	-0.0661991	0.0153055	1.52e-05	0.000788307	20	0.00707053
ENSG00000026950	BTN3A1	butyrophilin subfamily 3 member A1	down	0.000732483	0.0281901	Other-eQTL	eQTLGen	rs4320356	6	26423560	T	C	0.450298	-0.021	0.0044	1.41e-06	0.351049	0.00777621	0	-0.0598208	0.0126037	2.07e-06	6.21e-05	20	0.000741762
ENSG00000186470	BTN3A2	butyrophilin subfamily 3 member A2	up	1.15243e-96	8.53778e-93	GTEx-eQTL	Brain_Spinal_cord_cervical_c-1	rs72841536	6	26378288	A	T	0.111332	-0.0462	0.0066	1.95e-12	-1.08032	0.12795	3.08e-17	0.0427651	0.00793583	7.09e-08	0.2738	20	0.00016861
ENSG00000186470	BTN3A2	butyrophilin subfamily 3 member A2	up	1.15243e-96	8.53778e-93	GTEx-eQTL	Pituitary	rs72841536	6	26378288	A	T	0.111332	-0.0462	0.0066	1.95e-12	-1.32783	0.109901	1.31e-33	0.0347936	0.00574448	1.39e-09	0.121368	20	3.51e-06
ENSG00000186470	BTN3A2	butyrophilin subfamily 3 member A2	up	1.15243e-96	8.53778e-93	GTEx-eQTL	Brain_Amygdala	rs9393703	6	26356951	C	T	0.112326	-0.046	0.0065	1.84e-12	-1.04411	0.124074	3.92e-17	0.0440567	0.00813415	6.09e-08	0.0563966	20	0.000117334
ENSG00000186470	BTN3A2	butyrophilin subfamily 3 member A2	up	1.15243e-96	8.53778e-93	GTEx-eQTL	Brain_Hippocampus	rs9393703	6	26356951	C	T	0.112326	-0.046	0.0065	1.84e-12	-1.04398	0.116865	4.14e-19	0.0440621	0.00794315	2.9e-08	0.0535091	20	8.2e-05
ENSG00000186470	BTN3A2	butyrophilin subfamily 3 member A2	up	1.15243e-96	8.53778e-93	GTEx-eQTL	Brain_Substantia_nigra	rs9393703	6	26356951	C	T	0.112326	-0.046	0.0065	1.84e-12	-1.11643	0.166105	1.8e-11	0.0412028	0.00845441	1.1e-06	0.0509976	20	0.00132017
ENSG00000186470	BTN3A2	butyrophilin subfamily 3 member A2	up	1.15243e-96	8.53778e-93	Other-eQTL	eQTLGen	rs9357006	6	26364628	C	A	0.112326	-0.0458	0.0065	2.21e-12	-1.34457	0.010194	0	0.034063	0.00484116	1.98e-12	0.0343673	20	7.96e-09
ENSG00000186470	BTN3A2	butyrophilin subfamily 3 member A2	up	1.15243e-96	8.53778e-93	GTEx-eQTL	Brain_Anterior_cingulate_cortex_BA24	rs9393703	6	26356951	C	T	0.112326	-0.046	0.0065	1.84e-12	-1.13886	0.121858	9.12e-21	0.0403913	0.00715917	1.68e-08	0.0324169	20	4.63e-05
ENSG00000186470	BTN3A2	butyrophilin subfamily 3 member A2	up	1.15243e-96	8.53778e-93	GTEx-eQTL	Brain_Hypothalamus	rs9393703	6	26356951	C	T	0.112326	-0.046	0.0065	1.84e-12	-1.09149	0.132803	2.05e-16	0.0421442	0.0078586	8.19e-08	0.0315129	20	0.00012568
ENSG00000186470	BTN3A2	butyrophilin subfamily 3 member A2	up	1.15243e-96	8.53778e-93	GTEx-eQTL	Brain_Cerebellar_Hemisphere	rs9393703	6	26356951	C	T	0.112326	-0.046	0.0065	1.84e-12	-1.12167	0.125391	3.71e-19	0.0410103	0.00738912	2.86e-08	0.0299767	20	3.71e-05
ENSG00000186470	BTN3A2	butyrophilin subfamily 3 member A2	up	1.15243e-96	8.53778e-93	GTEx-eQTL	Brain_Cortex	rs9393703	6	26356951	C	T	0.112326	-0.046	0.0065	1.84e-12	-0.980376	0.0983589	2.12e-23	0.0469208	0.00813133	7.91e-09	0.0186662	20	1.89e-05
ENSG00000186470	BTN3A2	butyrophilin subfamily 3 member A2	up	1.15243e-96	8.53778e-93	GTEx-eQTL	Brain_Frontal_Cortex_BA9	rs9393703	6	26356951	C	T	0.112326	-0.046	0.0065	1.84e-12	-1.09944	0.109197	7.62e-24	0.0418395	0.00722643	7.05e-09	0.0138364	20	2.65e-05
ENSG00000186470	BTN3A2	butyrophilin subfamily 3 member A2	up	1.15243e-96	8.53778e-93	GTEx-eQTL	Brain_Putamen_basal_ganglia	rs72841536	6	26378288	A	T	0.111332	-0.0462	0.0066	1.95e-12	-1.10589	0.129202	1.13e-17	0.0417763	0.0077097	6e-08	0.0135221	20	0.000213581
ENSG00000186470	BTN3A2	butyrophilin subfamily 3 member A2	up	1.15243e-96	8.53778e-93	GTEx-eQTL	Brain_Nucleus_accumbens_basal_ganglia	rs72841536	6	26378288	A	T	0.111332	-0.0462	0.0066	1.95e-12	-1.03057	0.105787	2e-22	0.0448296	0.00788605	1.31e-08	0.00998422	20	2.73e-05
ENSG00000186470	BTN3A2	butyrophilin subfamily 3 member A2	up	1.15243e-96	8.53778e-93	GTEx-eQTL	Brain_Caudate_basal_ganglia	rs9393703	6	26356951	C	T	0.112326	-0.046	0.0065	1.84e-12	-1.08229	0.109394	4.44e-23	0.0425025	0.00738411	8.62e-09	0.00925621	20	3.66e-05
ENSG00000186470	BTN3A2	butyrophilin subfamily 3 member A2	up	1.15243e-96	8.53778e-93	GTEx-eQTL	Cells_EBV-transformed_lymphocytes	rs28551159	6	26376368	G	A	0.110338	-0.0459	0.0066	2.95e-12	-1.39295	0.122139	3.97e-30	0.0329516	0.00554962	2.89e-09	0.00619827	20	7.6e-06
ENSG00000186470	BTN3A2	butyrophilin subfamily 3 member A2	up	1.15243e-96	8.53778e-93	GTEx-eQTL	Adipose_Visceral_Omentum	rs9393710	6	26367833	G	A	0.112326	-0.0458	0.0065	2.33e-12	-1.12633	0.0537748	2.07e-97	0.040663	0.00608875	2.42e-11	0.00613206	20	1.74e-07
ENSG00000186470	BTN3A2	butyrophilin subfamily 3 member A2	up	1.15243e-96	8.53778e-93	GTEx-eQTL	Brain_Cerebellum	rs72841536	6	26378288	A	T	0.111332	-0.0462	0.0066	1.95e-12	-1.16646	0.105976	3.54e-28	0.039607	0.00670546	3.49e-09	0.0058033	20	7.27e-06
ENSG00000186470	BTN3A2	butyrophilin subfamily 3 member A2	up	1.15243e-96	8.53778e-93	GTEx-eQTL	Muscle_Skeletal	rs9393710	6	26367833	G	A	0.112326	-0.0458	0.0065	2.33e-12	-1.24805	0.0556636	2.44e-111	0.0366972	0.00545925	1.79e-11	0.00161831	20	1.44e-07
ENSG00000186470	BTN3A2	butyrophilin subfamily 3 member A2	up	1.15243e-96	8.53778e-93	GTEx-eQTL	Nerve_Tibial	rs9393710	6	26367833	G	A	0.112326	-0.0458	0.0065	2.33e-12	-1.1287	0.0478966	8.74e-123	0.0405777	0.00601076	1.47e-11	0.00119401	20	1.57e-07
ENSG00000186470	BTN3A2	butyrophilin subfamily 3 member A2	up	1.15243e-96	8.53778e-93	GTEx-eQTL	Whole_Blood	rs9393710	6	26367833	G	A	0.112326	-0.0458	0.0065	2.33e-12	-1.046	0.0414105	8.95e-141	0.0437859	0.0064514	1.14e-11	0.0010051	20	8.92e-08
ENSG00000186470	BTN3A2	butyrophilin subfamily 3 member A2	up	1.15243e-96	8.53778e-93	Other-eQTL	BrainMeta_cis_eQTL	rs71557332	6	26356853	T	C	0.112326	-0.046	0.0065	1.84e-12	-1.31059	0.0719381	3.69e-74	0.0350987	0.00532065	4.2e-11	0.000873567	20	2.28e-07
ENSG00000186470	BTN3A2	butyrophilin subfamily 3 member A2	up	1.15243e-96	8.53778e-93	GTEx-eQTL	Cells_Cultured_fibroblasts	rs9393710	6	26367833	G	A	0.112326	-0.0458	0.0065	2.33e-12	-1.35163	0.0626978	4.47e-103	0.033885	0.00505936	2.12e-11	0.000300993	20	1.93e-07
ENSG00000186470	BTN3A2	butyrophilin subfamily 3 member A2	up	1.15243e-96	8.53778e-93	GTEx-eQTL	Adipose_Subcutaneous	rs28551159	6	26376368	G	A	0.110338	-0.0459	0.0066	2.95e-12	-1.21453	0.0484576	1.24e-138	0.0377924	0.00563952	2.06e-11	0.000169963	20	1.88e-07
ENSG00000111801	BTN3A3	butyrophilin subfamily 3 member A3	down	2.50284e-16	6.8675e-14	GTEx-eQTL	Brain_Cortex	rs58825580	6	26365679	G	T	0.119284	-0.0472	0.0064	1.38e-13	0.54012	0.106532	3.98e-07	-0.087388	0.0209163	2.94e-05	0.766931	20	0.0175653
ENSG00000111801	BTN3A3	butyrophilin subfamily 3 member A3	down	2.50284e-16	6.8675e-14	GTEx-eQTL	Brain_Cerebellar_Hemisphere	rs1624440	6	26433329	A	G	0.56163	-0.0197	0.0043	4.9e-06	0.611413	0.0919695	2.97e-11	-0.0322204	0.00854116	0.000161702	0.224569	20	0.0311067
ENSG00000111801	BTN3A3	butyrophilin subfamily 3 member A3	down	2.50284e-16	6.8675e-14	GTEx-eQTL	Brain_Cerebellum	rs742090	6	26415637	C	A	0.56163	-0.019	0.0043	1.07e-05	0.647912	0.0842836	1.5e-14	-0.029325	0.00765494	0.000127698	0.0276061	20	0.0306867
ENSG00000172247	C1QTNF4	C1q and TNF related 4	up	3.73707e-07	2.75484e-05	GTEx-eQTL	Brain_Cerebellar_Hemisphere	rs11605348	11	47606483	A	G	0.353877	-0.0204	0.0045	6.47e-06	-0.411893	0.0625677	4.61e-11	0.0495274	0.013265	0.000188693	0.578965	20	0.032669
ENSG00000172247	C1QTNF4	C1q and TNF related 4	up	3.73707e-07	2.75484e-05	Other-eQTL	eQTLGen	rs1317149	11	47486885	T	C	0.356859	-0.0194	0.0045	1.58e-05	-0.458121	0.00884103	0	0.0423469	0.00985667	1.74e-05	0.278512	20	0.00391422
ENSG00000172247	C1QTNF4	C1q and TNF related 4	up	3.73707e-07	2.75484e-05	GTEx-eQTL	Whole_Blood	rs4752857	11	47655752	T	C	0.353877	-0.0209	0.0045	3.39e-06	-0.542892	0.0456616	1.34e-32	0.0384975	0.00889893	1.52e-05	0.185158	20	0.00563328
ENSG00000172247	C1QTNF4	C1q and TNF related 4	up	3.73707e-07	2.75484e-05	GTEx-eQTL	Adipose_Subcutaneous	rs2030166	11	47602729	T	C	0.356859	-0.0205	0.0045	5.23e-06	-0.600297	0.0352332	4.31e-65	0.0341498	0.00775963	1.08e-05	0.160434	20	0.00654269
ENSG00000172247	C1QTNF4	C1q and TNF related 4	up	3.73707e-07	2.75484e-05	GTEx-eQTL	Muscle_Skeletal	rs11039327	11	47674084	T	A	0.355865	-0.0188	0.0045	2.88e-05	-0.594797	0.0430163	1.75e-43	0.0316074	0.00790339	6.36e-05	0.0936132	20	0.0167514
ENSG00000172247	C1QTNF4	C1q and TNF related 4	up	3.73707e-07	2.75484e-05	GTEx-eQTL	Cells_Cultured_fibroblasts	rs4752856	11	47648042	A	G	0.353877	-0.0205	0.0045	5.33e-06	-0.530342	0.0515027	7.24e-25	0.0386543	0.00927835	3.1e-05	0.0275324	20	0.0125238
ENSG00000224389	C4B	complement C4B (Chido/Rodgers blood group)	down	1.00612e-09	1.19262e-07	GTEx-eQTL	Brain_Cerebellum	rs2596500	6	31321267	C	A	0.084493	-0.0453	0.0064	1.15e-12	0.6107	0.124611	9.54e-07	-0.0741772	0.0184095	5.59e-05	0.738682	3	0.0158887
ENSG00000224389	C4B	complement C4B (Chido/Rodgers blood group)	down	1.00612e-09	1.19262e-07	GTEx-eQTL	Muscle_Skeletal	rs2596500	6	31321267	C	A	0.084493	-0.0453	0.0064	1.15e-12	0.328385	0.0620341	1.2e-07	-0.137948	0.032541	2.24e-05	0.616662	4	0.00819691
ENSG00000224389	C4B	complement C4B (Chido/Rodgers blood group)	down	1.00612e-09	1.19262e-07	GTEx-eQTL	Whole_Blood	rs2596500	6	31321267	C	A	0.084493	-0.0453	0.0064	1.15e-12	0.912628	0.0832431	5.73e-28	-0.0496369	0.00834724	2.74e-09	0.0626669	20	1.07e-05
ENSG00000224389	C4B	complement C4B (Chido/Rodgers blood group)	down	1.00612e-09	1.19262e-07	GTEx-eQTL	Cells_Cultured_fibroblasts	rs2854275	6	32628428	A	C	0.10338	-0.0321	0.0063	3.75e-07	0.490823	0.049322	2.49e-23	-0.0654004	0.0144202	5.75e-06	0.0565548	20	0.00333606
ENSG00000224389	C4B	complement C4B (Chido/Rodgers blood group)	down	1.00612e-09	1.19262e-07	Other-eQTL	eQTLGen	rs2596500	6	31321267	C	A	0.084493	-0.0453	0.0064	1.15e-12	0.939521	0.0296117	6.39e-221	-0.0482161	0.00697943	4.9e-12	0.0133672	20	1.58e-08
ENSG00000177352	CCDC71	coiled-coil domain containing 71	up	4.51789e-06	0.000267766	GTEx-eQTL	Brain_Cerebellar_Hemisphere	rs4499638	3	49202782	G	C	0.645129	-0.0194	0.0044	1.19e-05	-0.562139	0.0618042	9.42e-20	0.034511	0.00869842	7.26e-05	8.18e-05	20	0.0188616
ENSG00000177352	CCDC71	coiled-coil domain containing 71	up	4.51789e-06	0.000267766	GTEx-eQTL	Brain_Cerebellum	rs4499638	3	49202782	G	C	0.645129	-0.0194	0.0044	1.19e-05	-0.473226	0.0521551	1.15e-19	0.0409952	0.0103375	7.32e-05	2.55e-05	20	0.0191666
ENSG00000101017	CD40	CD40 molecule	down	3.81116e-08	3.32177e-06	GTEx-eQTL	Adipose_Visceral_Omentum	rs6074022	20	44740196	T	C	0.742545	-0.0247	0.005	8.23e-07	0.429634	0.0493727	3.26e-18	-0.0574908	0.0133824	1.74e-05	0.162824	20	0.00694621
ENSG00000101017	CD40	CD40 molecule	down	3.81116e-08	3.32177e-06	GTEx-eQTL	Nerve_Tibial	rs1883832	20	44746982	C	T	0.740557	-0.0245	0.005	9.18e-07	0.316192	0.0396427	1.51e-15	-0.0774846	0.0185589	2.98e-05	0.153284	20	0.0109614
ENSG00000101017	CD40	CD40 molecule	down	3.81116e-08	3.32177e-06	Other-eQTL	BrainMeta_cis_eQTL	rs4239702	20	44749251	T	C	0.287276	0.0218	0.0048	6.3e-06	-0.360553	0.0306167	5.17e-32	-0.0604627	0.0142686	2.26e-05	0.071835	20	0.00707708
ENSG00000123219	CENPK	centromere protein K	down	8.04829e-06	0.000462215	Other-eQTL	eQTLGen	rs432206	5	64858687	G	C	0.400596	0.0167	0.0045	0.0001955	0.967579	0.00612133	0	0.0172596	0.00465206	0.000207187	0.0883778	20	0.0240026
ENSG00000123219	CENPK	centromere protein K	down	8.04829e-06	0.000462215	GTEx-eQTL	Whole_Blood	rs432206	5	64858687	C	G	0.599404	-0.0167	0.0045	0.0001955	-0.427684	0.026486	1.18e-58	0.0390475	0.0107961	0.000298243	0.047066	20	0.0406223
ENSG00000115561	CHMP3	charged multivesicular body protein 3	up	7.2429e-08	5.99542e-06	GTEx-eQTL	Nerve_Tibial	rs80204694	2	86806765	C	A	0.139165	0.0265	0.0059	7.5e-06	0.369462	0.0338801	1.09e-27	0.0717259	0.0172707	3.28e-05	0.20466	20	0.0112932
ENSG00000115561	CHMP3	charged multivesicular body protein 3	up	7.2429e-08	5.99542e-06	GTEx-eQTL	Brain_Nucleus_accumbens_basal_ganglia	rs111905805	2	86835580	G	A	0.138171	0.0255	0.0059	1.56e-05	0.257683	0.0370257	3.41e-12	0.0989588	0.0269523	0.000241008	0.189752	20	0.0481341
ENSG00000115561	CHMP3	charged multivesicular body protein 3	up	7.2429e-08	5.99542e-06	GTEx-eQTL	Brain_Caudate_basal_ganglia	rs1003207	2	86815355	T	A	0.139165	0.0262	0.0059	8.27e-06	0.284599	0.0405405	2.22e-12	0.0920594	0.0245304	0.000174819	0.115011	20	0.0370967
ENSG00000115561	CHMP3	charged multivesicular body protein 3	up	7.2429e-08	5.99542e-06	GTEx-eQTL	Cells_Cultured_fibroblasts	rs60717666	2	86706834	A	G	0.139165	0.0254	0.0059	1.45e-05	0.487327	0.0363103	4.54e-41	0.0521211	0.0127145	4.14e-05	0.0722475	20	0.0129822
ENSG00000115561	CHMP3	charged multivesicular body protein 3	up	7.2429e-08	5.99542e-06	GTEx-eQTL	Adipose_Subcutaneous	rs60717666	2	86706834	A	G	0.139165	0.0254	0.0059	1.45e-05	0.352398	0.0313804	2.91e-29	0.0720776	0.0179305	5.82e-05	0.0689129	20	0.0196428
ENSG00000174080	CTSF	cathepsin F	down	7.45209e-11	1.01301e-08	GTEx-eQTL	Nerve_Tibial	rs560556	11	66338118	G	A	0.549702	-0.0181	0.0043	2.64e-05	0.224347	0.0237679	3.76e-21	-0.0806786	0.0209862	0.000120864	0.220434	20	0.0244341
ENSG00000133216	EPHB2	EPH receptor B2	down	7.07482e-06	0.000411089	Other-eQTL	BrainMeta_cis_eQTL	rs2869511	1	23140700	C	T	0.285288	0.0179	0.0047	0.000122	-0.329471	0.0307998	1.05e-26	-0.0543294	0.0151424	0.000333355	0.628345	20	0.0391805
ENSG00000133216	EPHB2	EPH receptor B2	down	7.07482e-06	0.000411089	GTEx-eQTL	Brain_Caudate_basal_ganglia	rs35801029	1	23142053	T	C	0.71173	-0.0186	0.0047	6.6e-05	0.704751	0.0736066	1.02e-21	-0.0263923	0.00721624	0.00025484	0.304787	20	0.0450641
ENSG00000117868	ESYT2	extended synaptotagmin 2	up	7.72577e-15	1.76112e-12	GTEx-eQTL	Cells_Cultured_fibroblasts	rs11761517	7	158532706	T	C	0.469185	-0.0189	0.0044	1.41e-05	-0.250882	0.0265986	4.02e-21	0.0753342	0.0192712	9.26e-05	0.272306	20	0.0209236
ENSG00000117868	ESYT2	extended synaptotagmin 2	up	7.72577e-15	1.76112e-12	Other-eQTL	eQTLGen	rs11761517	7	158532706	T	C	0.469185	-0.0189	0.0044	1.41e-05	-0.367075	0.00773161	0	0.0514882	0.0120356	1.89e-05	0.0788046	20	0.00410578
ENSG00000144199	FAHD2B	fumarylacetoacetate hydrolase domain containing 2B	down	4.80251e-15	1.14772e-12	Other-eQTL	BrainMeta_cis_eQTL	rs1257100	2	97770180	G	A	0.207753	0.0195	0.0052	0.0001832	-0.738565	0.0451682	4.25e-60	-0.0264026	0.00722347	0.000257072	0.526846	20	0.0329517
ENSG00000144199	FAHD2B	fumarylacetoacetate hydrolase domain containing 2B	down	4.80251e-15	1.14772e-12	GTEx-eQTL	Muscle_Skeletal	rs28404646	2	97882648	A	G	0.199801	0.0211	0.0054	9.18e-05	-0.325097	0.0276753	7.33e-32	-0.0649037	0.0175053	0.000209177	0.163895	20	0.0391063
ENSG00000144199	FAHD2B	fumarylacetoacetate hydrolase domain containing 2B	down	4.80251e-15	1.14772e-12	GTEx-eQTL	Brain_Cerebellar_Hemisphere	rs1257109	2	97776627	A	C	0.789264	-0.0212	0.0052	5.3e-05	0.463624	0.0585331	2.36e-15	-0.0457267	0.0126145	0.000289048	0.129376	20	0.0469161
ENSG00000196666	FAM180B	family with sequence similarity 180 member B	down	4.43854e-11	6.20433e-09	Other-eQTL	PsychENCODE_100HCP	rs2868459	11	47454972	G	C	0.332008	-0.0196	0.0046	1.85e-05	0.340346	0.0417335	3.49e-16	-0.0575885	0.0152492	0.000159055	0.427868	20	0.0329244
ENSG00000196666	FAM180B	family with sequence similarity 180 member B	down	4.43854e-11	6.20433e-09	GTEx-eQTL	Brain_Cerebellum	rs12363232	11	47623890	T	C	0.353877	-0.0204	0.0045	6.41e-06	0.509433	0.084354	1.55e-09	-0.0400445	0.0110451	0.000288359	0.0714578	20	0.0486937
ENSG00000237765	FAM200B	family with sequence similarity 200 member B	down	2.07066e-08	1.91756e-06	GTEx-eQTL	Nerve_Tibial	rs13133213	4	15646794	G	A	0.50497	0.0197	0.0043	4.43e-06	-0.157825	0.0268258	4.02e-09	-0.124822	0.0345317	0.000300693	0.0403425	20	0.0427826
ENSG00000086205	FOLH1	folate hydrolase 1	up	1.51165e-20	6.22168e-18	Other-eQTL	PsychENCODE_100HCP	rs202717	11	49195921	C	T	0.225646	0.0189	0.005	0.0001714	0.501407	0.0392561	2.33e-37	0.0376939	0.0103995	0.000289403	0.367548	20	0.0471264
ENSG00000139433	GLTP	glycolipid transfer protein	down	1.57316e-26	1.29497e-23	GTEx-eQTL	Adipose_Visceral_Omentum	rs2193535	12	110297302	C	A	0.56163	0.0172	0.0043	7.12e-05	-0.273247	0.0317764	8.04e-18	-0.0629467	0.0173559	0.000286941	0.166635	20	0.0468887
ENSG00000139433	GLTP	glycolipid transfer protein	down	1.57316e-26	1.29497e-23	GTEx-eQTL	Muscle_Skeletal	rs2193535	12	110297302	C	A	0.56163	0.0172	0.0043	7.12e-05	-0.24839	0.0299651	1.14e-16	-0.0692459	0.0192216	0.000315168	0.164486	20	0.0495874
ENSG00000139433	GLTP	glycolipid transfer protein	down	1.57316e-26	1.29497e-23	GTEx-eQTL	Cells_Cultured_fibroblasts	rs2193535	12	110297302	C	A	0.56163	0.0172	0.0043	7.12e-05	-0.404531	0.0224998	2.83e-72	-0.0425184	0.0108895	9.44e-05	0.0422879	20	0.0209236
ENSG00000139433	GLTP	glycolipid transfer protein	down	1.57316e-26	1.29497e-23	Other-eQTL	eQTLGen	rs2193535	12	110297302	A	C	0.43837	-0.0172	0.0043	7.12e-05	0.287147	0.0117586	1.04e-131	-0.0598996	0.0151745	7.9e-05	0.0390991	20	0.0122383
ENSG00000139433	GLTP	glycolipid transfer protein	down	1.57316e-26	1.29497e-23	Other-eQTL	BrainMeta_cis_eQTL	rs10850914	12	110312651	G	A	0.400596	-0.0168	0.0044	0.0001109	0.556904	0.0328082	1.27e-64	-0.0301668	0.00809824	0.000195233	0.0386632	20	0.0283768
ENSG00000139433	GLTP	glycolipid transfer protein	down	1.57316e-26	1.29497e-23	GTEx-eQTL	Adipose_Subcutaneous	rs2193535	12	110297302	C	A	0.56163	0.0172	0.0043	7.12e-05	-0.411635	0.0363476	9.87e-30	-0.0417846	0.0110786	0.00016217	0.0327699	20	0.0353569
ENSG00000173540	GMPPB	GDP-mannose pyrophosphorylase B	up	3.39366e-72	1.2571e-68	GTEx-eQTL	Brain_Anterior_cingulate_cortex_BA24	rs59684465	3	49874246	T	C	0.163022	0.0287	0.0056	3.75e-07	0.627061	0.0974887	1.26e-10	0.0457691	0.0114187	6.12e-05	0.477968	15	0.0420562
ENSG00000173540	GMPPB	GDP-mannose pyrophosphorylase B	up	3.39366e-72	1.2571e-68	GTEx-eQTL	Brain_Spinal_cord_cervical_c-1	rs148383796	3	49811047	A	G	0.164016	0.0294	0.0056	1.99e-07	0.984158	0.112444	2.09e-18	0.0298733	0.0066353	6.73e-06	0.219757	20	0.0034975
ENSG00000173540	GMPPB	GDP-mannose pyrophosphorylase B	up	3.39366e-72	1.2571e-68	GTEx-eQTL	Cells_Cultured_fibroblasts	rs62262722	3	49769419	C	G	0.16004	0.0301	0.0057	1.04e-07	0.18081	0.0211488	1.24e-17	0.166473	0.0370535	7.03e-06	0.204471	20	0.00354909
ENSG00000173540	GMPPB	GDP-mannose pyrophosphorylase B	up	3.39366e-72	1.2571e-68	GTEx-eQTL	Brain_Putamen_basal_ganglia	rs62262722	3	49769419	C	G	0.16004	0.0301	0.0057	1.04e-07	0.835224	0.0837958	2.12e-23	0.0360382	0.00772313	3.07e-06	0.16015	20	0.00272743
ENSG00000173540	GMPPB	GDP-mannose pyrophosphorylase B	up	3.39366e-72	1.2571e-68	Other-eQTL	BrainMeta_cis_eQTL	rs62262722	3	49769419	C	G	0.16004	0.0301	0.0057	1.04e-07	0.978893	0.0425229	2.91e-117	0.030749	0.00597414	2.65e-07	0.144201	20	0.000172336
ENSG00000173540	GMPPB	GDP-mannose pyrophosphorylase B	up	3.39366e-72	1.2571e-68	GTEx-eQTL	Brain_Cerebellum	rs62262722	3	49769419	C	G	0.16004	0.0301	0.0057	1.04e-07	0.804981	0.0650406	3.5e-35	0.0373922	0.0076985	1.19e-06	0.135064	20	0.000930441
ENSG00000173540	GMPPB	GDP-mannose pyrophosphorylase B	up	3.39366e-72	1.2571e-68	GTEx-eQTL	Brain_Frontal_Cortex_BA9	rs62262675	3	49673662	G	A	0.16004	0.0301	0.0057	1.07e-07	0.588916	0.0832175	1.47e-12	0.0511109	0.0120764	2.31e-05	0.119563	20	0.0124394
ENSG00000173540	GMPPB	GDP-mannose pyrophosphorylase B	up	3.39366e-72	1.2571e-68	GTEx-eQTL	Brain_Amygdala	rs62262722	3	49769419	C	G	0.16004	0.0301	0.0057	1.04e-07	0.800608	0.115862	4.85e-12	0.0375964	0.00896055	2.72e-05	0.105658	20	0.0174768
ENSG00000173540	GMPPB	GDP-mannose pyrophosphorylase B	up	3.39366e-72	1.2571e-68	GTEx-eQTL	Whole_Blood	rs148383796	3	49811047	A	G	0.164016	0.0294	0.0056	1.99e-07	0.228509	0.0307481	1.07e-13	0.12866	0.030005	1.8e-05	0.089609	20	0.00638839
ENSG00000173540	GMPPB	GDP-mannose pyrophosphorylase B	up	3.39366e-72	1.2571e-68	GTEx-eQTL	Brain_Hypothalamus	rs62262722	3	49769419	C	G	0.16004	0.0301	0.0057	1.04e-07	0.644083	0.0828109	7.38e-15	0.0467331	0.0106968	1.25e-05	0.0867298	20	0.00877299
ENSG00000173540	GMPPB	GDP-mannose pyrophosphorylase B	up	3.39366e-72	1.2571e-68	GTEx-eQTL	Pituitary	rs59684465	3	49874246	T	C	0.163022	0.0287	0.0056	3.75e-07	0.395314	0.0527887	6.96e-14	0.0726005	0.0171658	2.34e-05	0.0863314	20	0.00996366
ENSG00000173540	GMPPB	GDP-mannose pyrophosphorylase B	up	3.39366e-72	1.2571e-68	GTEx-eQTL	Brain_Cortex	rs62262722	3	49769419	C	G	0.16004	0.0301	0.0057	1.04e-07	0.78042	0.0758481	7.88e-25	0.038569	0.0082095	2.63e-06	0.0842385	20	0.00250949
ENSG00000173540	GMPPB	GDP-mannose pyrophosphorylase B	up	3.39366e-72	1.2571e-68	GTEx-eQTL	Nerve_Tibial	rs62262722	3	49769419	C	G	0.16004	0.0301	0.0057	1.04e-07	0.653937	0.035557	1.54e-75	0.0460289	0.00906863	3.86e-07	0.0712695	20	0.000588796
ENSG00000173540	GMPPB	GDP-mannose pyrophosphorylase B	up	3.39366e-72	1.2571e-68	GTEx-eQTL	Brain_Caudate_basal_ganglia	rs62262675	3	49673662	G	A	0.16004	0.0301	0.0057	1.07e-07	0.628477	0.0819609	1.75e-14	0.0478936	0.0110122	1.37e-05	0.0671565	20	0.00828587
ENSG00000173540	GMPPB	GDP-mannose pyrophosphorylase B	up	3.39366e-72	1.2571e-68	GTEx-eQTL	Brain_Nucleus_accumbens_basal_ganglia	rs62262722	3	49769419	C	G	0.16004	0.0301	0.0057	1.04e-07	0.803355	0.0847861	2.67e-21	0.0374679	0.00812277	3.97e-06	0.0669254	20	0.00330706
ENSG00000173540	GMPPB	GDP-mannose pyrophosphorylase B	up	3.39366e-72	1.2571e-68	GTEx-eQTL	Brain_Substantia_nigra	rs62260723	3	49872124	C	T	0.166004	0.0296	0.0056	1.55e-07	0.729764	0.101645	6.99e-13	0.0405611	0.00952905	2.08e-05	0.0513567	20	0.0122962
ENSG00000173540	GMPPB	GDP-mannose pyrophosphorylase B	up	3.39366e-72	1.2571e-68	GTEx-eQTL	Adipose_Visceral_Omentum	rs62262722	3	49769419	C	G	0.16004	0.0301	0.0057	1.04e-07	0.443023	0.0356303	1.71e-35	0.0679423	0.0139784	1.17e-06	0.0448994	20	0.00084182
ENSG00000173540	GMPPB	GDP-mannose pyrophosphorylase B	up	3.39366e-72	1.2571e-68	GTEx-eQTL	Adipose_Subcutaneous	rs62262722	3	49769419	C	G	0.16004	0.0301	0.0057	1.04e-07	0.478379	0.0332505	6.24e-47	0.0629208	0.0126925	7.15e-07	0.041556	20	0.000864309
ENSG00000173540	GMPPB	GDP-mannose pyrophosphorylase B	up	3.39366e-72	1.2571e-68	GTEx-eQTL	Brain_Hippocampus	rs62262722	3	49769419	C	G	0.16004	0.0301	0.0057	1.04e-07	0.827487	0.0886596	1.03e-20	0.0363752	0.00791444	4.31e-06	0.0253374	20	0.0030409
ENSG00000173540	GMPPB	GDP-mannose pyrophosphorylase B	up	3.39366e-72	1.2571e-68	GTEx-eQTL	Brain_Cerebellar_Hemisphere	rs62262722	3	49769419	C	G	0.16004	0.0301	0.0057	1.04e-07	0.774215	0.0731625	3.61e-26	0.0388781	0.00822808	2.3e-06	0.02435	20	0.00149364
ENSG00000173540	GMPPB	GDP-mannose pyrophosphorylase B	up	3.39366e-72	1.2571e-68	GTEx-eQTL	Muscle_Skeletal	rs62262722	3	49769419	C	G	0.16004	0.0301	0.0057	1.04e-07	0.558808	0.0395413	2.4e-45	0.0538647	0.0108891	7.55e-07	0.0241103	20	0.00101161
ENSG00000163938	GNL3	G protein nucleolar 3	up	3.54373e-12	5.5859e-10	GTEx-eQTL	Nerve_Tibial	rs34017441	3	52742413	C	T	0.420477	-0.0179	0.0044	4.57e-05	-0.161171	0.0194547	1.19e-16	0.111062	0.0304142	0.000260561	0.749784	20	0.0398585
ENSG00000163938	GNL3	G protein nucleolar 3	up	3.54373e-12	5.5859e-10	GTEx-eQTL	Brain_Cerebellum	rs4687648	3	52794367	G	T	0.430417	-0.0172	0.0044	7.88e-05	-0.596372	0.0604978	6.35e-23	0.0288411	0.00793687	0.00027927	0.613604	20	0.0486937
ENSG00000163938	GNL3	G protein nucleolar 3	up	3.54373e-12	5.5859e-10	GTEx-eQTL	Cells_Cultured_fibroblasts	rs6976	3	52728804	T	C	0.416501	-0.017	0.0044	0.0001188	-0.136005	0.0132775	1.27e-24	0.124995	0.0345766	0.000300314	0.360692	20	0.0454826
ENSG00000163938	GNL3	G protein nucleolar 3	up	3.54373e-12	5.5859e-10	Other-eQTL	eQTLGen	rs2590838	3	52622086	A	G	0.521869	-0.0157	0.0043	0.000268	-0.137836	0.00790832	4.95e-68	0.113904	0.0318737	0.000352117	0.335061	20	0.0342278
ENSG00000163938	GNL3	G protein nucleolar 3	up	3.54373e-12	5.5859e-10	Other-eQTL	BrainMeta_cis_eQTL	rs2590838	3	52622086	G	A	0.478131	0.0157	0.0043	0.000268	0.405877	0.0324408	6.48e-36	0.0386817	0.0110363	0.000456671	0.00348049	20	0.049128
ENSG00000163281	GNPDA2	glucosamine-6-phosphate deaminase 2	down	8.81177e-28	8.70427e-25	Other-eQTL	eQTLGen	rs11724396	4	44725334	C	G	0.244533	-0.0177	0.0051	0.0005693	0.169072	0.0094606	1.98e-71	-0.104689	0.0307282	0.000656959	0.232062	20	0.0497804
ENSG00000233276	GPX1	glutathione peroxidase 1	up	9.28137e-35	1.52802e-31	GTEx-eQTL	Brain_Frontal_Cortex_BA9	rs6778080	3	49317338	C	T	0.756461	-0.0237	0.0048	9.64e-07	-0.332565	0.052713	2.81e-10	0.0712643	0.0183279	0.000100952	0.0168737	20	0.034004
ENSG00000233276	GPX1	glutathione peroxidase 1	up	9.28137e-35	1.52802e-31	GTEx-eQTL	Brain_Cortex	rs9842132	3	49427933	A	G	0.23161	0.0216	0.0049	9.73e-06	0.397376	0.0550392	5.2e-13	0.0543566	0.0144476	0.000168339	0.0070618	20	0.040505
ENSG00000233276	GPX1	glutathione peroxidase 1	up	9.28137e-35	1.52802e-31	GTEx-eQTL	Brain_Nucleus_accumbens_basal_ganglia	rs9842132	3	49427933	A	G	0.23161	0.0216	0.0049	9.73e-06	0.359225	0.04519	1.88e-15	0.0601294	0.0155974	0.000115688	0.00370017	20	0.0320841
ENSG00000233276	GPX1	glutathione peroxidase 1	up	9.28137e-35	1.52802e-31	GTEx-eQTL	Brain_Caudate_basal_ganglia	rs11715060	3	49442020	G	A	0.767396	-0.022	0.0049	7.22e-06	-0.277574	0.035048	2.38e-15	0.0792581	0.0202923	9.39e-05	0.00301736	20	0.0306566
ENSG00000233276	GPX1	glutathione peroxidase 1	up	9.28137e-35	1.52802e-31	Other-eQTL	BrainMeta_cis_eQTL	rs4855853	3	49579331	T	G	0.23161	0.022	0.0049	6.94e-06	0.618899	0.0402409	2.23e-53	0.035547	0.00824775	1.63e-05	0.000198207	20	0.00551207
ENSG00000105928	GSDME	gasdermin E	up	9.94501e-20	3.68388e-17	Other-eQTL	BrainMeta_cis_eQTL	rs2721809	7	24747910	A	G	0.412525	0.0165	0.0044	0.0001694	0.895123	0.0328048	6.16e-164	0.0184332	0.00496173	0.000203139	0.0416444	20	0.0290109
ENSG00000234745	HLA-B	major histocompatibility complex, class I, B	up	3.99532e-10	5.05972e-08	GTEx-eQTL	Whole_Blood	rs1055821	6	31321919	T	G	0.0735586	0.049	0.0093	1.46e-07	0.462583	0.0442925	1.56e-25	0.105927	0.022518	2.55e-06	0.874093	14	0.00165621
ENSG00000234745	HLA-B	major histocompatibility complex, class I, B	up	3.99532e-10	5.05972e-08	GTEx-eQTL	Muscle_Skeletal	rs1055821	6	31321919	T	G	0.0735586	0.049	0.0093	1.46e-07	0.28856	0.0506962	1.26e-08	0.169809	0.0439173	0.000110382	0.0628614	12	0.0252116
ENSG00000234745	HLA-B	major histocompatibility complex, class I, B	up	3.99532e-10	5.05972e-08	GTEx-eQTL	Nerve_Tibial	rs1055821	6	31321919	T	G	0.0735586	0.049	0.0093	1.46e-07	0.359657	0.0591359	1.19e-09	0.136241	0.0342118	6.83e-05	0.0483147	9	0.0169388
ENSG00000234745	HLA-B	major histocompatibility complex, class I, B	up	3.99532e-10	5.05972e-08	GTEx-eQTL	Brain_Nucleus_accumbens_basal_ganglia	rs9266243	6	31325623	C	T	0.729622	0.0246	0.0045	6.2e-08	0.346775	0.0510417	1.09e-11	0.0709394	0.016656	2.05e-05	0.0120503	18	0.00820366
ENSG00000234745	HLA-B	major histocompatibility complex, class I, B	up	3.99532e-10	5.05972e-08	GTEx-eQTL	Adipose_Subcutaneous	rs9266248	6	31325758	A	G	0.633201	0.019	0.0044	1.46e-05	0.215367	0.026864	1.08e-15	0.0882215	0.0232054	0.00014367	0.000388535	18	0.0327064
ENSG00000204525	HLA-C	major histocompatibility complex, class I, C	down	7.896e-05	0.00386122	GTEx-eQTL	Brain_Frontal_Cortex_BA9	rs9266257	6	31325886	C	G	0.751491	0.0266	0.0047	1.34e-08	-0.430043	0.0650716	3.88e-11	-0.0618543	0.0143891	1.72e-05	0.530287	12	0.0124394
ENSG00000204525	HLA-C	major histocompatibility complex, class I, C	down	7.896e-05	0.00386122	GTEx-eQTL	Brain_Hypothalamus	rs9266245	6	31325702	G	A	0.798211	0.0284	0.0048	3.92e-09	-0.525548	0.0745524	1.8e-12	-0.0540388	0.011924	5.84e-06	0.448725	19	0.00547421
ENSG00000204525	HLA-C	major histocompatibility complex, class I, C	down	7.896e-05	0.00386122	GTEx-eQTL	Brain_Cerebellum	rs9266245	6	31325702	G	A	0.798211	0.0284	0.0048	3.92e-09	-0.670292	0.0812618	1.6e-16	-0.0423696	0.0088128	1.53e-06	0.437388	18	0.00105975
ENSG00000204525	HLA-C	major histocompatibility complex, class I, C	down	7.896e-05	0.00386122	GTEx-eQTL	Brain_Nucleus_accumbens_basal_ganglia	rs9266257	6	31325886	C	G	0.751491	0.0266	0.0047	1.34e-08	-0.428497	0.0635621	1.57e-11	-0.0620774	0.0143215	1.46e-05	0.307946	10	0.00759414
ENSG00000204525	HLA-C	major histocompatibility complex, class I, C	down	7.896e-05	0.00386122	GTEx-eQTL	Brain_Hippocampus	rs9266245	6	31325702	G	A	0.798211	0.0284	0.0048	3.92e-09	-0.548396	0.0846012	9.04e-11	-0.0517874	0.0118507	1.24e-05	0.297084	11	0.00702069
ENSG00000204525	HLA-C	major histocompatibility complex, class I, C	down	7.896e-05	0.00386122	GTEx-eQTL	Brain_Putamen_basal_ganglia	rs9266245	6	31325702	G	A	0.798211	0.0284	0.0048	3.92e-09	-0.495118	0.0769619	1.25e-10	-0.0573601	0.0131713	1.33e-05	0.2864	10	0.00946989
ENSG00000204525	HLA-C	major histocompatibility complex, class I, C	down	7.896e-05	0.00386122	GTEx-eQTL	Brain_Cortex	rs9266257	6	31325886	C	G	0.751491	0.0266	0.0047	1.34e-08	-0.615649	0.0713484	6.2e-18	-0.0432064	0.00912984	2.22e-06	0.251332	16	0.00250949
ENSG00000204525	HLA-C	major histocompatibility complex, class I, C	down	7.896e-05	0.00386122	GTEx-eQTL	Pituitary	rs9266245	6	31325702	G	A	0.798211	0.0284	0.0048	3.92e-09	-0.767011	0.083376	3.6e-20	-0.0370268	0.00744064	6.48e-07	0.236281	20	0.000655125
ENSG00000204525	HLA-C	major histocompatibility complex, class I, C	down	7.896e-05	0.00386122	GTEx-eQTL	Cells_Cultured_fibroblasts	rs9266245	6	31325702	G	A	0.798211	0.0284	0.0048	3.92e-09	-0.752007	0.0635804	2.81e-32	-0.0377656	0.00713701	1.21e-07	0.182136	20	0.00015747
ENSG00000204525	HLA-C	major histocompatibility complex, class I, C	down	7.896e-05	0.00386122	GTEx-eQTL	Nerve_Tibial	rs9266245	6	31325702	G	A	0.798211	0.0284	0.0048	3.92e-09	-0.347146	0.0483355	6.87e-13	-0.08181	0.0179148	4.96e-06	0.155839	8	0.00321171
ENSG00000204525	HLA-C	major histocompatibility complex, class I, C	down	7.896e-05	0.00386122	GTEx-eQTL	Brain_Anterior_cingulate_cortex_BA24	rs9266257	6	31325886	C	G	0.751491	0.0266	0.0047	1.34e-08	-0.561765	0.0800321	2.23e-12	-0.0473508	0.0107473	1.05e-05	0.102789	11	0.00966001
ENSG00000204525	HLA-C	major histocompatibility complex, class I, C	down	7.896e-05	0.00386122	GTEx-eQTL	Brain_Caudate_basal_ganglia	rs9266257	6	31325886	C	G	0.751491	0.0266	0.0047	1.34e-08	-0.44685	0.0637396	2.37e-12	-0.0595278	0.0135178	1.06e-05	0.0830967	12	0.00828587
ENSG00000204525	HLA-C	major histocompatibility complex, class I, C	down	7.896e-05	0.00386122	GTEx-eQTL	Brain_Cerebellar_Hemisphere	rs9266257	6	31325886	C	G	0.751491	0.0266	0.0047	1.34e-08	-0.736304	0.0917218	9.94e-16	-0.0361264	0.00781014	3.74e-06	0.07637	14	0.00215584
ENSG00000204525	HLA-C	major histocompatibility complex, class I, C	down	7.896e-05	0.00386122	GTEx-eQTL	Muscle_Skeletal	rs9266245	6	31325702	G	A	0.798211	0.0284	0.0048	3.92e-09	-0.699162	0.0456766	6.89e-53	-0.0406201	0.0073604	3.41e-08	0.037149	20	6.86e-05
ENSG00000204525	HLA-C	major histocompatibility complex, class I, C	down	7.896e-05	0.00386122	Other-eQTL	eQTLGen	rs9266257	6	31325886	G	C	0.248509	-0.0266	0.0047	1.34e-08	0.657291	0.00923864	0	-0.0404691	0.00717315	1.68e-08	0.0238802	20	1.13e-05
ENSG00000204525	HLA-C	major histocompatibility complex, class I, C	down	7.896e-05	0.00386122	Other-eQTL	BrainMeta_cis_eQTL	rs9266245	6	31325702	A	G	0.201789	-0.0284	0.0048	3.92e-09	0.814636	0.0536826	5.17e-52	-0.0348622	0.00632422	3.54e-08	0.00331619	20	3.68e-05
ENSG00000055955	ITIH4	inter-alpha-trypsin inhibitor heavy chain 4	down	3.38984e-27	2.95455e-24	GTEx-eQTL	Brain_Putamen_basal_ganglia	rs9682464	3	52888485	T	C	0.275348	-0.0207	0.005	3.7e-05	0.562399	0.0607552	2.11e-20	-0.0368066	0.00973913	0.000157301	0.632471	20	0.0452299
ENSG00000055955	ITIH4	inter-alpha-trypsin inhibitor heavy chain 4	down	3.38984e-27	2.95455e-24	GTEx-eQTL	Brain_Caudate_basal_ganglia	rs9682464	3	52888485	T	C	0.275348	-0.0207	0.005	3.7e-05	0.656575	0.0665391	5.76e-23	-0.0315272	0.00825838	0.000134753	0.51988	20	0.0329096
ENSG00000055955	ITIH4	inter-alpha-trypsin inhibitor heavy chain 4	down	3.38984e-27	2.95455e-24	GTEx-eQTL	Brain_Cortex	rs9682464	3	52888485	T	C	0.275348	-0.0207	0.005	3.7e-05	0.813449	0.0803218	4.18e-24	-0.0254472	0.00664043	0.000127021	0.418407	20	0.0357455
ENSG00000055955	ITIH4	inter-alpha-trypsin inhibitor heavy chain 4	down	3.38984e-27	2.95455e-24	GTEx-eQTL	Adipose_Visceral_Omentum	rs3733047	3	52871929	A	G	0.258449	-0.0207	0.0051	5.37e-05	0.53048	0.040384	2.05e-39	-0.0390213	0.0100624	0.000105352	0.387293	20	0.0236712
ENSG00000055955	ITIH4	inter-alpha-trypsin inhibitor heavy chain 4	down	3.38984e-27	2.95455e-24	GTEx-eQTL	Cells_Cultured_fibroblasts	rs3755803	3	52866157	G	C	0.258449	-0.021	0.0051	4.39e-05	0.683182	0.044357	1.59e-53	-0.0307385	0.00772724	6.95e-05	0.368693	20	0.0191419
ENSG00000055955	ITIH4	inter-alpha-trypsin inhibitor heavy chain 4	down	3.38984e-27	2.95455e-24	GTEx-eQTL	Adipose_Subcutaneous	rs13083728	3	52868445	A	G	0.259443	-0.0207	0.0051	5.7e-05	0.417274	0.0309143	1.61e-41	-0.0496077	0.0127628	0.000101535	0.358686	20	0.0274301
ENSG00000055955	ITIH4	inter-alpha-trypsin inhibitor heavy chain 4	down	3.38984e-27	2.95455e-24	GTEx-eQTL	Nerve_Tibial	rs13083728	3	52868445	A	G	0.259443	-0.0207	0.0051	5.7e-05	0.580251	0.0365502	9.37e-57	-0.0356742	0.00907201	8.41e-05	0.356999	20	0.0187017
ENSG00000055955	ITIH4	inter-alpha-trypsin inhibitor heavy chain 4	down	3.38984e-27	2.95455e-24	GTEx-eQTL	Whole_Blood	rs12496077	3	52886241	A	G	0.264414	-0.0201	0.0051	7.75e-05	0.567132	0.0288813	7.52e-86	-0.0354415	0.00917195	0.000111492	0.312463	20	0.0188906
ENSG00000055955	ITIH4	inter-alpha-trypsin inhibitor heavy chain 4	down	3.38984e-27	2.95455e-24	GTEx-eQTL	Brain_Nucleus_accumbens_basal_ganglia	rs7638524	3	52874861	A	G	0.265408	-0.0206	0.0051	4.93e-05	0.659438	0.0660636	1.83e-23	-0.0312387	0.00834306	0.000180914	0.287728	20	0.0418113
ENSG00000055955	ITIH4	inter-alpha-trypsin inhibitor heavy chain 4	down	3.38984e-27	2.95455e-24	GTEx-eQTL	Brain_Cerebellum	rs3733047	3	52871929	A	G	0.258449	-0.0207	0.0051	5.37e-05	0.902558	0.0885299	2.09e-24	-0.0229348	0.00608195	0.00016262	0.244857	20	0.0350361
ENSG00000055955	ITIH4	inter-alpha-trypsin inhibitor heavy chain 4	down	3.38984e-27	2.95455e-24	GTEx-eQTL	Pituitary	rs4687663	3	52870618	A	T	0.258449	-0.0203	0.0051	7.38e-05	0.834962	0.0712902	1.1e-31	-0.0243125	0.00645116	0.000164101	0.219092	20	0.0360595
ENSG00000055955	ITIH4	inter-alpha-trypsin inhibitor heavy chain 4	down	3.38984e-27	2.95455e-24	Other-eQTL	eQTLGen	rs13083728	3	52868445	A	G	0.259443	-0.0207	0.0051	5.7e-05	0.619639	0.00941963	0	-0.0334066	0.00824626	5.1e-05	0.145295	20	0.00882987
ENSG00000055955	ITIH4	inter-alpha-trypsin inhibitor heavy chain 4	down	3.38984e-27	2.95455e-24	Other-eQTL	BrainMeta_cis_eQTL	rs2071041	3	52864693	G	T	0.259443	-0.0204	0.0051	7.12e-05	0.939546	0.0386943	3.09e-130	-0.0217126	0.00550132	7.92e-05	0.134217	20	0.0176916
ENSG00000055955	ITIH4	inter-alpha-trypsin inhibitor heavy chain 4	down	3.38984e-27	2.95455e-24	GTEx-eQTL	Brain_Cerebellar_Hemisphere	rs12496077	3	52886241	A	G	0.264414	-0.0201	0.0051	7.75e-05	0.869394	0.0995518	2.48e-18	-0.0231196	0.00643586	0.000327767	0.0305721	20	0.0493612
ENSG00000163807	KIAA1143	KIAA1143	up	0.00013528	0.00616753	Other-eQTL	eQTLGen	rs9311361	3	44796132	G	T	0.524851	-0.0154	0.0043	0.0003424	-0.284308	0.00897994	5.47e-220	0.0541667	0.0152209	0.000372696	0.00147057	20	0.0353205
ENSG00000126214	KLC1	kinesin light chain 1	up	0.00106264	0.038877	GTEx-eQTL	Brain_Cerebellar_Hemisphere	rs8702	14	104152352	G	C	0.691849	0.0271	0.0047	8.24e-09	0.175364	0.0299667	4.86e-09	0.154536	0.0376254	4e-05	0.168416	20	0.0109473
ENSG00000126214	KLC1	kinesin light chain 1	up	0.00106264	0.038877	GTEx-eQTL	Nerve_Tibial	rs861537	14	104167075	T	C	0.688867	0.027	0.0047	8.57e-09	0.280393	0.0278123	6.66e-24	0.0962934	0.0192925	6e-07	0.0585462	20	0.000684513
ENSG00000126214	KLC1	kinesin light chain 1	up	0.00106264	0.038877	GTEx-eQTL	Adipose_Subcutaneous	rs861537	14	104167075	T	C	0.688867	0.027	0.0047	8.57e-09	0.207341	0.0285918	4.11e-13	0.13022	0.0289187	6.7e-06	0.050329	20	0.00496229
ENSG00000008838	MED24	mediator complex subunit 24	up	1.99576e-16	5.68676e-14	Other-eQTL	BrainMeta_cis_eQTL	rs12453343	17	38181176	A	C	0.368787	-0.0172	0.0045	0.0001162	-0.796959	0.0302882	1.38e-152	0.021582	0.00570573	0.000155247	0.129669	20	0.0247771
ENSG00000008838	MED24	mediator complex subunit 24	up	1.99576e-16	5.68676e-14	GTEx-eQTL	Muscle_Skeletal	rs66826786	17	38206092	C	T	0.368787	-0.0209	0.0045	2.83e-06	-0.321838	0.0269062	5.65e-33	0.0649395	0.0149992	1.49e-05	0.0351723	20	0.00680996
ENSG00000204516	MICB	MHC class I polypeptide-related sequence B	down	2.79758e-19	9.86946e-17	GTEx-eQTL	Whole_Blood	rs41293856	6	31462648	T	G	0.0467197	0.0526	0.011	1.8e-06	-0.997289	0.0727241	8.45e-43	-0.052743	0.0116812	6.33e-06	0.00980496	8	0.00290031
ENSG00000204516	MICB	MHC class I polypeptide-related sequence B	down	2.79758e-19	9.86946e-17	Other-eQTL	BrainMeta_cis_eQTL	rs2516499	6	31463325	G	A	0.262425	-0.0171	0.0047	0.0002638	0.830314	0.0376935	1.55e-107	-0.0205946	0.0057372	0.000331104	2.69e-06	17	0.0391805
ENSG00000204516	MICB	MHC class I polypeptide-related sequence B	down	2.79758e-19	9.86946e-17	Other-eQTL	eQTLGen	rs3828917	6	31465917	T	G	0.0477137	0.0533	0.0109	1.06e-06	-1.2979	0.0333157	0	-0.0410664	0.00846409	1.22e-06	3.56e-07	17	0.000480639
ENSG00000139428	MMAB	metabolism of cobalamin associated B	down	0.000447213	0.0181048	Other-eQTL	PsychENCODE_100HCP	rs1558804	12	109898732	G	A	0.45825	0.0163	0.0043	0.0001543	-0.513794	0.0374245	6.83e-43	-0.0317248	0.00868228	0.000258217	0.0997736	20	0.0454619
ENSG00000188895	MSL1	MSL complex subunit 1	down	3.94975e-10	5.04512e-08	Other-eQTL	BrainMeta_cis_eQTL	rs117827273	17	38279036	G	C	0.161034	0.0222	0.0061	0.0003082	-0.546542	0.0430798	7e-37	-0.040619	0.0116112	0.000468315	0.294889	20	0.0498281
ENSG00000109919	MTCH2	mitochondrial carrier 2	down	3.83036e-32	5.67545e-29	GTEx-eQTL	Muscle_Skeletal	rs7945473	11	47589707	T	C	0.356859	-0.0199	0.0045	1.1e-05	0.233337	0.0192955	1.15e-33	-0.0852844	0.0205345	3.28e-05	0.521269	20	0.0105413
ENSG00000109919	MTCH2	mitochondrial carrier 2	down	3.83036e-32	5.67545e-29	GTEx-eQTL	Brain_Nucleus_accumbens_basal_ganglia	rs11039255	11	47495746	T	G	0.356859	-0.0197	0.0045	1.21e-05	0.413362	0.0486707	2.01e-17	-0.047658	0.0122475	9.97e-05	0.355135	20	0.0296336
ENSG00000109919	MTCH2	mitochondrial carrier 2	down	3.83036e-32	5.67545e-29	GTEx-eQTL	Brain_Putamen_basal_ganglia	rs66749409	11	47568074	T	C	0.356859	-0.0202	0.0045	6.74e-06	0.405646	0.0531302	2.26e-14	-0.0497971	0.0128687	0.000109002	0.343125	20	0.0352474
ENSG00000109919	MTCH2	mitochondrial carrier 2	down	3.83036e-32	5.67545e-29	Other-eQTL	BrainMeta_cis_eQTL	rs34958982	11	47547046	C	T	0.356859	-0.0193	0.0045	1.77e-05	0.254377	0.0298032	1.4e-17	-0.0758715	0.0197981	0.000126966	0.167349	20	0.0224661
ENSG00000109919	MTCH2	mitochondrial carrier 2	down	3.83036e-32	5.67545e-29	Other-eQTL	PsychENCODE_100HCP	rs7120333	11	47817441	T	C	0.354871	-0.0194	0.0045	1.8e-05	0.467929	0.0418399	4.9e-29	-0.0414593	0.0103066	5.76e-05	0.158435	20	0.0165571
ENSG00000109919	MTCH2	mitochondrial carrier 2	down	3.83036e-32	5.67545e-29	GTEx-eQTL	Brain_Cortex	rs11604680	11	47457539	G	A	0.323062	-0.0188	0.0046	4.34e-05	0.536287	0.05814	2.86e-20	-0.0350559	0.00938174	0.000186523	0.0602525	20	0.040505
ENSG00000109919	MTCH2	mitochondrial carrier 2	down	3.83036e-32	5.67545e-29	GTEx-eQTL	Brain_Cerebellar_Hemisphere	rs4752857	11	47655752	T	C	0.353877	-0.0209	0.0045	3.39e-06	0.293071	0.0427647	7.23e-12	-0.0713138	0.0185486	0.000120702	0.0567649	20	0.025077
ENSG00000109919	MTCH2	mitochondrial carrier 2	down	3.83036e-32	5.67545e-29	GTEx-eQTL	Brain_Caudate_basal_ganglia	rs66749409	11	47568074	T	C	0.356859	-0.0202	0.0045	6.74e-06	0.350268	0.0477908	2.32e-13	-0.0576701	0.0150654	0.000129201	0.0381064	20	0.0329096
ENSG00000109919	MTCH2	mitochondrial carrier 2	down	3.83036e-32	5.67545e-29	GTEx-eQTL	Brain_Frontal_Cortex_BA9	rs4752857	11	47655752	T	C	0.353877	-0.0209	0.0045	3.39e-06	0.391891	0.063556	7e-10	-0.0533312	0.0143757	0.00020742	0.0150209	20	0.0441267
ENSG00000117640	MTFR1L	mitochondrial fission regulator 1 like	down	4.16395e-05	0.00216482	GTEx-eQTL	Muscle_Skeletal	rs1127818	1	26146514	C	G	0.505964	-0.0157	0.0043	0.0002774	0.44367	0.0192968	5.62e-117	-0.0353867	0.00981333	0.00031098	0.579126	20	0.0495874
ENSG00000172260	NEGR1	neuronal growth regulator 1	up	2.50755e-25	1.85772e-22	GTEx-eQTL	Brain_Caudate_basal_ganglia	rs1432639	1	72813218	A	C	0.641153	0.038	0.0044	4.48e-18	0.149684	0.0297206	4.74e-07	0.253868	0.0583519	1.36e-05	0.810717	9	0.00828587
ENSG00000172260	NEGR1	neuronal growth regulator 1	up	2.50755e-25	1.85772e-22	GTEx-eQTL	Brain_Putamen_basal_ganglia	rs3101339	1	72748669	C	A	0.640159	0.0377	0.0044	1.04e-17	0.204212	0.0342972	2.61e-09	0.184612	0.0377568	1.01e-06	0.351683	17	0.00119859
ENSG00000172260	NEGR1	neuronal growth regulator 1	up	2.50755e-25	1.85772e-22	GTEx-eQTL	Brain_Nucleus_accumbens_basal_ganglia	rs7531118	1	72837239	C	T	0.553678	0.037	0.0043	1.59e-17	0.154442	0.0312505	7.73e-07	0.239572	0.0559027	1.82e-05	0.149633	6	0.00820366
ENSG00000172260	NEGR1	neuronal growth regulator 1	up	2.50755e-25	1.85772e-22	Other-eQTL	BrainMeta_cis_eQTL	rs34579341	1	72745962	G	A	0.17992	-0.0325	0.0054	2.22e-09	-0.383173	0.0434687	1.2e-18	0.084818	0.0170644	6.68e-07	0.091971	20	0.000388304
ENSG00000172260	NEGR1	neuronal growth regulator 1	up	2.50755e-25	1.85772e-22	Other-eQTL	eQTLGen	rs10789340	1	72940273	A	G	0.33499	-0.0376	0.0045	4.24e-17	-0.404076	0.011814	2.17e-256	0.0930518	0.011464	4.78e-16	4.91e-06	20	7.71e-12
ENSG00000154328	NEIL2	nei like DNA glycosylase 2	down	9.54259e-21	4.03979e-18	Other-eQTL	eQTLGen	rs804261	8	11631562	G	A	0.393638	-0.0153	0.0044	0.0004386	0.412658	0.0113824	8.53e-288	-0.0370767	0.0107115	0.000537398	0.220163	20	0.0445775
ENSG00000114904	NEK4	NIMA related kinase 4	up	1.62747e-07	1.28267e-05	Other-eQTL	BrainMeta_cis_eQTL	rs2251219	3	52584787	C	T	0.419483	-0.0175	0.0044	6.71e-05	-0.553682	0.0367222	2.27e-51	0.0316066	0.00821864	0.000120198	0.968143	20	0.0222277
ENSG00000114904	NEK4	NIMA related kinase 4	up	1.62747e-07	1.28267e-05	GTEx-eQTL	Muscle_Skeletal	rs998909	3	52805093	G	A	0.429423	-0.018	0.0044	3.72e-05	-0.171842	0.0203395	2.95e-17	0.104747	0.0284486	0.000231425	0.349789	20	0.0413428
ENSG00000145029	NICN1	nicolin 1, tubulin polyglutamylase complex subunit	up	1.56257e-05	0.000857504	GTEx-eQTL	Pituitary	rs4855869	3	49488984	C	T	0.767396	-0.0221	0.0049	6.89e-06	0.348627	0.0526234	3.47e-11	-0.0633915	0.0170031	0.000192826	0.0102382	20	0.0389817
ENSG00000145029	NICN1	nicolin 1, tubulin polyglutamylase complex subunit	up	1.56257e-05	0.000857504	GTEx-eQTL	Muscle_Skeletal	rs4955417	3	49298205	C	T	0.756461	-0.0239	0.0048	7.89e-07	0.210268	0.023694	7.04e-19	-0.113664	0.0261757	1.41e-05	0.0102357	20	0.00680996
ENSG00000145029	NICN1	nicolin 1, tubulin polyglutamylase complex subunit	up	1.56257e-05	0.000857504	GTEx-eQTL	Adipose_Visceral_Omentum	rs4955421	3	49218888	A	G	0.755467	-0.0244	0.0048	4.84e-07	0.316443	0.0295027	7.69e-27	-0.0771071	0.0167859	4.36e-06	0.00535882	20	0.00234357
ENSG00000145029	NICN1	nicolin 1, tubulin polyglutamylase complex subunit	up	1.56257e-05	0.000857504	GTEx-eQTL	Adipose_Subcutaneous	rs9817807	3	49442548	A	G	0.23161	0.0218	0.0049	8.09e-06	-0.312421	0.0267442	1.58e-31	-0.0697776	0.0167829	3.22e-05	0.000947105	20	0.0127293
ENSG00000145029	NICN1	nicolin 1, tubulin polyglutamylase complex subunit	up	1.56257e-05	0.000857504	GTEx-eQTL	Nerve_Tibial	rs9817807	3	49442548	A	G	0.23161	0.0218	0.0049	8.09e-06	-0.298898	0.0241998	4.79e-35	-0.0729346	0.0174246	2.84e-05	0.000804425	20	0.0108337
ENSG00000143156	NME7	NME/NM23 family member 7	down	1.33741e-06	8.88387e-05	GTEx-eQTL	Cells_Cultured_fibroblasts	rs4529780	1	169305468	G	A	0.585487	-0.0168	0.0044	0.0001473	0.574258	0.033379	2.47e-66	-0.0292551	0.00784849	0.000193398	0.109156	20	0.0351482
ENSG00000143156	NME7	NME/NM23 family member 7	down	1.33741e-06	8.88387e-05	GTEx-eQTL	Adipose_Subcutaneous	rs4529780	1	169305468	G	A	0.585487	-0.0168	0.0044	0.0001473	0.461625	0.0340351	6.62e-42	-0.0363932	0.00990202	0.000237545	0.0950182	20	0.0424135
ENSG00000143156	NME7	NME/NM23 family member 7	down	1.33741e-06	8.88387e-05	GTEx-eQTL	Adipose_Visceral_Omentum	rs4529780	1	169305468	G	A	0.585487	-0.0168	0.0044	0.0001473	0.475786	0.0353205	2.33e-41	-0.03531	0.00961218	0.000239283	0.0810719	20	0.0418315
ENSG00000076685	NT5C2	5'-nucleotidase, cytosolic II	down	0.0013257	0.0469676	GTEx-eQTL	Whole_Blood	rs12414028	10	104957629	A	T	0.0894632	-0.0348	0.0079	9.35e-06	0.164205	0.0251125	6.2e-11	-0.21193	0.0580097	0.00025883	0.0619597	20	0.0375598
ENSG00000076685	NT5C2	5'-nucleotidase, cytosolic II	down	0.0013257	0.0469676	Other-eQTL	eQTLGen	rs1060240	10	104883337	G	A	0.0874751	-0.037	0.0079	2.92e-06	0.560675	0.0131646	0	-0.0659919	0.0141751	3.23e-06	0.0197263	20	0.00104144
ENSG00000178467	P4HTM	prolyl 4-hydroxylase, transmembrane	down	4.94613e-20	1.9286e-17	GTEx-eQTL	Brain_Cerebellum	rs6769821	3	49244657	A	G	0.760437	-0.0247	0.0049	3.7e-07	0.359027	0.0522944	6.63e-12	-0.0687971	0.0169317	4.84e-05	0.00135979	20	0.0144007
ENSG00000204962	PCDHA8	protocadherin alpha 8	down	1.66689e-07	1.29991e-05	Other-eQTL	BrainMeta_cis_eQTL	rs3756335	5	140213510	A	T	0.473161	-0.0156	0.0043	0.0002883	0.524737	0.0343593	1.17e-52	-0.0297292	0.00842262	0.00041606	0.820703	20	0.0460751
ENSG00000089220	PEBP1	phosphatidylethanolamine binding protein 1	down	7.70581e-09	7.66289e-07	GTEx-eQTL	Brain_Cerebellar_Hemisphere	rs168497	12	118678362	G	C	0.681909	0.0206	0.0047	9.61e-06	-0.355011	0.048674	3.02e-13	-0.0580264	0.0154456	0.00017208	0.00187716	20	0.0319209
ENSG00000137338	PGBD1	piggyBac transposable element derived 1	down	2.88404e-31	3.8848e-28	GTEx-eQTL	Brain_Cerebellar_Hemisphere	rs853679	6	28296863	A	C	0.119284	-0.0485	0.006	4.28e-16	0.456465	0.0816659	2.28e-08	-0.106251	0.0231113	4.28e-06	0.0354732	20	0.00222231
ENSG00000137338	PGBD1	piggyBac transposable element derived 1	down	2.88404e-31	3.8848e-28	GTEx-eQTL	Brain_Cerebellum	rs9366717	6	28191057	T	C	0.0984095	-0.0488	0.0062	3.1e-15	0.405186	0.0819729	7.7e-07	-0.120439	0.0287721	2.84e-05	0.00698617	20	0.00985719
ENSG00000137338	PGBD1	piggyBac transposable element derived 1	down	2.88404e-31	3.8848e-28	GTEx-eQTL	Nerve_Tibial	rs9366718	6	28205502	T	A	0.158052	-0.0368	0.0055	2.83e-11	0.228049	0.0406487	2.02e-08	-0.161369	0.0375365	1.72e-05	0.00457563	20	0.00735223
ENSG00000162877	PM20D1	peptidase M20 domain containing 1	down	3.25463e-19	1.12148e-16	GTEx-eQTL	Cells_Cultured_fibroblasts	rs823080	1	205789282	A	G	0.39662	0.0165	0.0044	0.0001516	-0.700711	0.0552998	8.55e-37	-0.0235475	0.00654855	0.000323354	0.72571	20	0.0473923
ENSG00000162877	PM20D1	peptidase M20 domain containing 1	down	3.25463e-19	1.12148e-16	GTEx-eQTL	Nerve_Tibial	rs9438393	1	205782718	G	A	0.394632	0.0163	0.0044	0.0001875	-0.968227	0.0450288	1.48e-102	-0.0168349	0.00461134	0.000261465	0.703336	20	0.0398585
ENSG00000162877	PM20D1	peptidase M20 domain containing 1	down	3.25463e-19	1.12148e-16	GTEx-eQTL	Adipose_Subcutaneous	rs9438393	1	205782718	G	A	0.394632	0.0163	0.0044	0.0001875	-0.93833	0.0501397	3.78e-78	-0.0173713	0.00478017	0.000279029	0.639211	20	0.0464526
ENSG00000162877	PM20D1	peptidase M20 domain containing 1	down	3.25463e-19	1.12148e-16	Other-eQTL	eQTLGen	rs823080	1	205789282	A	G	0.39662	0.0165	0.0044	0.0001516	-0.34657	0.00789323	0	-0.0476094	0.0127421	0.000186676	0.578111	20	0.023111
ENSG00000162877	PM20D1	peptidase M20 domain containing 1	down	3.25463e-19	1.12148e-16	GTEx-eQTL	Whole_Blood	rs9438393	1	205782718	G	A	0.394632	0.0163	0.0044	0.0001875	-0.798414	0.0400474	1.95e-88	-0.0204155	0.00560526	0.000270317	0.575303	20	0.0376223
ENSG00000162877	PM20D1	peptidase M20 domain containing 1	down	3.25463e-19	1.12148e-16	GTEx-eQTL	Adipose_Visceral_Omentum	rs823080	1	205789282	A	G	0.39662	0.0165	0.0044	0.0001516	-0.986205	0.0558823	1.06e-69	-0.0167308	0.00456116	0.000244356	0.528972	20	0.0418315
ENSG00000143442	POGZ	pogo transposable element derived with ZNF domain	down	5.14557e-22	2.62903e-19	Other-eQTL	eQTLGen	rs1887545	1	151384711	A	G	0.146123	-0.0247	0.0057	1.46e-05	0.287393	0.0102856	8.41e-172	-0.0859449	0.0200705	1.85e-05	0.162942	20	0.00408493
ENSG00000143442	POGZ	pogo transposable element derived with ZNF domain	down	5.14557e-22	2.62903e-19	GTEx-eQTL	Adipose_Subcutaneous	rs12740875	1	151427666	C	T	0.145129	-0.0245	0.0057	1.78e-05	0.195443	0.0201761	3.43e-22	-0.125356	0.0319067	8.54e-05	0.128781	20	0.0268017
ENSG00000143442	POGZ	pogo transposable element derived with ZNF domain	down	5.14557e-22	2.62903e-19	GTEx-eQTL	Muscle_Skeletal	rs6587585	1	151442859	T	C	0.855865	0.0258	0.0057	6.68e-06	-0.303128	0.0278454	1.34e-27	-0.0851126	0.0203646	2.92e-05	0.0869187	20	0.00978841
ENSG00000143442	POGZ	pogo transposable element derived with ZNF domain	down	5.14557e-22	2.62903e-19	GTEx-eQTL	Cells_Cultured_fibroblasts	rs2274533	1	151395782	C	T	0.832008	0.0235	0.0057	3.69e-05	-0.197166	0.0206725	1.46e-21	-0.119189	0.031495	0.000154096	0.06719	20	0.0291723
ENSG00000143442	POGZ	pogo transposable element derived with ZNF domain	down	5.14557e-22	2.62903e-19	Other-eQTL	BrainMeta_cis_eQTL	rs3976737	1	151369475	G	A	0.16501	-0.0241	0.0057	2.05e-05	0.445507	0.0407738	8.63e-28	-0.0540957	0.0137189	8.04e-05	0.0549962	20	0.0176916
ENSG00000143442	POGZ	pogo transposable element derived with ZNF domain	down	5.14557e-22	2.62903e-19	GTEx-eQTL	Adipose_Visceral_Omentum	rs2479385	1	151383321	T	C	0.146123	-0.0246	0.0057	1.6e-05	0.165967	0.0202197	2.25e-16	-0.148222	0.0388022	0.000133481	0.0376946	17	0.0266591
ENSG00000143442	POGZ	pogo transposable element derived with ZNF domain	down	5.14557e-22	2.62903e-19	GTEx-eQTL	Brain_Cerebellum	rs6587572	1	151386465	C	A	0.853877	0.0245	0.0057	1.67e-05	-0.43379	0.0570101	2.76e-14	-0.0564789	0.0150916	0.000182258	0.0345091	17	0.0379582
ENSG00000143442	POGZ	pogo transposable element derived with ZNF domain	down	5.14557e-22	2.62903e-19	GTEx-eQTL	Whole_Blood	rs12068368	1	151424971	C	T	0.853877	0.0244	0.0057	1.89e-05	-0.260013	0.0216046	2.32e-33	-0.0938415	0.0232674	5.5e-05	0.0333404	20	0.012254
ENSG00000143442	POGZ	pogo transposable element derived with ZNF domain	down	5.14557e-22	2.62903e-19	GTEx-eQTL	Nerve_Tibial	rs12740875	1	151427666	C	T	0.145129	-0.0245	0.0057	1.78e-05	0.219722	0.0168304	5.95e-39	-0.111505	0.0273117	4.45e-05	0.0213449	20	0.0141507
ENSG00000119414	PPP6C	protein phosphatase 6 catalytic subunit	up	3.84455e-11	5.4252e-09	Other-eQTL	eQTLGen	rs864882	9	127968109	T	C	0.309145	-0.0177	0.0046	0.0001316	-0.156674	0.00874245	8.09e-72	0.112974	0.0300296	0.000168502	0.875147	20	0.0212076
ENSG00000119414	PPP6C	protein phosphatase 6 catalytic subunit	up	3.84455e-11	5.4252e-09	GTEx-eQTL	Whole_Blood	rs6478698	9	127889707	A	G	0.436382	-0.0189	0.0044	1.46e-05	-0.0909892	0.0136164	2.35e-11	0.207717	0.0574864	0.000302296	0.863748	20	0.0406223
ENSG00000119414	PPP6C	protein phosphatase 6 catalytic subunit	up	3.84455e-11	5.4252e-09	Other-eQTL	BrainMeta_cis_eQTL	rs618059	9	127851968	C	G	0.310139	-0.0179	0.0047	0.0001229	-0.57946	0.0395028	1.02e-48	0.0308908	0.00837992	0.000227545	0.318854	20	0.0301155
ENSG00000113593	PPWD1	peptidylprolyl isomerase domain and WD repeat containing 1	up	4.4645e-17	1.32301e-14	GTEx-eQTL	Adipose_Subcutaneous	rs154847	5	64905780	C	G	0.620278	-0.0175	0.0045	0.0001165	-0.478759	0.0319374	8.46e-51	0.0365528	0.00971044	0.000167028	0.164199	20	0.035371
ENSG00000113593	PPWD1	peptidylprolyl isomerase domain and WD repeat containing 1	up	4.4645e-17	1.32301e-14	GTEx-eQTL	Nerve_Tibial	rs154861	5	64897055	A	G	0.620278	-0.0175	0.0045	0.0001178	-0.523118	0.0305149	7.09e-66	0.0334533	0.00882083	0.00014912	0.12414	20	0.0284154
ENSG00000113593	PPWD1	peptidylprolyl isomerase domain and WD repeat containing 1	up	4.4645e-17	1.32301e-14	Other-eQTL	eQTLGen	rs171531	5	64788843	G	A	0.399602	0.017	0.0045	0.0001519	0.362278	0.00833274	0	0.0469253	0.0124682	0.000167487	0.119489	20	0.0212076
ENSG00000113593	PPWD1	peptidylprolyl isomerase domain and WD repeat containing 1	up	4.4645e-17	1.32301e-14	GTEx-eQTL	Adipose_Visceral_Omentum	rs245537	5	64781617	C	G	0.61829	-0.0175	0.0045	0.0001155	-0.324533	0.0333036	1.94e-22	0.0539236	0.0149295	0.000303974	0.0790089	20	0.0475125
ENSG00000198890	PRMT6	protein arginine methyltransferase 6	down	6.69764e-20	2.54459e-17	GTEx-eQTL	Muscle_Skeletal	rs2232015	1	107599258	T	A	0.321074	0.0191	0.0046	2.8e-05	-0.564281	0.038448	9.12e-49	-0.0338484	0.00847193	6.46e-05	0.990264	20	0.0167514
ENSG00000198890	PRMT6	protein arginine methyltransferase 6	down	6.69764e-20	2.54459e-17	GTEx-eQTL	Adipose_Subcutaneous	rs2232015	1	107599258	T	A	0.321074	0.0191	0.0046	2.8e-05	-0.405923	0.0351949	8.93e-31	-0.0470533	0.0120442	9.36e-05	0.905907	20	0.0274301
ENSG00000198890	PRMT6	protein arginine methyltransferase 6	down	6.69764e-20	2.54459e-17	GTEx-eQTL	Whole_Blood	rs2232015	1	107599258	T	A	0.321074	0.0191	0.0046	2.8e-05	-0.36322	0.0270221	3.45e-41	-0.0525852	0.013255	7.27e-05	0.560512	20	0.0145328
ENSG00000198890	PRMT6	protein arginine methyltransferase 6	down	6.69764e-20	2.54459e-17	GTEx-eQTL	Nerve_Tibial	rs1762485	1	107625056	T	C	0.683897	-0.0191	0.0046	2.89e-05	0.258582	0.0305015	2.3e-17	-0.0738644	0.0198084	0.000192286	0.458586	17	0.0333844
ENSG00000198890	PRMT6	protein arginine methyltransferase 6	down	6.69764e-20	2.54459e-17	Other-eQTL	eQTLGen	rs1623927	1	107596120	T	C	0.319085	0.0189	0.0046	3.39e-05	-0.652479	0.00769526	0	-0.0289664	0.00705831	4.06e-05	0.380548	20	0.00752314
ENSG00000198890	PRMT6	protein arginine methyltransferase 6	down	6.69764e-20	2.54459e-17	GTEx-eQTL	Adipose_Visceral_Omentum	rs1730864	1	107607810	T	C	0.677932	-0.0197	0.0046	1.67e-05	0.332327	0.0371774	3.93e-19	-0.059279	0.0153484	0.000112355	0.319966	20	0.0237599
ENSG00000198890	PRMT6	protein arginine methyltransferase 6	down	6.69764e-20	2.54459e-17	Other-eQTL	PsychENCODE_100HCP	rs2232015	1	107599258	T	A	0.321074	0.0191	0.0046	2.8e-05	-0.66845	0.0410523	1.31e-59	-0.0285736	0.00710181	5.74e-05	0.223627	18	0.0165571
ENSG00000198890	PRMT6	protein arginine methyltransferase 6	down	6.69764e-20	2.54459e-17	Other-eQTL	BrainMeta_cis_eQTL	rs1730859	1	107617707	G	A	0.321074	0.0187	0.0046	4.09e-05	-0.646381	0.0294159	5.12e-107	-0.0289303	0.00723731	6.4e-05	0.0948353	20	0.0158183
ENSG00000112812	PRSS16	serine protease 16	down	1.42004e-14	3.18798e-12	GTEx-eQTL	Brain_Cerebellar_Hemisphere	rs17693963	6	27710165	C	A	0.0864811	-0.0559	0.0068	2.31e-16	0.960752	0.155425	6.35e-10	-0.0581836	0.0117768	7.79e-07	0.184852	20	0.000766551
ENSG00000112812	PRSS16	serine protease 16	down	1.42004e-14	3.18798e-12	GTEx-eQTL	Adipose_Subcutaneous	rs6934329	6	27158033	G	A	0.151093	-0.0351	0.0056	2.74e-10	0.380923	0.0666525	1.1e-08	-0.0921446	0.0218192	2.41e-05	0.0416016	20	0.00997409
ENSG00000112812	PRSS16	serine protease 16	down	1.42004e-14	3.18798e-12	Other-eQTL	eQTLGen	rs36034627	6	27237363	T	G	0.172962	-0.0265	0.0054	8.36e-07	0.33233	0.0150085	1.22e-108	-0.0797399	0.0166432	1.66e-06	0.0141105	20	0.000636062
ENSG00000112812	PRSS16	serine protease 16	down	1.42004e-14	3.18798e-12	GTEx-eQTL	Brain_Cerebellum	rs4452638	6	27229265	A	G	0.0964215	-0.0422	0.0065	7.27e-11	0.985228	0.122034	6.84e-16	-0.0428327	0.00846605	4.21e-07	0.00684329	20	0.000375488
ENSG00000143801	PSEN2	presenilin 2	up	9.21165e-06	0.000522946	GTEx-eQTL	Whole_Blood	rs1343744	1	227183022	T	C	0.440358	0.0194	0.0043	6.75e-06	0.195066	0.0314944	5.88e-10	0.0994535	0.0272721	0.000265613	0.761205	20	0.0376223
ENSG00000143801	PSEN2	presenilin 2	up	9.21165e-06	0.000522946	Other-eQTL	eQTLGen	rs3795445	1	227180947	A	C	0.506958	-0.0184	0.0043	1.83e-05	-0.141729	0.00792622	1.66e-71	0.129825	0.0311963	3.16e-05	0.448459	20	0.00613487
ENSG00000143801	PSEN2	presenilin 2	up	9.21165e-06	0.000522946	GTEx-eQTL	Cells_Cultured_fibroblasts	rs1794035	1	227048758	C	T	0.400596	-0.0209	0.0043	1.2e-06	-0.48794	0.0248857	1.34e-85	0.0428331	0.00907929	2.39e-06	0.0956351	20	0.00180646
ENSG00000165916	PSMC3	proteasome 26S subunit, ATPase 3	down	2.02744e-07	1.54054e-05	GTEx-eQTL	Cells_Cultured_fibroblasts	rs2053980	11	47438282	C	A	0.333002	-0.0198	0.0046	1.99e-05	0.0951692	0.013318	8.94e-13	-0.208051	0.0564263	0.000226808	0.0275961	20	0.0388869
ENSG00000204540	PSORS1C1	psoriasis susceptibility 1 candidate 1	up	6.23424e-14	1.31961e-11	GTEx-eQTL	Muscle_Skeletal	rs9266245	6	31325702	G	A	0.798211	0.0284	0.0048	3.92e-09	0.368995	0.0561582	5.01e-11	0.0769658	0.017505	1.1e-05	0.206127	15	0.00679363
ENSG00000204540	PSORS1C1	psoriasis susceptibility 1 candidate 1	up	6.23424e-14	1.31961e-11	GTEx-eQTL	Nerve_Tibial	rs9266245	6	31325702	G	A	0.798211	0.0284	0.0048	3.92e-09	0.629414	0.0680706	2.32e-20	0.0451213	0.00905377	6.24e-07	0.104415	19	0.000684513
ENSG00000204540	PSORS1C1	psoriasis susceptibility 1 candidate 1	up	6.23424e-14	1.31961e-11	GTEx-eQTL	Adipose_Subcutaneous	rs9266245	6	31325702	G	A	0.798211	0.0284	0.0048	3.92e-09	0.479112	0.0531794	2.07e-19	0.0592763	0.0119858	7.59e-07	0.0833624	15	0.000864309
ENSG00000204540	PSORS1C1	psoriasis susceptibility 1 candidate 1	up	6.23424e-14	1.31961e-11	GTEx-eQTL	Cells_Cultured_fibroblasts	rs9266245	6	31325702	G	A	0.798211	0.0284	0.0048	3.92e-09	0.480026	0.0494925	3.05e-22	0.0591635	0.0117132	4.39e-07	0.0762625	20	0.00049919
ENSG00000204540	PSORS1C1	psoriasis susceptibility 1 candidate 1	up	6.23424e-14	1.31961e-11	GTEx-eQTL	Adipose_Visceral_Omentum	rs9266245	6	31325702	G	A	0.798211	0.0284	0.0048	3.92e-09	0.434516	0.0534728	4.44e-16	0.0653601	0.0136648	1.73e-06	0.0487872	20	0.00112831
ENSG00000204540	PSORS1C1	psoriasis susceptibility 1 candidate 1	up	6.23424e-14	1.31961e-11	Other-eQTL	BrainMeta_cis_eQTL	rs2596500	6	31321267	C	A	0.084493	-0.0453	0.0064	1.15e-12	-0.674529	0.0803092	4.5e-17	0.067158	0.0124079	6.22e-08	0.0231138	14	5.95e-05
ENSG00000142599	RERE	arginine-glutamic acid dipeptide repeats	down	4.8226e-16	1.23201e-13	GTEx-eQTL	Nerve_Tibial	rs301789	1	8469337	G	A	0.309145	-0.0189	0.0046	3.29e-05	0.211245	0.0239859	1.28e-18	-0.0894696	0.0240288	0.00019653	0.358228	20	0.0333844
ENSG00000142599	RERE	arginine-glutamic acid dipeptide repeats	down	4.8226e-16	1.23201e-13	GTEx-eQTL	Whole_Blood	rs301802	1	8497307	A	T	0.528827	-0.023	0.0044	1.37e-07	0.212626	0.0140442	8.85e-52	-0.108171	0.0218923	7.77e-07	0.137757	20	0.000757007
ENSG00000142599	RERE	arginine-glutamic acid dipeptide repeats	down	4.8226e-16	1.23201e-13	GTEx-eQTL	Adipose_Subcutaneous	rs2708632	1	8464509	C	T	0.691849	0.0188	0.0046	3.47e-05	-0.308397	0.0254846	1.04e-33	-0.0609604	0.0157435	0.000107906	0.0475116	20	0.0275018
ENSG00000142599	RERE	arginine-glutamic acid dipeptide repeats	down	4.8226e-16	1.23201e-13	Other-eQTL	PsychENCODE_100HCP	rs301792	1	8468278	G	A	0.309145	-0.019	0.0046	3.02e-05	0.379877	0.0404844	6.39e-21	-0.0500162	0.0132305	0.000156587	0.0245506	20	0.0329244
ENSG00000142599	RERE	arginine-glutamic acid dipeptide repeats	down	4.8226e-16	1.23201e-13	Other-eQTL	eQTLGen	rs301802	1	8497307	T	A	0.471173	0.023	0.0044	1.37e-07	-0.443707	0.00766763	0	-0.0518361	0.00995684	1.93e-07	0.0112566	20	9.71e-05
ENSG00000164068	RNF123	ring finger protein 123	up	2.85352e-13	5.49099e-11	Other-eQTL	eQTLGen	rs4855882	3	49715354	G	T	0.166004	0.0297	0.0056	1.28e-07	0.105304	0.0107547	1.23e-22	0.282041	0.0604797	3.11e-06	0.103208	20	0.00102254
ENSG00000173611	SCAI	suppressor of cancer cell invasion	up	0.000806303	0.0306333	Other-eQTL	eQTLGen	rs643228	9	127834878	G	A	0.437376	-0.0188	0.0043	1.36e-05	-0.0518098	0.00808619	1.48e-10	0.362866	0.100478	0.000304535	0.00879598	20	0.0312605
ENSG00000143416	SELENBP1	selenium binding protein 1	down	4.12474e-10	5.17935e-08	Other-eQTL	eQTLGen	rs2769264	1	151344741	G	T	0.161034	-0.0222	0.0056	6.43e-05	0.114244	0.0102586	8.34e-29	-0.194321	0.0520309	0.00018793	0.0652039	20	0.023111
ENSG00000138468	SENP7	SUMO specific peptidase 7	up	0.000121146	0.00566253	Other-eQTL	BrainMeta_cis_eQTL	rs9825208	3	101274807	T	G	0.436382	-0.0204	0.0043	2.41e-06	-0.374419	0.0339476	2.76e-28	0.0544844	0.0125018	1.31e-05	0.104542	15	0.00474586
ENSG00000253251	SHLD3	shieldin complex subunit 3	down	1.93599e-07	1.47864e-05	Other-eQTL	BrainMeta_cis_eQTL	rs444045	5	64855722	T	A	0.459245	0.0168	0.0043	9.91e-05	-0.434066	0.0330967	2.7e-39	-0.0387038	0.0103365	0.000180853	0.943406	20	0.0267645
ENSG00000124140	SLC12A5	solute carrier family 12 member 5	up	2.72563e-11	3.95938e-09	GTEx-eQTL	Brain_Hippocampus	rs2425752	20	44702120	C	T	0.739563	-0.0302	0.0049	6.37e-10	-0.164781	0.0292976	1.86e-08	0.183274	0.0441143	3.26e-05	0.230434	15	0.0153484
ENSG00000124140	SLC12A5	solute carrier family 12 member 5	up	2.72563e-11	3.95938e-09	Other-eQTL	BrainMeta_cis_eQTL	rs2425752	20	44702120	T	C	0.260437	0.0302	0.0049	6.37e-10	0.512225	0.0309003	1.03e-61	0.0589585	0.0102059	7.61e-09	0.141197	20	1.55e-05
ENSG00000124140	SLC12A5	solute carrier family 12 member 5	up	2.72563e-11	3.95938e-09	GTEx-eQTL	Brain_Putamen_basal_ganglia	rs12624433	20	44680853	A	G	0.256461	0.0313	0.005	2.84e-10	0.186252	0.0330876	1.81e-08	0.168052	0.0401492	2.84e-05	0.0127729	18	0.0144467
ENSG00000083807	SLC27A5	solute carrier family 27 member 5	down	7.30482e-10	8.87176e-08	Other-eQTL	BrainMeta_cis_eQTL	rs55652736	19	59007566	T	G	0.187873	-0.0234	0.0059	6.45e-05	0.544223	0.0394358	2.54e-43	-0.0429971	0.01128	0.000137955	0.0807929	20	0.0233935
ENSG00000014824	SLC30A9	solute carrier family 30 member 9	down	8.64136e-13	1.58073e-10	Other-eQTL	BrainMeta_cis_eQTL	rs11930836	4	42094015	C	T	0.248509	-0.0205	0.005	3.85e-05	0.626911	0.0349237	4.73e-72	-0.0327	0.008181	6.41e-05	0.329676	20	0.0158183
ENSG00000165915	SLC39A13	solute carrier family 39 member 13	down	2.86148e-06	0.000175201	GTEx-eQTL	Muscle_Skeletal	rs2293580	11	47440283	A	T	0.666998	0.0199	0.0046	1.34e-05	-0.171339	0.0265268	1.05e-10	-0.116144	0.0323128	0.000325178	0.0288359	20	0.0495874
ENSG00000165915	SLC39A13	solute carrier family 39 member 13	down	2.86148e-06	0.000175201	Other-eQTL	BrainMeta_cis_eQTL	rs2053979	11	47439444	G	A	0.333996	-0.0201	0.0046	1.08e-05	0.28396	0.0362643	4.87e-15	-0.0707845	0.018551	0.000135815	0.0184837	20	0.023273
ENSG00000157837	SPPL3	signal peptide peptidase like 3	down	1.97096e-13	4.0005e-11	Other-eQTL	BrainMeta_cis_eQTL	rs12580949	12	121298164	A	G	0.520875	-0.0165	0.0043	0.0001261	0.702984	0.032863	1.61e-101	-0.0234714	0.00621442	0.000158777	0.0749382	20	0.0249895
ENSG00000162367	TAL1	TAL bHLH transcription factor 1, erythroid differentiation factor	up	6.20636e-05	0.00312788	Other-eQTL	BrainMeta_cis_eQTL	rs11211480	1	47693220	A	G	0.427435	0.016	0.0043	0.0002135	0.366021	0.0306016	5.7e-33	0.0437133	0.0123033	0.000380901	0.823955	20	0.0433615
ENSG00000162367	TAL1	TAL bHLH transcription factor 1, erythroid differentiation factor	up	6.20636e-05	0.00312788	Other-eQTL	eQTLGen	rs7664	1	47682017	T	G	0.389662	0.0189	0.0044	1.55e-05	-0.154916	0.00807833	5.78e-82	-0.122001	0.0291062	2.77e-05	0.0027486	20	0.00544216
ENSG00000134077	THUMPD3	THUMP domain containing 3	up	5.85982e-22	2.89416e-19	GTEx-eQTL	Brain_Nucleus_accumbens_basal_ganglia	rs7638655	3	9425376	T	C	0.149105	-0.0237	0.0055	1.34e-05	-0.420159	0.0606909	4.42e-12	0.0564072	0.0154189	0.000253884	0.713383	20	0.0481341
ENSG00000134077	THUMPD3	THUMP domain containing 3	up	5.85982e-22	2.89416e-19	GTEx-eQTL	Brain_Caudate_basal_ganglia	rs62246308	3	9469287	C	T	0.147117	-0.0248	0.0056	9.37e-06	-0.477625	0.0626083	2.37e-14	0.0519236	0.013557	0.000128139	0.674487	20	0.0329096
ENSG00000134077	THUMPD3	THUMP domain containing 3	up	5.85982e-22	2.89416e-19	GTEx-eQTL	Brain_Cortex	rs11547584	3	9406704	A	G	0.148111	-0.0236	0.0055	1.45e-05	-0.667286	0.0754968	9.69e-19	0.0353671	0.0091623	0.000113354	0.371396	20	0.0357455
ENSG00000134077	THUMPD3	THUMP domain containing 3	up	5.85982e-22	2.89416e-19	GTEx-eQTL	Muscle_Skeletal	rs73126664	3	9404650	G	C	0.148111	-0.0233	0.0055	1.95e-05	-0.193276	0.0273243	1.51e-12	0.120553	0.03317	0.000278636	0.302049	20	0.0457133
ENSG00000134077	THUMPD3	THUMP domain containing 3	up	5.85982e-22	2.89416e-19	GTEx-eQTL	Nerve_Tibial	rs73126664	3	9404650	G	C	0.148111	-0.0233	0.0055	1.95e-05	-0.318279	0.0357059	4.93e-19	0.0732062	0.0191327	0.000130117	0.208522	20	0.0252451
ENSG00000134077	THUMPD3	THUMP domain containing 3	up	5.85982e-22	2.89416e-19	GTEx-eQTL	Brain_Frontal_Cortex_BA9	rs7638655	3	9425376	T	C	0.149105	-0.0237	0.0055	1.34e-05	-0.63614	0.0759907	5.7e-17	0.037256	0.00972409	0.000127466	0.148223	20	0.0342701
ENSG00000134077	THUMPD3	THUMP domain containing 3	up	5.85982e-22	2.89416e-19	Other-eQTL	BrainMeta_cis_eQTL	rs7638655	3	9425376	T	C	0.149105	-0.0237	0.0055	1.34e-05	-0.792435	0.036478	1.23e-104	0.0299078	0.00707586	2.37e-05	0.0819705	20	0.00728261
ENSG00000134077	THUMPD3	THUMP domain containing 3	up	5.85982e-22	2.89416e-19	Other-eQTL	eQTLGen	rs62246267	3	9403161	A	G	0.149105	-0.0233	0.0055	2.16e-05	-0.455684	0.0102564	0	0.0511319	0.0121245	2.47e-05	0.043062	20	0.00504335
ENSG00000166166	TRMT61A	tRNA methyltransferase 61A	up	3.23139e-23	2.1027e-20	GTEx-eQTL	Brain_Frontal_Cortex_BA9	rs2756119	14	104001517	A	G	0.400596	-0.0281	0.0045	3.86e-10	-0.269295	0.0465444	7.22e-09	0.104347	0.0245865	2.2e-05	0.664177	20	0.0124394
ENSG00000166166	TRMT61A	tRNA methyltransferase 61A	up	3.23139e-23	2.1027e-20	GTEx-eQTL	Whole_Blood	rs2765042	14	103990745	A	G	0.368787	-0.0283	0.0045	3.62e-10	-0.126957	0.0190589	2.71e-11	0.22291	0.0487458	4.81e-06	0.299369	20	0.00248074
ENSG00000166166	TRMT61A	tRNA methyltransferase 61A	up	3.23139e-23	2.1027e-20	GTEx-eQTL	Adipose_Visceral_Omentum	rs2756119	14	104001517	A	G	0.400596	-0.0281	0.0045	3.86e-10	-0.125402	0.0227238	3.42e-08	0.224079	0.0541892	3.55e-05	0.172233	20	0.0110898
ENSG00000166166	TRMT61A	tRNA methyltransferase 61A	up	3.23139e-23	2.1027e-20	GTEx-eQTL	Brain_Cortex	rs2756119	14	104001517	A	G	0.400596	-0.0281	0.0045	3.86e-10	-0.287914	0.0528572	5.12e-08	0.0975986	0.0237768	4.05e-05	0.139337	20	0.0207478
ENSG00000166166	TRMT61A	tRNA methyltransferase 61A	up	3.23139e-23	2.1027e-20	GTEx-eQTL	Muscle_Skeletal	rs911554	14	103999371	T	G	0.379722	-0.0287	0.0045	1.58e-10	-0.115374	0.0189375	1.11e-09	0.248756	0.0564663	1.06e-05	0.0276316	20	0.00679363
ENSG00000166166	TRMT61A	tRNA methyltransferase 61A	up	3.23139e-23	2.1027e-20	GTEx-eQTL	Nerve_Tibial	rs2071407	14	103987140	C	T	0.628231	0.0286	0.0045	2.16e-10	0.173512	0.0201572	7.44e-18	0.16483	0.0322379	3.17e-07	0.00997555	20	0.00056414
ENSG00000166166	TRMT61A	tRNA methyltransferase 61A	up	3.23139e-23	2.1027e-20	Other-eQTL	PsychENCODE_100HCP	rs2756119	14	104001517	A	G	0.400596	-0.0281	0.0045	3.86e-10	-0.555622	0.0390289	5.46e-46	0.050574	0.0088439	1.07e-08	0.00822886	20	2.62e-05
ENSG00000166166	TRMT61A	tRNA methyltransferase 61A	up	3.23139e-23	2.1027e-20	Other-eQTL	eQTLGen	rs2236281	14	104000518	T	G	0.270378	0.0202	0.0048	2.5e-05	0.222605	0.00890583	6.86e-138	0.0907438	0.0218664	3.33e-05	0.00552625	20	0.00637845
ENSG00000166166	TRMT61A	tRNA methyltransferase 61A	up	3.23139e-23	2.1027e-20	Other-eQTL	BrainMeta_cis_eQTL	rs2756119	14	104001517	A	G	0.400596	-0.0281	0.0045	3.86e-10	-0.477246	0.0328367	7.39e-48	0.0588794	0.0102625	9.62e-09	0.00214873	20	1.66e-05
ENSG00000171045	TSNARE1	t-SNARE domain containing 1	up	7.07296e-16	1.77627e-13	Other-eQTL	BrainMeta_cis_eQTL	rs67439964	8	143343398	C	T	0.232604	-0.0196	0.0051	0.000106	-0.617725	0.0351395	3.55e-69	0.0317294	0.0084511	0.000173713	0.371387	20	0.0259438
ENSG00000149292	TTC12	tetratricopeptide repeat domain 12	up	2.08298e-16	5.82329e-14	GTEx-eQTL	Adipose_Subcutaneous	rs11214577	11	113204266	T	C	0.480119	-0.0161	0.0043	0.0001762	-0.724741	0.0408455	1.94e-70	0.0222148	0.00606381	0.000248783	0.000318672	20	0.0432846
ENSG00000149292	TTC12	tetratricopeptide repeat domain 12	up	2.08298e-16	5.82329e-14	Other-eQTL	BrainMeta_cis_eQTL	rs7939992	11	113229665	C	T	0.484095	-0.0156	0.0043	0.0002926	-0.8717	0.0276434	3e-218	0.0178961	0.00496543	0.000313197	0.000167607	20	0.0383348
ENSG00000137411	VARS2	valyl-tRNA synthetase 2, mitochondrial	up	4.94314e-08	4.18528e-06	GTEx-eQTL	Whole_Blood	rs2395475	6	31326920	A	G	0.699801	0.0209	0.0045	3.48e-06	0.15867	0.0225109	1.81e-12	0.13172	0.033964	0.000105221	0.0136695	20	0.0182243
ENSG00000137411	VARS2	valyl-tRNA synthetase 2, mitochondrial	up	4.94314e-08	4.18528e-06	GTEx-eQTL	Cells_Cultured_fibroblasts	rs2395475	6	31326920	A	G	0.699801	0.0209	0.0045	3.48e-06	0.216229	0.035817	1.57e-09	0.0966568	0.0262573	0.000232198	0.00389612	16	0.0390738
ENSG00000137411	VARS2	valyl-tRNA synthetase 2, mitochondrial	up	4.94314e-08	4.18528e-06	GTEx-eQTL	Adipose_Subcutaneous	rs2395475	6	31326920	A	G	0.699801	0.0209	0.0045	3.48e-06	0.288173	0.0417308	5e-12	0.0725259	0.0188189	0.000116261	0.000392281	18	0.0283882
ENSG00000137411	VARS2	valyl-tRNA synthetase 2, mitochondrial	up	4.94314e-08	4.18528e-06	Other-eQTL	eQTLGen	rs2523594	6	31326629	C	T	0.302187	-0.0209	0.0045	2.98e-06	-0.257749	0.012729	3.63e-91	0.0810866	0.0179122	5.99e-06	1.54e-05	20	0.00175327
ENSG00000145198	VWA5B2	von Willebrand factor A domain containing 5B2	down	7.65016e-15	1.76112e-12	GTEx-eQTL	Nerve_Tibial	rs28603130	3	183950306	G	C	0.253479	0.0188	0.0049	0.0001497	-0.681831	0.0539088	1.15e-36	-0.0275728	0.00750991	0.00024111	0.21285	20	0.0378365
ENSG00000126215	XRCC3	X-ray repair cross complementing 3	up	1.7765e-06	0.000112489	Other-eQTL	BrainMeta_cis_eQTL	rs12586322	14	104154882	G	C	0.212724	-0.0231	0.0054	2.04e-05	-0.302395	0.0370296	3.18e-16	0.0763902	0.0201592	0.00015104	0.0121808	20	0.0247076
ENSG00000126215	XRCC3	X-ray repair cross complementing 3	up	1.7765e-06	0.000112489	Other-eQTL	eQTLGen	rs1799794	14	104179267	C	T	0.215706	-0.0219	0.0054	5.46e-05	-0.333319	0.0105884	1.65e-217	0.0657029	0.0163346	5.76e-05	0.000660908	20	0.00977274
ENSG00000130584	ZBTB46	zinc finger and BTB domain containing 46	down	2.50393e-08	2.27612e-06	Other-eQTL	eQTLGen	rs6062322	20	62441599	T	A	0.193837	-0.021	0.0056	0.0001711	0.0972737	0.0110619	1.45e-18	-0.215886	0.0625857	0.000561746	0.0983605	20	0.0451193
ENSG00000189298	ZKSCAN3	zinc finger with KRAB and SCAN domains 3	up	1.87129e-21	8.66466e-19	GTEx-eQTL	Pituitary	rs1233708	6	28173219	A	G	0.26839	-0.0318	0.0048	2.42e-11	-0.280768	0.0558491	4.98e-07	0.113261	0.0282815	6.21e-05	0.00218773	20	0.0184557
ENSG00000096654	ZNF184	zinc finger protein 184	down	3.24935e-16	8.44659e-14	GTEx-eQTL	Brain_Caudate_basal_ganglia	rs7772160	6	27412386	T	C	0.563618	0.0289	0.0043	1.86e-11	-0.316454	0.06013	1.42e-07	-0.0913245	0.0220398	3.42e-05	0.0155603	20	0.0145091
ENSG00000096654	ZNF184	zinc finger protein 184	down	3.24935e-16	8.44659e-14	GTEx-eQTL	Brain_Nucleus_accumbens_basal_ganglia	rs35394453	6	27413831	T	A	0.574553	0.0273	0.0043	2.85e-10	-0.236231	0.0438031	6.93e-08	-0.115565	0.0281161	3.95e-05	0.000677507	20	0.0137003
ENSG00000096654	ZNF184	zinc finger protein 184	down	3.24935e-16	8.44659e-14	Other-eQTL	BrainMeta_cis_eQTL	rs6929812	6	27384520	T	C	0.427435	-0.0274	0.0043	2.03e-10	0.314988	0.0325603	3.89e-22	-0.0869874	0.0163466	1.03e-07	7.54e-09	20	7.62e-05
ENSG00000186448	ZNF197	zinc finger protein 197	down	6.15617e-10	7.53851e-08	Other-eQTL	BrainMeta_cis_eQTL	rs6769283	3	44671217	T	G	0.307157	0.0231	0.0046	6.21e-07	-0.357602	0.0341626	1.22e-25	-0.064597	0.0142672	5.96e-06	0.90164	20	0.00236788
ENSG00000186448	ZNF197	zinc finger protein 197	down	6.15617e-10	7.53851e-08	GTEx-eQTL	Brain_Cerebellar_Hemisphere	rs6795322	3	44748516	C	G	0.307157	0.0231	0.0046	5.94e-07	-0.359892	0.0676074	1.02e-07	-0.0641859	0.0175715	0.000259344	0.800067	20	0.0434527
ENSG00000186448	ZNF197	zinc finger protein 197	down	6.15617e-10	7.53851e-08	GTEx-eQTL	Adipose_Visceral_Omentum	rs13081128	3	44576543	C	T	0.321074	0.0212	0.0046	4.37e-06	-0.264826	0.0372251	1.13e-12	-0.0800526	0.0206962	0.00010974	0.604375	20	0.0237599
ENSG00000186448	ZNF197	zinc finger protein 197	down	6.15617e-10	7.53851e-08	GTEx-eQTL	Cells_Cultured_fibroblasts	rs4682749	3	44738515	G	C	0.447316	-0.0186	0.0044	2.05e-05	0.265973	0.0308054	5.93e-18	-0.0699319	0.0184194	0.000146672	0.525737	20	0.0291723
ENSG00000186448	ZNF197	zinc finger protein 197	down	6.15617e-10	7.53851e-08	GTEx-eQTL	Muscle_Skeletal	rs9868960	3	44570700	T	C	0.318091	0.0213	0.0046	3.92e-06	-0.247565	0.0238747	3.42e-25	-0.086038	0.0203494	2.36e-05	0.49026	20	0.00823975
ENSG00000181315	ZNF322	zinc finger protein 322	down	7.14906e-05	0.00355462	GTEx-eQTL	Brain_Spinal_cord_cervical_c-1	rs62396201	6	26668216	A	G	0.406561	0.024	0.0043	3.15e-08	-0.671393	0.089205	5.22e-14	-0.0357466	0.00797349	7.35e-06	1.01e-06	20	0.0034975
ENSG00000181315	ZNF322	zinc finger protein 322	down	7.14906e-05	0.00355462	Other-eQTL	eQTLGen	rs2504566	6	26660488	C	G	0.380716	0.0148	0.0043	0.0006618	-0.420286	0.0186454	1.65e-112	-0.0352141	0.0103497	0.000667907	3.55e-08	20	0.0497804
ENSG00000181315	ZNF322	zinc finger protein 322	down	7.14906e-05	0.00355462	GTEx-eQTL	Brain_Nucleus_accumbens_basal_ganglia	rs62396201	6	26668216	A	G	0.406561	0.024	0.0043	3.15e-08	-0.468688	0.050592	1.97e-20	-0.0512068	0.010711	1.75e-06	2.25e-08	20	0.00181607
ENSG00000181315	ZNF322	zinc finger protein 322	down	7.14906e-05	0.00355462	GTEx-eQTL	Adipose_Visceral_Omentum	rs62396201	6	26668216	A	G	0.406561	0.024	0.0043	3.15e-08	-0.407643	0.0293353	6.7e-44	-0.058875	0.0113675	2.23e-07	8.6e-11	20	0.000311512
ENSG00000124613	ZNF391	zinc finger protein 391	up	3.51157e-05	0.00183855	GTEx-eQTL	Cells_EBV-transformed_lymphocytes	rs6456788	6	27422066	T	C	0.687873	0.028	0.0045	5.85e-10	0.68131	0.123038	3.07e-08	0.0410973	0.0099352	3.53e-05	1.65e-05	14	0.0168383
ENSG00000185219	ZNF445	zinc finger protein 445	down	0.000192184	0.00839995	Other-eQTL	BrainMeta_cis_eQTL	rs2886	3	44483206	A	T	0.324056	0.0208	0.0046	5.87e-06	-0.371993	0.0339329	5.78e-28	-0.055915	0.0133764	2.91e-05	0.477573	20	0.00821554
ENSG00000196653	ZNF502	zinc finger protein 502	down	3.42078e-29	4.22381e-26	Other-eQTL	eQTLGen	rs56084453	3	44762830	G	A	0.224652	-0.0181	0.0053	0.0006119	0.764719	0.00883856	0	-0.0236688	0.00693605	0.000643848	0.187931	20	0.0497804
ENSG00000144792	ZNF660	zinc finger protein 660	down	5.05896e-22	2.62903e-19	Other-eQTL	eQTLGen	rs1920017	3	44592141	G	A	0.319085	0.022	0.0046	1.81e-06	-0.0944994	0.00950775	2.81e-23	-0.232806	0.0540198	1.64e-05	0.3393	20	0.00391422
ENSG00000250312	ZNF718	zinc finger protein 718	down	8.38861e-23	5.17892e-20	Other-eQTL	BrainMeta_cis_eQTL	rs6841571	4	126332	T	C	0.45328	-0.0163	0.0045	0.0002927	1.16639	0.0212539	0	-0.0139748	0.00386646	0.000301093	0.620707	20	0.0377038
ENSG00000196812	ZSCAN16	zinc finger and SCAN domain containing 16	up	1.5029e-06	9.7669e-05	Other-eQTL	eQTLGen	rs34130214	6	28102378	T	C	0.102386	-0.0467	0.0061	2.01e-14	0.229505	0.012007	1.92e-81	-0.203481	0.0286316	1.19e-12	0.0123615	20	6.37e-09
ENSG00000187987	ZSCAN23	zinc finger and SCAN domain containing 23	down	3.75761e-28	3.97689e-25	GTEx-eQTL	Brain_Spinal_cord_cervical_c-1	rs9368560	6	28159960	C	T	0.182903	-0.0376	0.0052	4.18e-13	0.682252	0.117719	6.81e-09	-0.0551116	0.0121868	6.12e-06	0.0174436	20	0.0034975
ENSG00000197062	ZSCAN26	zinc finger and SCAN domain containing 26	up	5.11062e-86	2.52414e-82	Other-eQTL	BrainMeta_cis_eQTL	rs34477097	6	28197186	T	C	0.210736	-0.0341	0.005	1.07e-11	-0.376307	0.0328769	2.46e-30	0.0906174	0.0154668	4.66e-09	0.0079181	20	1.11e-05
ENSG00000235109	ZSCAN31	zinc finger and SCAN domain containing 31	down	1.55382e-60	4.60459e-57	GTEx-eQTL	Brain_Substantia_nigra	rs9366717	6	28191057	T	C	0.0984095	-0.0488	0.0062	3.1e-15	1.08854	0.178947	1.18e-09	-0.0448307	0.00931425	1.49e-06	0.069671	20	0.00132017
ENSG00000235109	ZSCAN31	zinc finger and SCAN domain containing 31	down	1.55382e-60	4.60459e-57	GTEx-eQTL	Brain_Spinal_cord_cervical_c-1	rs9380046	6	28030499	C	T	0.201789	-0.0352	0.0051	3.45e-12	0.806315	0.119569	1.55e-11	-0.0436554	0.00905068	1.41e-06	0.0102265	20	0.00167774
ENSG00000235109	ZSCAN31	zinc finger and SCAN domain containing 31	down	1.55382e-60	4.60459e-57	GTEx-eQTL	Pituitary	rs200951	6	27835930	G	A	0.257455	-0.0358	0.0049	1.98e-13	0.381522	0.0653439	5.26e-09	-0.0938347	0.0205727	5.09e-06	0.00268203	20	0.00321422
ENSG00000137185	ZSCAN9	zinc finger and SCAN domain containing 9	down	2.50037e-45	4.631e-42	GTEx-eQTL	Brain_Cerebellum	rs35781323	6	28144832	C	T	0.0725646	-0.0589	0.007	6.5e-17	0.461725	0.0875972	1.36e-07	-0.127565	0.0285577	7.94e-06	0.3859	20	0.00354147
ENSG00000137185	ZSCAN9	zinc finger and SCAN domain containing 9	down	2.50037e-45	4.631e-42	GTEx-eQTL	Pituitary	rs34071253	6	27391802	T	C	0.0715706	-0.0554	0.0071	5.73e-15	0.449696	0.0845955	1.06e-07	-0.123194	0.028042	1.12e-05	0.112865	20	0.00564481
