# Supplementary material for: Analysis of Genomic and Transcriptomic Data Revealed Key Genes and Processes in the Development of Major Depressive Disorder
Source: Int J Mol Sci. 2025 Sep 30;26(19):9557. doi: 10.3390/ijms26199557 (PMC12524790; doi:10.3390/ijms26199557)
Supplement: Supplementary file 1 [file ijms-26-09557-s001.zip › Table S8.xlsx]

## Sheet: Table S8
ensembl_id	protein_name	gene_symbol	direction	meta.p	meta.adj.p	Gaspar_TWAS.Z	Wray_TWAS.Z	DallAglio_TWAS.Z	Meng_Navoly_TWAS.Z	Li_TWAS.Z	Yu_TWAS.Z	Levey_TWAS.P	Novel
						PMID: 30877270	PMID: 29700475	PMID: 33279206	PMID: 38177345	PMID: 34021117	PMID: 38858783	PMID: 34045744
ENSG00000004534	RNA binding motif protein 6	RBM6	down	3.26395e-23	2.1027e-20	0	0	0	0	0	-3.27566	0	No
ENSG00000005108	thrombospondin type 1 domain containing 7A	THSD7A	up	0.571435	1	0	0	0	0	0	0	0	Yes
ENSG00000007062	prominin 1	PROM1	up	0.162155	1	0	0	0	0	0	0	0	Yes
ENSG00000007171	nitric oxide synthase 2	NOS2	up	2.77239e-06	0.00017045	0	0	0	0	0	0	0	Yes
ENSG00000007341	suppression of tumorigenicity 7 like	ST7L	down	8.68165e-05	0.00416298	0	0	0	0	0	0	0	Yes
ENSG00000008283	cytochrome b561	CYB561	up	2.68438e-14	5.84919e-12	0	0	0	0	0	0	0	Yes
ENSG00000008394	microsomal glutathione S-transferase 1	MGST1	up	0.0749808	1	0	0	0	0	0	0	0	Yes
ENSG00000008838	mediator complex subunit 24	MED24	up	1.99576e-16	5.68676e-14	0	0	0	0	0	0	0	Yes
ENSG00000009413	REV3 like, DNA directed polymerase zeta catalytic subunit	REV3L	up	0.123576	1	0	0	0	0	0	0	0	Yes
ENSG00000013306	solute carrier family 25 member 39	SLC25A39	up	0.000113819	0.00535381	0	0	0	0	0	0	0	Yes
ENSG00000013392	RWD domain containing 2A	RWDD2A	down	0.683719	1	0	0	0	0	0	0	0	Yes
ENSG00000013573	DEAD/H-box helicase 11	DDX11	up	3.68128e-12	5.74163e-10	0	0	0	0	0	0	0	Yes
ENSG00000014824	solute carrier family 30 member 9	SLC30A9	down	8.64136e-13	1.58073e-10	-5.46	0	-5.77	6.48659	0	-4.94811	0	No
ENSG00000017260	ATPase secretory pathway Ca2+ transporting 1	ATP2C1	up	0.145945	1	0	0	0	0	0	0	0	Yes
ENSG00000021300	pleckstrin homology domain containing B1	PLEKHB1	up	0.000971144	0.0359736	0	0	0	4.9062	0	0	0	No
ENSG00000023041	zinc finger DHHC-type palmitoyltransferase 6	ZDHHC6	down	0.00123799	0.0444147	0	0	0	0	0	0	0	Yes
ENSG00000023228	NADH:ubiquinone oxidoreductase core subunit S1	NDUFS1	down	4.83978e-05	0.00248997	0	0	0	0	0	0	0	Yes
ENSG00000023572	glutaredoxin 2	GLRX2	up	0.0962873	1	0	0	0	0	0	0	0	Yes
ENSG00000025434	nuclear receptor subfamily 1 group H member 3	NR1H3	down	0.00480027	0.141967	0	0	0	0	0	0	0	Yes
ENSG00000025708	thymidine phosphorylase	TYMP	down	0.207705	1	0	0	0	0	0	0	0	Yes
ENSG00000026950	butyrophilin subfamily 3 member A1	BTN3A1	down	0.000732483	0.0281901	0	0	0	-5.68684	0	0	5.6e-09	No
ENSG00000029559	integrin binding sialoprotein	IBSP	up	0.302863	1	0	0	0	0	0	0	0	Yes
ENSG00000033178	ubiquitin like modifier activating enzyme 6	UBA6	down	0.0137782	0.356285	0	0	0	0	0	0	0	Yes
ENSG00000035403	vinculin	VCL	down	0.320296	1	0	0	0	0	0	0	0	Yes
ENSG00000037280	fms related receptor tyrosine kinase 4	FLT4	up	0.604154	1	0	0	0	0	0	0	0	Yes
ENSG00000042317	spermatogenesis associated 7	SPATA7	down	1.00106e-09	1.19262e-07	0	0	0	0	0	0	0	Yes
ENSG00000052795	folliculin interacting protein 2	FNIP2	down	0.0126359	0.333144	0	0	0	0	0	-3.83108	0	No
ENSG00000054219	lymphocyte antigen 75	LY75	up	1.17435e-11	1.77554e-09	0	0	0	0	0	0	0	Yes
ENSG00000055211	glycosylated integral membrane protein 1	GINM1	down	1.69709e-07	1.31653e-05	0	0	0	0	0	0	0	Yes
ENSG00000055732	mucolipin TRP cation channel 3	MCOLN3	down	0.00380229	0.115212	0	0	0	0	0	0	0	Yes
ENSG00000055955	inter-alpha-trypsin inhibitor heavy chain 4	ITIH4	down	3.38984e-27	2.95455e-24	0	0	0	0	0	-4.40981	0	No
ENSG00000056558	TNF receptor associated factor 1	TRAF1	up	5.99646e-15	1.41031e-12	0	0	0	0	0	0	0	Yes
ENSG00000057608	GDP dissociation inhibitor 2	GDI2	down	0.0335872	0.750503	0	0	0	0	0	0	0	Yes
ENSG00000063978	ring finger protein 4	RNF4	up	7.92447e-05	0.0038624	0	0	0	0	0	0	0	Yes
ENSG00000064999	ankyrin repeat and sterile alpha motif domain containing 1A	ANKS1A	up	0.00250899	0.0817048	0	0	0	0	0	0	0	Yes
ENSG00000065600	proton activated chloride channel 1	PACC1	down	1.06402e-09	1.25123e-07	0	0	0	0	0	0	0	Yes
ENSG00000065621	glutathione S-transferase omega 2	GSTO2	up	1.61277e-09	1.81034e-07	0	0	0	0	0	0	0	Yes
ENSG00000066382	metallophosphoesterase domain containing 2	MPPED2	down	0.0518394	1	0	0	0	0	0	0	0	Yes
ENSG00000067221	stomatin like 1	STOML1	down	0.00174401	0.0596789	0	0	0	0	0	0	0	Yes
ENSG00000067560	ras homolog family member A	RHOA	up	0.293489	1	0	0	0	5.2591	4.67	3.95161	6.35e-11	No
ENSG00000068615	receptor accessory protein 1	REEP1	up	0.0940395	1	0	0	0	0	0	0	0	Yes
ENSG00000071967	cytochrome b reductase 1	CYBRD1	down	1.30738e-05	0.000728251	0	0	0	0	0	3.63744	0	No
ENSG00000072609	checkpoint with forkhead and ring finger domains	CHFR	down	1.67126e-10	2.19143e-08	0	0	0	0	0	0	0	Yes
ENSG00000072858	SID1 transmembrane family member 1	SIDT1	up	0.00847941	0.23484	0	0	0	0	0	0	0	Yes
ENSG00000073969	N-ethylmaleimide sensitive factor, vesicle fusing ATPase	NSF	up	0.273361	1	0	0	0	0	0	0	0	Yes
ENSG00000075131	TIMELESS interacting protein	TIPIN	up	2.44612e-22	1.34238e-19	0	0	0	0	0	0	0	Yes
ENSG00000075413	microtubule affinity regulating kinase 3	MARK3	up	0.0610587	1	0	0	0	5.9062	0	4.3625	0	No
ENSG00000075790	B cell receptor associated protein 29	BCAP29	down	0.0026994	0.0873297	0	0	0	0	0	0	0	Yes
ENSG00000076003	minichromosome maintenance complex component 6	MCM6	down	0.84384	1	0	0	0	0	0	0	0	Yes
ENSG00000076685	5'-nucleotidase, cytosolic II	NT5C2	down	0.00132571	0.0469676	0	0	0	-5.6791	0	-4.28575	0	No
ENSG00000077380	dynein cytoplasmic 1 intermediate chain 2	DYNC1I2	down	0.134915	1	0	0	0	0	0	0	0	Yes
ENSG00000078618	nardilysin convertase	NRDC	up	0.00406523	0.121932	0	0	0	0	0	0	0	Yes
ENSG00000078674	pericentriolar material 1	PCM1	down	1.29933e-05	0.000726495	0	0	0	0	0	-3.2403	0	No
ENSG00000080573	collagen type V alpha 3 chain	COL5A3	down	0.00184017	0.0619676	0	0	0	0	0	0	0	Yes
ENSG00000081760	acetoacetyl-CoA synthetase	AACS	up	0.293698	1	0	0	0	0	0	0	0	Yes
ENSG00000082126	MAGUK p55 scaffold protein 4	MPP4	down	0.217304	1	0	0	0	0	0	0	0	Yes
ENSG00000083535	progesterone immunomodulatory binding factor 1	PIBF1	up	0.00752878	0.212491	0	0	0	0	0	0	0	Yes
ENSG00000083807	solute carrier family 27 member 5	SLC27A5	down	7.30482e-10	8.87176e-08	0	0	0	0	0	0	0	Yes
ENSG00000083812	zinc finger protein 324	ZNF324	down	0.000574694	0.0227073	0	0	0	0	0	0	0	Yes
ENSG00000084207	glutathione S-transferase pi 1	GSTP1	up	5.52335e-08	4.64997e-06	0	0	0	0	0	0	0	Yes
ENSG00000085382	HECT domain and ankyrin repeat containing E3 ubiquitin protein ligase 1	HACE1	up	0.000963178	0.0357679	0	0	0	4.981	0	0	0	No
ENSG00000085788	DDHD domain containing 2	DDHD2	down	0.109412	1	0	0	0	0	0	0	0	Yes
ENSG00000085999	RAD54 like	RAD54L	up	0.00197191	0.0656581	0	0	0	0	0	0	0	Yes
ENSG00000086205	folate hydrolase 1	FOLH1	up	1.51165e-20	6.22168e-18	0	0	0	0	0	4.1546	0	No
ENSG00000087191	proteasome 26S subunit, ATPase 5	PSMC5	down	0.00794913	0.223072	0	0	0	0	0	0	0	Yes
ENSG00000087338	germ cell-less 1, spermatogenesis associated	GMCL1	down	1.45648e-05	0.000802256	0	0	0	0	0	0	0	Yes
ENSG00000088836	solute carrier family 4 member 11	SLC4A11	up	3.64281e-05	0.00190054	0	0	0	0	0	3.385	0	No
ENSG00000089220	phosphatidylethanolamine binding protein 1	PEBP1	down	7.70581e-09	7.66289e-07	0	0	0	-5.125	0	0	0	No
ENSG00000089250	nitric oxide synthase 1	NOS1	up	0.00826126	0.229657	0	0	0	0	0	0	0	Yes
ENSG00000089351	GRAM domain containing 1A	GRAMD1A	down	0.0304746	0.696825	0	0	0	0	0	0	0	Yes
ENSG00000090238	yippee like 3	YPEL3	down	0.000244691	0.0104484	0	0	0	0	0	0	0	Yes
ENSG00000090612	zinc finger protein 268	ZNF268	up	3.18005e-07	2.37974e-05	0	0	0	0	0	0	0	Yes
ENSG00000091140	dihydrolipoamide dehydrogenase	DLD	down	0.000122085	0.00568847	0	0	0	0	0	0	0	Yes
ENSG00000091536	myosin XVA	MYO15A	up	3.20891e-09	3.44539e-07	0	0	0	0	0	0	0	Yes
ENSG00000091542	alkB homolog 5, RNA demethylase	ALKBH5	up	7.76823e-07	5.40385e-05	0	0	0	0	0	0	0	Yes
ENSG00000092020	protein phosphatase 2 regulatory subunit B''gamma	PPP2R3C	up	1.70687e-07	1.31722e-05	0	0	0	0	0	0	0	Yes
ENSG00000092036	HAUS augmin like complex subunit 4	HAUS4	down	4.34604e-07	3.15663e-05	0	0	0	0	0	0	0	Yes
ENSG00000092068	solute carrier family 7 member 8	SLC7A8	down	0.196826	1	0	0	0	0	0	0	0	Yes
ENSG00000092108	sec1 family domain containing 1	SCFD1	up	0.164223	1	0	0	0	0	0	0	0	Yes
ENSG00000093000	nucleoporin 50	NUP50	down	8.22553e-09	8.12517e-07	0	0	0	0	0	0	0	Yes
ENSG00000095397	whirlin	WHRN	down	0.0075766	0.213427	0	0	0	0	0	0	0	Yes
ENSG00000095485	CWF19 like cell cycle control factor 1	CWF19L1	up	2.53481e-13	5.00776e-11	0	0	0	0	0	0	0	Yes
ENSG00000095917	tryptase delta 1	TPSD1	down	0.00134973	0.0475035	0	0	0	0	0	0	0	Yes
ENSG00000096654	zinc finger protein 184	ZNF184	down	3.24935e-16	8.44659e-14	-5.19	0	-6.33	-7.3843	0	0	1.02e-15	No
ENSG00000099904	zinc finger DHHC-type palmitoyltransferase 8	ZDHHC8	up	0.00409047	0.122442	0	0	0	0	0	0	0	Yes
ENSG00000100075	solute carrier family 25 member 1	SLC25A1	down	0.654074	1	0	0	0	0	0	0	0	Yes
ENSG00000100211	chibby 1, beta catenin antagonist	CBY1	down	0.364775	1	0	0	0	0	0	0	0	Yes
ENSG00000100249	chromosome 22 open reading frame 31	C22orf31	up	0.517319	1	0	0	0	0	0	0	0	Yes
ENSG00000100288	choline kinase beta	CHKB	down	3.22276e-07	2.39958e-05	0	0	0	0	0	0	0	Yes
ENSG00000100299	arylsulfatase A	ARSA	down	0.000169814	0.00755594	0	0	0	0	0	0	0	Yes
ENSG00000100360	intraflagellar transport 27	IFT27	up	0.00109399	0.0397294	0	0	0	0	0	0	0	Yes
ENSG00000100395	L3MBTL histone methyl-lysine binding protein 2	L3MBTL2	up	0.000613889	0.0241273	0	0	0	5.1116	0	0	7e-14	No
ENSG00000100461	RNA binding motif protein 23	RBM23	up	0.000201962	0.00880137	0	0	0	0	0	0	0	Yes
ENSG00000101017	CD40 molecule	CD40	down	3.81116e-08	3.32177e-06	0	0	0	-5.78917	0	0	5.08e-07	No
ENSG00000101224	cell division cycle 25B	CDC25B	down	0.0457032	0.975769	0	0	0	0	0	0	0	Yes
ENSG00000101255	tribbles pseudokinase 3	TRIB3	down	0.0153041	0.388956	0	0	0	0	0	0	0	Yes
ENSG00000101442	actin related protein 5	ACTR5	up	0.0130962	0.342839	0	0	0	0	0	0	0	Yes
ENSG00000101751	DNA polymerase iota	POLI	down	2.05542e-20	8.23114e-18	0	0	-4.34	0	0	-3.97103	0	No
ENSG00000102606	Rho guanine nucleotide exchange factor 7	ARHGEF7	up	1.28613e-09	1.4888e-07	0	0	0	0	0	0	0	Yes
ENSG00000102882	mitogen-activated protein kinase 3	MAPK3	up	0.0780019	1	0	0	0	0	0	0	0	Yes
ENSG00000103326	calpain 15	CAPN15	down	0.0572468	1	0	0	0	0	0	0	0	Yes
ENSG00000103522	interleukin 21 receptor	IL21R	down	0.0523521	1	0	0	0	0	0	0	0	Yes
ENSG00000103642	lactamase beta	LACTB	up	4.80375e-06	0.000283575	0	0	0	0	0	0	0	Yes
ENSG00000103855	CD276 molecule	CD276	down	0.0763009	1	0	0	0	-5.0534	-6.05	0	0	No
ENSG00000103932	RNA polymerase II associated protein 1	RPAP1	down	3.56737e-08	3.14629e-06	0	0	0	0	0	0	0	Yes
ENSG00000104231	zinc finger AN1-type containing 1	ZFAND1	up	2.66061e-07	2.01134e-05	0	0	0	0	0	0	0	Yes
ENSG00000104320	nibrin	NBN	up	0.0684345	1	0	0	0	0	0	0	0	Yes
ENSG00000104442	armadillo repeat containing 1	ARMC1	down	1.11078e-08	1.06183e-06	0	0	0	0	0	-3.3068	0	No
ENSG00000104497	sorting nexin 16	SNX16	up	9.84392e-23	5.8343e-20	0	0	0	0	0	0	0	Yes
ENSG00000104518	gasdermin D	GSDMD	up	0.000108711	0.00517932	0	0	0	0	0	0	0	Yes
ENSG00000104626	exoribonuclease 1	ERI1	up	0.00275278	0.0886695	0	0	0	0	0	0	0	Yes
ENSG00000104899	anti-Mullerian hormone	AMH	up	1.74101e-10	2.26285e-08	0	0	0	0	0	0	0	Yes
ENSG00000105127	A-kinase anchoring protein 8	AKAP8	up	0.0798427	1	0	0	0	0	0	0	0	Yes
ENSG00000105143	solute carrier family 1 member 6	SLC1A6	down	0.0864661	1	0	0	0	0	0	0	0	Yes
ENSG00000105185	programmed cell death 5	PDCD5	down	1.52317e-09	1.73606e-07	0	0	0	0	0	0	0	Yes
ENSG00000105926	protein associated with LIN7 2, MAGUK p55 family member	PALS2	down	0.000961255	0.0357679	0	0	0	0	0	0	0	Yes
ENSG00000105928	gasdermin E	GSDME	up	9.94501e-20	3.68388e-17	0	0	0	5.18182	0	0	0	No
ENSG00000105968	H2A.Z variant histone 2	H2AZ2	down	0.0835441	1	0	0	0	0	0	0	0	Yes
ENSG00000106013	ankyrin repeat domain 7	ANKRD7	down	0.0255516	0.602864	0	0	0	0	0	0	0	Yes
ENSG00000106018	vasoactive intestinal peptide receptor 2	VIPR2	down	0.116748	1	0	0	0	0	0	0	0	Yes
ENSG00000106049	3-hydroxyisobutyrate dehydrogenase	HIBADH	up	0.215401	1	0	0	0	0	0	0	0	Yes
ENSG00000106392	core 1 synthase, glycoprotein-N-acetylgalactosamine 3-beta-galactosyltransferase 1	C1GALT1	up	1.04799e-18	3.52912e-16	0	0	0	0	0	3.94979	0	No
ENSG00000106399	replication protein A3	RPA3	down	2.9728e-05	0.00156198	0	0	0	0	0	0	0	Yes
ENSG00000106868	sushi domain containing 1	SUSD1	down	5.80101e-11	7.95866e-09	0	0	0	0	0	0	0	Yes
ENSG00000106976	dynamin 1	DNM1	up	0.698273	1	0	0	0	0	0	4.0915	0	No
ENSG00000107295	SH3 domain containing GRB2 like 2, endophilin A1	SH3GL2	down	0.257432	1	0	0	0	0	0	0	0	Yes
ENSG00000107554	dynamin binding protein	DNMBP	up	0.143327	1	0	0	0	0	0	0	0	Yes
ENSG00000107951	mitochondrial poly(A) polymerase	MTPAP	up	0.044126	0.944819	0	0	0	0	0	0	0	Yes
ENSG00000108349	CASC3 exon junction complex subunit	CASC3	up	0.00339424	0.105797	0	0	0	0	0	0	0	Yes
ENSG00000108352	Rap guanine nucleotide exchange factor like 1	RAPGEFL1	down	0.00189843	0.0636402	0	0	0	0	0	0	0	Yes
ENSG00000108379	Wnt family member 3	WNT3	up	1.29178e-06	8.66074e-05	0	0	0	0	0	0	0	Yes
ENSG00000108433	golgi SNAP receptor complex member 2	GOSR2	up	0.0258977	0.610057	0	0	0	0	0	3.2446	0	No
ENSG00000109047	recoverin	RCVRN	up	3.98352e-07	2.90757e-05	0	0	0	0	0	0	0	Yes
ENSG00000109133	transmembrane protein 33	TMEM33	up	0.226472	1	5.16	0	4.84	0	4.76	0	0	No
ENSG00000109180	OCIA domain containing 1	OCIAD1	up	0.384004	1	0	0	0	0	0	0	0	Yes
ENSG00000109919	mitochondrial carrier 2	MTCH2	down	3.83036e-32	5.67545e-29	0	0	0	-4.9484	0	0	0	No
ENSG00000110074	FAD dependent oxidoreductase domain containing 1	FOXRED1	up	8.10977e-05	0.00393975	0	0	0	0	0	0	0	Yes
ENSG00000110395	Cbl proto-oncogene	CBL	up	0.000189306	0.0082989	0	0	0	0	0	0	0	Yes
ENSG00000110888	caprin family member 2	CAPRIN2	up	3.24049e-08	2.89243e-06	0	0	0	0	0	0	0	Yes
ENSG00000110921	mevalonate kinase	MVK	up	0.0965798	1	0	0	0	0	0	0	0	Yes
ENSG00000111215	proline rich 4	PRR4	up	2.3242e-18	7.48645e-16	0	0	0	0	0	0	0	Yes
ENSG00000111237	VPS29 retromer complex component	VPS29	up	2.85905e-05	0.00151295	0	0	0	0	0	0	0	Yes
ENSG00000111615	KRR1 small subunit processome component homolog	KRR1	down	4.14358e-09	4.32362e-07	0	0	0	0	0	0	0	Yes
ENSG00000111801	butyrophilin subfamily 3 member A3	BTN3A3	down	2.50284e-16	6.8675e-14	0	0	-4.46	-7.27847	0	0	7.47e-09	No
ENSG00000111962	uronyl 2-sulfotransferase	UST	down	0.017633	0.441332	0	0	0	0	0	0	0	Yes
ENSG00000112031	mitochondrial translation release factor 1 like	MTRF1L	down	1.52981e-08	1.43672e-06	0	0	0	0	0	0	0	Yes
ENSG00000112309	beta-1,3-glucuronyltransferase 2	B3GAT2	down	0.64068	1	0	0	0	0	0	0	0	Yes
ENSG00000112339	HBS1 like translational GTPase	HBS1L	up	1.43438e-09	1.64753e-07	0	0	0	0	0	0	0	Yes
ENSG00000112619	peripherin 2	PRPH2	down	1.22672e-12	2.13839e-10	0	0	0	0	0	0	0	Yes
ENSG00000112659	cullin 9	CUL9	down	0.0144728	0.369729	0	0	0	0	0	0	0	Yes
ENSG00000112812	serine protease 16	PRSS16	down	1.42004e-14	3.18798e-12	0	0	-5.92	-7.6471	0	0	0	No
ENSG00000112852	protocadherin beta 2	PCDHB2	up	0.000799876	0.0304673	0	0	0	0	0	0	0	Yes
ENSG00000112855	histidyl-tRNA synthetase 2, mitochondrial	HARS2	down	0.397262	1	0	0	0	-5.5863	0	0	0	No
ENSG00000113119	transmembrane and coiled-coil domains 6	TMCO6	down	0.010399	0.27964	0	0	0	-6.11993	0	0	0	No
ENSG00000113205	protocadherin beta 3	PCDHB3	up	0.00339876	0.105797	0	0	0	0	0	0	0	Yes
ENSG00000113328	cyclin G1	CCNG1	up	0.757002	1	0	0	0	0	0	0	0	Yes
ENSG00000113593	peptidylprolyl isomerase domain and WD repeat containing 1	PPWD1	up	4.4645e-17	1.32301e-14	0	0	0	0	0	0	0	Yes
ENSG00000113734	BCL2 interacting protein 1	BNIP1	up	2.06126e-06	0.000129414	0	0	0	0	0	0	0	Yes
ENSG00000114124	G protein-coupled receptor kinase 7	GRK7	up	0.178176	1	0	0	0	0	0	0	0	Yes
ENSG00000114200	butyrylcholinesterase	BCHE	up	0.00013988	0.00633406	0	0	0	0	4.7	0	0	No
ENSG00000114331	ArfGAP with coiled-coil, ankyrin repeat and PH domains 2	ACAP2	up	0.00668152	0.192233	0	0	0	0	0	0	0	Yes
ENSG00000114529	chromosome 3 open reading frame 52	C3orf52	up	0.188423	1	0	0	0	0	0	0	0	Yes
ENSG00000114650	SREBF chaperone	SCAP	up	0.0282554	0.655181	0	0	0	0	0	0	0	Yes
ENSG00000114902	signal peptidase complex subunit 1	SPCS1	down	0.00535628	0.156228	0	0	0	-4.93333	0	0	0	No
ENSG00000114904	NIMA related kinase 4	NEK4	up	1.62747e-07	1.28267e-05	0	0	0	5.49457	0	0	0	No
ENSG00000114933	INO80 complex subunit D	INO80D	up	0.0447724	0.957276	0	0	0	0	0	0	0	Yes
ENSG00000115085	zeta chain of T cell receptor associated protein kinase 70	ZAP70	up	1.67285e-06	0.000106839	0	0	0	0	0	0	0	Yes
ENSG00000115221	integrin subunit beta 6	ITGB6	down	0.365001	1	0	0	0	0	0	0	0	Yes
ENSG00000115524	splicing factor 3b subunit 1	SF3B1	up	0.00727018	0.206365	0	4.45	5.21	5.96	5.13	0	1.65e-07	No
ENSG00000115526	carbohydrate sulfotransferase 10	CHST10	down	0.00697283	0.198685	0	0	0	0	0	0	0	Yes
ENSG00000115561	charged multivesicular body protein 3	CHMP3	up	7.2429e-08	5.99542e-06	0	0	2.09	5.4651	0	0	0	No
ENSG00000115649	cyclin Pas1/PHO80 domain containing 1	CNPPD1	down	2.07132e-06	0.000129497	0	0	0	0	0	0	0	Yes
ENSG00000115677	high density lipoprotein binding protein	HDLBP	down	0.000159007	0.00711784	0	0	0	0	0	0	0	Yes
ENSG00000115687	PAS domain containing serine/threonine kinase	PASK	down	1.34304e-06	8.88387e-05	0	0	0	0	0	0	0	Yes
ENSG00000115840	solute carrier family 25 member 12	SLC25A12	up	2.58803e-12	4.16814e-10	0	0	0	0	0	0	0	Yes
ENSG00000116151	MORN repeat containing 1	MORN1	down	0.000538357	0.0215009	0	0	0	0	0	0	0	Yes
ENSG00000116171	sterol carrier protein 2	SCP2	down	0.190843	1	0	0	0	0	0	0	0	Yes
ENSG00000116183	pappalysin 2	PAPPA2	down	0.805092	1	0	0	0	0	0	0	0	Yes
ENSG00000116922	AFG2 interacting ribosome maturation factor	AIRIM	down	0.000695641	0.026912	0	0	0	0	0	0	0	Yes
ENSG00000116977	galectin 8	LGALS8	down	0.0240911	0.573387	0	0	0	0	0	0	0	Yes
ENSG00000116983	hippocalcin like 4	HPCAL4	up	0.00204554	0.0676534	0	0	0	0	0	0	0	Yes
ENSG00000117640	mitochondrial fission regulator 1 like	MTFR1L	down	4.16395e-05	0.00216482	0	0	0	0	0	0	0	Yes
ENSG00000117834	solute carrier family 5 member 9	SLC5A9	down	0.00144557	0.0505164	0	0	0	0	0	0	0	Yes
ENSG00000117868	extended synaptotagmin 2	ESYT2	up	7.72577e-15	1.76112e-12	0	0	0	0	0	0	0	Yes
ENSG00000118096	intraflagellar transport 46	IFT46	up	0.20489	1	0	0	0	0	0	0	0	Yes
ENSG00000118514	aldehyde dehydrogenase 8 family member A1	ALDH8A1	up	2.39675e-08	2.19214e-06	0	0	0	0	0	0	0	Yes
ENSG00000118997	dynein axonemal heavy chain 7	DNAH7	down	0.00156182	0.0541956	0	0	0	0	0	0	0	Yes
ENSG00000119227	phosphatidylinositol glycan anchor biosynthesis class Z	PIGZ	up	1.64244e-07	1.28762e-05	0	0	0	0	0	0	0	Yes
ENSG00000119231	SUMO specific peptidase 5	SENP5	down	0.10556	1	0	0	0	0	0	0	0	Yes
ENSG00000119414	protein phosphatase 6 catalytic subunit	PPP6C	up	3.84455e-11	5.4252e-09	0	0	0	5.4851	0	0	0	No
ENSG00000119682	apoptosis resistant E3 ubiquitin protein ligase 1	AREL1	down	4.00463e-26	3.12298e-23	0	0	-5.02	-6.8529	-6.07	-3.99	1.46e-13	No
ENSG00000119820	Yip1 domain family member 4	YIPF4	down	0.00177913	0.0603236	0	0	0	0	0	0	0	Yes
ENSG00000119878	CXXC repeat containing interactor of PDZ3 domain	CRIPT	up	7.35943e-06	0.000425956	0	0	0	0	0	0	0	Yes
ENSG00000120071	KAT8 regulatory NSL complex subunit 1	KANSL1	down	0.00195421	0.0653623	0	0	0	0	0	0	0	Yes
ENSG00000120314	WD repeat domain 55	WDR55	down	0.00012947	0.00595762	0	0	0	-5.9676	0	0	7.08e-06	No
ENSG00000120322	protocadherin beta 8	PCDHB8	down	1.89315e-07	1.45341e-05	0	0	0	0	0	0	0	Yes
ENSG00000120324	protocadherin beta 10	PCDHB10	up	0.297219	1	0	0	0	0	0	0	0	Yes
ENSG00000120451	sorting nexin 19	SNX19	up	9.72575e-09	9.4148e-07	0	0	0	0	0	0	0	Yes
ENSG00000120669	spermatogenesis and oogenesis specific basic helix-loop-helix 2	SOHLH2	up	2.74852e-17	8.31118e-15	0	0	0	0	0	0	0	Yes
ENSG00000120725	SIL1 nucleotide exchange factor	SIL1	down	9.78524e-09	9.4148e-07	0	0	0	0	0	0	0	Yes
ENSG00000120896	sorbin and SH3 domain containing 3	SORBS3	down	0.566665	1	0	0	0	0	0	0	7.15e-07	No
ENSG00000120910	protein phosphatase 3 catalytic subunit gamma	PPP3CC	up	3.76122e-11	5.35865e-09	0	0	4.1	0	0	0	0	No
ENSG00000121289	centrosomal protein 89	CEP89	up	0.00280505	0.0895742	0	0	0	0	0	0	0	Yes
ENSG00000122484	RNA polymerase II associated protein 2	RPAP2	down	0.0914182	1	0	0	0	0	0	0	0	Yes
ENSG00000122490	solute carrier family 66 member 2	SLC66A2	up	0.00594993	0.172863	0	0	0	0	0	-3.82421	0	No
ENSG00000122515	zinc finger MIZ-type containing 2	ZMIZ2	down	0.00961444	0.260911	0	0	0	0	0	0	0	Yes
ENSG00000122687	mitochondrial rRNA methyltransferase 2	MRM2	up	1.05393e-12	1.88145e-10	0	0	0	0	0	0	0	Yes
ENSG00000122729	aconitase 1	ACO1	up	0.0120204	0.318615	0	0	0	0	0	0	0	Yes
ENSG00000122870	BicC family RNA binding protein 1	BICC1	up	0.127381	1	0	0	0	0	0	0	0	Yes
ENSG00000123219	centromere protein K	CENPK	down	8.04829e-06	0.000462215	0	0	0	0	0	0	0	Yes
ENSG00000123545	NADH:ubiquinone oxidoreductase complex assembly factor 4	NDUFAF4	up	4.91258e-10	6.11678e-08	0	0	0	0	0	0	0	Yes
ENSG00000123975	CDC28 protein kinase regulatory subunit 2	CKS2	down	1.29981e-07	1.02991e-05	0	0	0	0	0	0	0	Yes
ENSG00000124140	solute carrier family 12 member 5	SLC12A5	up	2.72563e-11	3.95938e-09	0	0	0	5.54286	0	0	4.55e-13	No
ENSG00000124214	staufen double-stranded RNA binding protein 1	STAU1	down	0.391292	1	0	0	0	-4.8688	-4.64	0	8.25e-08	No
ENSG00000124380	small nuclear ribonucleoprotein U4/U6.U5 subunit 27	SNRNP27	down	0.0028808	0.0913279	0	0	0	0	0	0	0	Yes
ENSG00000124613	zinc finger protein 391	ZNF391	up	3.51157e-05	0.00183855	0	0	0	5.15767	0	0	0	No
ENSG00000124641	mediator complex subunit 20	MED20	down	0.0742481	1	0	0	0	0	0	0	0	Yes
ENSG00000125611	coiled-coil-helix-coiled-coil-helix domain containing 5	CHCHD5	down	1.26835e-06	8.54231e-05	0	0	0	0	0	0	0	Yes
ENSG00000125633	coiled-coil domain containing 93	CCDC93	down	5.547e-12	8.47318e-10	0	0	0	0	0	0	0	Yes
ENSG00000125734	G protein-coupled receptor 108	GPR108	up	2.62463e-16	6.9445e-14	0	0	0	0	0	0	0	Yes
ENSG00000125821	D-aminoacyl-tRNA deacylase 1	DTD1	up	0.000352073	0.0147364	0	0	0	0	0	0	0	Yes
ENSG00000125877	inosine triphosphatase	ITPA	down	2.39493e-09	2.60925e-07	0	0	0	0	0	0	0	Yes
ENSG00000126214	kinesin light chain 1	KLC1	up	0.00106264	0.038877	5.34	0	-4.71	7.0982	0	4.53521	4.06e-10	No
ENSG00000126215	X-ray repair cross complementing 3	XRCC3	up	1.7765e-06	0.000112489	0	0	0	6.2751	0	3.7287	0	No
ENSG00000126777	kinectin 1	KTN1	down	0.0903048	1	0	0	0	0	0	0	0	Yes
ENSG00000126870	dynein 2 intermediate chain 1	DYNC2I1	down	3.96496e-08	3.4356e-06	0	0	0	0	0	0	0	Yes
ENSG00000127022	calnexin	CANX	down	0.000135989	0.00618083	0	0	0	0	0	0	0	Yes
ENSG00000128218	V-set pre-B cell surrogate light chain 3	VPREB3	down	0.0109015	0.291041	0	0	0	0	0	0	0	Yes
ENSG00000128791	twisted gastrulation BMP signaling modulator 1	TWSG1	down	0.000150577	0.00678145	0	0	0	0	0	0	0	Yes
ENSG00000128928	isovaleryl-CoA dehydrogenase	IVD	up	6.61867e-09	6.73936e-07	0	0	0	0	0	0	0	Yes
ENSG00000128944	kinetochore localized astrin (SPAG5) binding protein	KNSTRN	down	1.08711e-28	1.23906e-25	0	0	0	0	0	0	0	Yes
ENSG00000129194	SRY-box transcription factor 15	SOX15	up	0.559058	1	0	0	0	0	0	0	0	Yes
ENSG00000129646	glutamine rich 2	QRICH2	down	0.0241306	0.573387	0	0	0	0	0	0	0	Yes
ENSG00000130287	neurocan	NCAN	down	0.323075	1	0	0	0	0	0	0	0	Yes
ENSG00000130312	mitochondrial ribosomal protein L34	MRPL34	up	2.57872e-16	6.9445e-14	0	0	0	0	0	0	0	Yes
ENSG00000130517	pyroglutamyl-peptidase I	PGPEP1	up	0.000152419	0.00684362	0	0	0	0	0	0	0	Yes
ENSG00000130584	zinc finger and BTB domain containing 46	ZBTB46	down	2.50393e-08	2.27612e-06	0	0	0	0	0	0	0	Yes
ENSG00000130590	sterile alpha motif domain containing 10	SAMD10	up	0.393294	1	0	0	0	0	0	0	0	Yes
ENSG00000130701	RBBP8 N-terminal like	RBBP8NL	down	0.898559	1	0	0	0	0	0	0	0	Yes
ENSG00000131015	UL16 binding protein 2	ULBP2	up	0.138617	1	0	0	0	0	0	0	0	Yes
ENSG00000131023	large tumor suppressor kinase 1	LATS1	up	0.0976646	1	0	0	0	0	0	0	0	Yes
ENSG00000131323	TNF receptor associated factor 3	TRAF3	up	0.0528831	1	0	0	0	5.2	0	0	2.48e-07	No
ENSG00000131435	PDZ and LIM domain 4	PDLIM4	down	0.00888517	0.244705	0	0	0	0	0	0	0	Yes
ENSG00000131711	microtubule associated protein 1B	MAP1B	up	6.45389e-08	5.37232e-06	0	0	0	0	0	0	0	Yes
ENSG00000131845	zinc finger protein 304	ZNF304	down	2.65693e-21	1.19296e-18	0	0	0	0	0	0	0	Yes
ENSG00000131849	zinc finger protein 132	ZNF132	up	0.0514515	1	0	0	0	0	0	0	0	Yes
ENSG00000132122	spermatogenesis associated 6	SPATA6	up	0.000113656	0.00535381	0	0	0	0	0	0	0	Yes
ENSG00000132423	coenzyme Q3, methyltransferase	COQ3	down	0.347764	1	0	0	5.15	0	0	0	0	No
ENSG00000132481	tripartite motif containing 47	TRIM47	down	0.000600386	0.0236594	0	0	0	0	0	0	0	Yes
ENSG00000132744	aminoacylase 3	ACY3	up	0.00280324	0.0895742	0	0	0	0	0	0	0	Yes
ENSG00000132837	dimethylglycine dehydrogenase	DMGDH	down	0.292379	1	0	0	0	0	0	0	0	Yes
ENSG00000132953	exportin 4	XPO4	down	0.0316795	0.717729	0	0	0	0	0	0	0	Yes
ENSG00000133065	solute carrier family 41 member 1	SLC41A1	up	0.00375169	0.113911	0	0	0	0	0	0	0	Yes
ENSG00000133216	EPH receptor B2	EPHB2	down	7.07482e-06	0.000411089	0	0	0	0	0	0	0	Yes
ENSG00000133731	inositol monophosphatase 1	IMPA1	up	0.000356573	0.0148646	0	0	0	0	0	0	0	Yes
ENSG00000133805	adenosine monophosphate deaminase 3	AMPD3	up	1.07704e-05	0.000604487	0	0	0	0	0	0	0	Yes
ENSG00000134077	THUMP domain containing 3	THUMPD3	up	5.85982e-22	2.89416e-19	0	0	0	0	0	0	0	Yes
ENSG00000134253	tripartite motif containing 45	TRIM45	up	6.16083e-07	4.3263e-05	0	0	0	0	0	0	0	Yes
ENSG00000134376	crumbs cell polarity complex component 1	CRB1	down	0.000209187	0.00908953	0	0	0	-6.5	0	0	1.66e-13	No
ENSG00000134569	LDL receptor related protein 4	LRP4	down	8.49092e-05	0.00411144	0	0	0	0	0	0	0	Yes
ENSG00000134574	damage specific DNA binding protein 2	DDB2	up	0.0680617	1	0	0	0	0	0	0	0	Yes
ENSG00000134917	ADAM metallopeptidase with thrombospondin type 1 motif 8	ADAMTS8	up	0.263964	1	0	0	0	0	0	0	0	Yes
ENSG00000135587	sphingomyelin phosphodiesterase 2	SMPD2	up	0.000825937	0.0312192	0	0	0	0	0	0	0	Yes
ENSG00000135632	SMYD family member 5	SMYD5	down	4.19615e-06	0.000249696	0	0	0	0	0	0	0	Yes
ENSG00000135976	ankyrin repeat domain 36	ANKRD36	down	1.44375e-06	9.46548e-05	0	0	0	0	0	0	0	Yes
ENSG00000136111	TBC1 domain family member 4	TBC1D4	down	0.360806	1	0	0	0	0	0	0	0	Yes
ENSG00000136169	SET domain bifurcated histone lysine methyltransferase 2	SETDB2	down	0.0518722	1	0	0	0	0	0	0	0	Yes
ENSG00000136235	glycoprotein nmb	GPNMB	down	3.34914e-12	5.33593e-10	0	0	0	0	0	0	0	Yes
ENSG00000136240	KDEL endoplasmic reticulum protein retention receptor 2	KDELR2	down	0.366134	1	0	0	0	0	0	0	0	Yes
ENSG00000136243	nucleoporin 42	NUP42	down	4.64079e-11	6.42641e-09	0	0	0	0	0	0	0	Yes
ENSG00000136717	bridging integrator 1	BIN1	down	0.326884	1	0	0	0	0	0	0	0	Yes
ENSG00000136874	syntaxin 17	STX17	up	0.315379	1	0	0	0	0	0	0	0	Yes
ENSG00000136950	actin related protein 2/3 complex subunit 5 like	ARPC5L	down	0.223899	1	0	0	0	0	0	0	0	Yes
ENSG00000137033	interleukin 33	IL33	up	4.16275e-08	3.56529e-06	0	0	0	0	0	0	0	Yes
ENSG00000137070	interleukin 11 receptor subunit alpha	IL11RA	up	0.00274507	0.0886137	0	0	0	0	0	0	0	Yes
ENSG00000137185	zinc finger and SCAN domain containing 9	ZSCAN9	down	2.50037e-45	4.631e-42	-5.14	0	-6.16	-8.42105	0	0	1.4e-20	No
ENSG00000137310	transcription factor 19	TCF19	down	1.1252e-06	7.64776e-05	0	0	0	0	0	0	0	Yes
ENSG00000137338	piggyBac transposable element derived 1	PGBD1	down	2.88404e-31	3.8848e-28	-5.8	0	-6.31	-7.4676	0	0	1.55e-12	No
ENSG00000137411	valyl-tRNA synthetase 2, mitochondrial	VARS2	up	4.94314e-08	4.18528e-06	0	0	6.32	5.7459	0	0	0	No
ENSG00000137563	gamma-glutamyl hydrolase	GGH	up	6.32487e-09	6.50803e-07	0	0	0	0	0	0	0	Yes
ENSG00000137764	mitogen-activated protein kinase kinase 5	MAP2K5	up	0.00150566	0.0524927	0	0	0	0	0	0	0	Yes
ENSG00000138031	adenylate cyclase 3	ADCY3	down	0.037119	0.81966	0	0	0	0	0	0	0	Yes
ENSG00000138036	dynein cytoplasmic 2 light intermediate chain 1	DYNC2LI1	up	0.00404027	0.121429	0	0	0	0	0	0	0	Yes
ENSG00000138111	major facilitator superfamily domain containing 13A	MFSD13A	down	0.000409727	0.0167705	0	0	0	0	0	0	0	Yes
ENSG00000138172	calcium homeostasis modulator family member 2	CALHM2	down	0.000124545	0.0057661	0	0	0	0	0	0	0	Yes
ENSG00000138376	BRCA1 associated RING domain 1	BARD1	down	3.89132e-07	2.85434e-05	0	0	0	0	0	0	0	Yes
ENSG00000138386	NGFI-A binding protein 1	NAB1	up	0.508954	1	0	0	0	0	0	0	0	Yes
ENSG00000138448	integrin subunit alpha V	ITGAV	up	0.000112239	0.00531323	0	0	0	0	0	0	0	Yes
ENSG00000138468	SUMO specific peptidase 7	SENP7	up	0.000121146	0.00566253	0	0	0	0	0	0	0	Yes
ENSG00000138777	inorganic pyrophosphatase 2	PPA2	down	0.000892251	0.0334696	0	0	0	0	0	0	0	Yes
ENSG00000139133	ALG10 alpha-1,2-glucosyltransferase	ALG10	up	0.114001	1	0	0	0	0	0	0	0	Yes
ENSG00000139197	peroxisomal biogenesis factor 5	PEX5	down	1.72767e-06	0.000109866	0	0	0	0	0	0	0	Yes
ENSG00000139405	RBPJ interacting and tubulin associated 1	RITA1	down	0.134557	1	0	0	0	0	0	0	0	Yes
ENSG00000139428	metabolism of cobalamin associated B	MMAB	down	0.000447213	0.0181048	0	0	0	-5.2064	0	0	0	No
ENSG00000139433	glycolipid transfer protein	GLTP	down	1.57316e-26	1.29497e-23	0	0	0	0	0	-3.9287	0	No
ENSG00000139668	WD repeat and FYVE domain containing 2	WDFY2	down	0.0774588	1	0	0	0	0	0	0	0	Yes
ENSG00000139734	diaphanous related formin 3	DIAPH3	down	0.157536	1	0	0	0	0	0	0	0	Yes
ENSG00000139746	RNA binding motif protein 26	RBM26	up	0.384637	1	0	0	0	4.851	0	0	0	No
ENSG00000140451	PIF1 5'-to-3' DNA helicase	PIF1	up	1.39697e-19	5.04851e-17	0	0	0	0	0	0	0	Yes
ENSG00000141560	fructosamine 3 kinase related protein	FN3KRP	down	7.85899e-10	9.46721e-08	0	0	0	0	0	0	0	Yes
ENSG00000141956	PR/SET domain 15	PRDM15	down	0.00168004	0.0576229	0	0	0	0	0	0	0	Yes
ENSG00000142207	URB1 ribosome biogenesis homolog	URB1	down	0.0231872	0.557651	0	0	0	0	0	0	0	Yes
ENSG00000142252	gem nuclear organelle associated protein 7	GEMIN7	up	1.42697e-11	2.09341e-09	0	0	0	0	0	0	0	Yes
ENSG00000142599	arginine-glutamic acid dipeptide repeats	RERE	down	4.8226e-16	1.23201e-13	-5.46	0	-5.31	-8.06452	0	0	1.03e-11	No
ENSG00000143156	NME/NM23 family member 7	NME7	down	1.33741e-06	8.88387e-05	0	0	0	0	0	0	0	Yes
ENSG00000143194	maelstrom spermatogenic transposon silencer	MAEL	up	1.91639e-08	1.78585e-06	0	0	0	0	0	0	0	Yes
ENSG00000143416	selenium binding protein 1	SELENBP1	down	4.12474e-10	5.17935e-08	0	0	0	-5.57	0	0	0	No
ENSG00000143442	pogo transposable element derived with ZNF domain	POGZ	down	5.14557e-22	2.62903e-19	0	0	0	-5.55077	0	0	0	No
ENSG00000143631	filaggrin	FLG	up	0.000766861	0.0293607	0	0	0	0	0	0	0	Yes
ENSG00000143801	presenilin 2	PSEN2	up	9.21165e-06	0.000522946	0	0	0	0	0	0	0	Yes
ENSG00000144021	cytosolic iron-sulfur assembly component 1	CIAO1	down	9.5646e-08	7.82976e-06	0	0	0	0	0	0	0	Yes
ENSG00000144161	zinc finger CCCH-type containing 8	ZC3H8	up	0.159022	1	0	0	0	0	0	0	0	Yes
ENSG00000144199	fumarylacetoacetate hydrolase domain containing 2B	FAHD2B	down	4.80251e-15	1.14772e-12	0	0	0	-5.24731	0	-4.06039	0	No
ENSG00000144401	methyltransferase 21A, HSPA lysine	METTL21A	down	0.523663	1	0	0	0	0	0	-3.45978	0	No
ENSG00000144488	espin like	ESPNL	up	0.00874982	0.241427	0	0	0	0	0	0	0	Yes
ENSG00000144567	reticulophagy regulator family member 2	RETREG2	down	0.572614	1	0	0	0	0	0	0	0	Yes
ENSG00000144741	solute carrier family 25 member 26	SLC25A26	down	6.73163e-09	6.73936e-07	0	0	0	0	0	0	0	Yes
ENSG00000144792	zinc finger protein 660	ZNF660	down	5.05896e-22	2.62903e-19	0	0	0	0	0	0	1.26e-08	No
ENSG00000144908	aldehyde dehydrogenase 1 family member L1	ALDH1L1	up	0.831917	1	0	0	0	0	0	0	0	Yes
ENSG00000145020	aminomethyltransferase	AMT	down	3.08556e-46	6.53126e-43	0	0	-4.56	-5.8458	0	-4.38303	9.47e-11	No
ENSG00000145029	nicolin 1, tubulin polyglutamylase complex subunit	NICN1	up	1.56257e-05	0.000857504	0	0	0	-5.431	0	-4.14203	3.46e-11	No
ENSG00000145088	ELL associated factor 2	EAF2	up	0.7984	1	0	0	0	0	0	0	0	Yes
ENSG00000145113	mucin 4, cell surface associated	MUC4	up	0.00415745	0.123946	0	0	0	0	0	0	0	Yes
ENSG00000145194	endothelin converting enzyme 2	ECE2	up	1.40649e-11	2.084e-09	0	0	0	0	0	0	0	Yes
ENSG00000145198	von Willebrand factor A domain containing 5B2	VWA5B2	down	7.65016e-15	1.76112e-12	0	0	0	0	0	0	0	Yes
ENSG00000145692	betaine--homocysteine S-methyltransferase	BHMT	down	0.000104778	0.00500804	0	0	0	0	0	0	0	Yes
ENSG00000146007	zinc finger matrin-type 2	ZMAT2	down	2.05202e-12	3.41626e-10	0	0	0	-6.09238	-5.24	0	0	No
ENSG00000148143	zinc finger protein 462	ZNF462	down	0.00682585	0.195626	0	0	0	0	0	-4.04333	0	No
ENSG00000148334	prostaglandin E synthase 2	PTGES2	up	0.442843	1	0	0	0	0	0	0	0	Yes
ENSG00000148798	internexin neuronal intermediate filament protein alpha	INA	down	1.57711e-09	1.78382e-07	0	0	0	0	0	0	0	Yes
ENSG00000148848	ADAM metallopeptidase domain 12	ADAM12	up	4.29526e-05	0.00222528	0	0	0	0	0	0	0	Yes
ENSG00000149292	tetratricopeptide repeat domain 12	TTC12	up	2.08298e-16	5.82329e-14	0	0	0	0	0	0	0	Yes
ENSG00000149295	dopamine receptor D2	DRD2	down	0.654568	1	0	0	-5.07	-5.4931	0	0	7.8e-19	No
ENSG00000149485	fatty acid desaturase 1	FADS1	down	1.15844e-17	3.57594e-15	0	0	-4.6	-5.43077	-5.12	0	1.47e-06	No
ENSG00000149499	EMAP like 3	EML3	up	2.47113e-06	0.0001532	0	0	0	0	0	0	0	Yes
ENSG00000149541	beta-1,3-glucuronyltransferase 3	B3GAT3	up	4.88677e-07	3.49793e-05	0	0	0	0	0	0	0	Yes
ENSG00000149599	dual specificity phosphatase 15	DUSP15	down	0.305431	1	0	0	0	0	0	0	0	Yes
ENSG00000149743	tRNA phosphotransferase 1	TRPT1	up	1.40079e-11	2.084e-09	0	0	0	0	0	0	0	Yes
ENSG00000149922	T-box transcription factor 6	TBX6	down	1.4962e-06	9.76617e-05	0	0	0	0	0	0	0	Yes
ENSG00000150361	kelch like family member 1	KLHL1	up	0.00167558	0.0576033	0	0	0	0	0	0	0	Yes
ENSG00000151327	family with sequence similarity 177 member A1	FAM177A1	up	0.0164582	0.415435	0	0	0	0	0	0	0	Yes
ENSG00000151640	dihydropyrimidinase like 4	DPYSL4	up	0.000173118	0.00765698	0	0	0	0	0	0	0	Yes
ENSG00000151779	NBAS subunit of NRZ tethering complex	NBAS	down	0.00177068	0.0601746	0	0	0	0	0	0	0	Yes
ENSG00000151806	GTP binding elongation factor GUF1	GUF1	up	1.31271e-27	1.21565e-24	0	0	0	0	0	0	0	Yes
ENSG00000152056	adaptor related protein complex 1 subunit sigma 3	AP1S3	down	0.441358	1	0	0	0	0	0	0	0	Yes
ENSG00000152128	transmembrane protein 163	TMEM163	up	0.00386766	0.116953	0	0	0	0	0	0	0	Yes
ENSG00000152219	ADP ribosylation factor like GTPase 14 effector protein	ARL14EP	down	1.0318e-12	1.86442e-10	0	0	0	0	0	0	0	Yes
ENSG00000152760	dynein light chain Tctex-type family member 5	DYNLT5	down	2.35213e-46	5.80859e-43	0	0	0	0	0	0	0	Yes
ENSG00000153317	ArfGAP with SH3 domain, ankyrin repeat and PH domain 1	ASAP1	down	9.49424e-06	0.000536932	0	0	0	0	0	0	0	Yes
ENSG00000153563	CD8 subunit alpha	CD8A	down	0.0188492	0.466259	0	0	0	0	0	0	0	Yes
ENSG00000153898	mucolipin TRP cation channel 2	MCOLN2	down	0.0106689	0.285861	0	0	0	0	0	0	0	Yes
ENSG00000154263	ATP binding cassette subfamily A member 10	ABCA10	down	7.33888e-05	0.00362467	0	0	0	0	0	0	0	Yes
ENSG00000154319	family with sequence similarity 167 member A	FAM167A	up	0.00938147	0.255995	0	0	0	0	0	0	0	Yes
ENSG00000154328	nei like DNA glycosylase 2	NEIL2	down	9.54259e-21	4.03979e-18	0	0	0	0	0	0	0	Yes
ENSG00000154358	obscurin, cytoskeletal calmodulin and titin-interacting RhoGEF	OBSCN	up	0.162442	1	0	0	0	0	0	0	0	Yes
ENSG00000154511	divergent protein kinase domain 1A	DIPK1A	down	0.155501	1	0	0	0	0	0	0	0	Yes
ENSG00000155034	F-box and leucine rich repeat protein 18	FBXL18	up	0.0473005	1	0	0	0	0	0	0	0	Yes
ENSG00000155530	leucine rich repeats and guanylate kinase domain containing	LRGUK	up	0.0770608	1	0	0	0	0	0	0	0	Yes
ENSG00000156030	mitotic deacetylase associated SANT domain protein	MIDEAS	down	0.00411882	0.123042	0	0	0	0	0	0	0	Yes
ENSG00000157150	TIMP metallopeptidase inhibitor 4	TIMP4	up	0.00511928	0.150501	0	0	0	0	0	0	0	Yes
ENSG00000157193	LDL receptor related protein 8	LRP8	up	0.00897188	0.246635	0	0	0	0	0	0	0	Yes
ENSG00000157322	C-type lectin domain family 18 member A	CLEC18A	down	2.71333e-05	0.00145665	0	0	0	0	0	0	0	Yes
ENSG00000157837	signal peptide peptidase like 3	SPPL3	down	1.97096e-13	4.0005e-11	0	0	-4.64	-7.0424	0	0	1.1e-10	No
ENSG00000159640	angiotensin I converting enzyme	ACE	up	0.0133733	0.347634	0	0	0	0	0	0	0	Yes
ENSG00000160194	NADH:ubiquinone oxidoreductase subunit V3	NDUFV3	up	5.41822e-07	3.82294e-05	0	0	0	0	0	0	0	Yes
ENSG00000160796	neurobeachin like 2	NBEAL2	up	0.0842431	1	0	0	0	0	0	0	0	Yes
ENSG00000160953	PWWP domain containing 3A, DNA repair factor	PWWP3A	down	8.39419e-09	8.23686e-07	0	0	0	0	0	0	0	Yes
ENSG00000161204	ATP binding cassette subfamily F member 3	ABCF3	up	5.98858e-05	0.00302842	0	0	0	0	0	0	0	Yes
ENSG00000161265	U2 small nuclear RNA auxiliary factor 1 like 4	U2AF1L4	down	0.000259164	0.0110029	0	0	0	0	0	0	0	Yes
ENSG00000162194	LBH domain containing 1	LBHD1	up	5.93289e-09	6.14738e-07	0	0	0	0	0	0	0	Yes
ENSG00000162366	PDZK1 interacting protein 1	PDZK1IP1	down	0.0633625	1	0	0	0	0	0	0	0	Yes
ENSG00000162367	TAL bHLH transcription factor 1, erythroid differentiation factor	TAL1	up	6.20636e-05	0.00312788	0	0	0	0	0	0	5.3e-07	No
ENSG00000162378	zyg-11 family member B, cell cycle regulator	ZYG11B	up	0.00207176	0.0683679	0	0	0	0	0	0	0	Yes
ENSG00000162383	solute carrier family 1 member 7	SLC1A7	down	1.53203e-08	1.43672e-06	0	0	0	0	0	0	0	Yes
ENSG00000162384	CXXC motif containing zinc binding protein	CZIB	up	1.30412e-06	8.7041e-05	0	0	0	0	0	0	0	Yes
ENSG00000162399	barttin CLCNK type accessory subunit beta	BSND	up	7.81116e-06	0.000450342	0	0	0	0	0	0	0	Yes
ENSG00000162430	selenoprotein N	SELENON	up	0.140006	1	0	0	0	0	0	0	0	Yes
ENSG00000162620	leucine rich repeats and IQ motif containing 3	LRRIQ3	up	0.000168902	0.00753803	0	0	0	0	0	0	0	Yes
ENSG00000162621	leucine rich repeat containing 53	LRRC53	down	0.195429	1	0	0	0	0	0	0	0	Yes
ENSG00000162669	helicase for meiosis 1	HFM1	up	0.00288462	0.0913279	0	0	0	0	0	0	0	Yes
ENSG00000162836	acid phosphatase 6, lysophosphatidic	ACP6	down	1.52852e-24	1.07848e-21	0	0	0	0	0	0	0	Yes
ENSG00000162877	peptidase M20 domain containing 1	PM20D1	down	3.25463e-19	1.12148e-16	0	0	0	0	0	0	0	Yes
ENSG00000162928	peroxisomal biogenesis factor 13	PEX13	up	0.292277	1	0	0	0	0	0	0	0	Yes
ENSG00000163050	coenzyme Q8A	COQ8A	down	0.00259947	0.0842808	0	0	0	0	0	0	0	Yes
ENSG00000163161	ERCC excision repair 3, TFIIH core complex helicase subunit	ERCC3	down	0.00287166	0.0913078	0	0	0	0	0	0	0	Yes
ENSG00000163162	ring finger protein 149	RNF149	up	3.12953e-07	2.35382e-05	0	0	0	0	0	0	0	Yes
ENSG00000163281	glucosamine-6-phosphate deaminase 2	GNPDA2	down	8.81177e-28	8.70427e-25	0	0	0	0	0	0	0	Yes
ENSG00000163293	NIPA like domain containing 1	NIPAL1	down	0.04125	0.897291	0	0	0	0	0	0	0	Yes
ENSG00000163320	CGG triplet repeat binding protein 1	CGGBP1	up	1.06294e-16	3.08817e-14	0	0	0	0	0	0	0	Yes
ENSG00000163382	NAD(P)HX epimerase	NAXE	down	8.63509e-09	8.41751e-07	0	0	0	0	0	0	0	Yes
ENSG00000163661	pentraxin 3	PTX3	up	0.187161	1	0	0	0	0	0	0	0	Yes
ENSG00000163807	KIAA1143	KIAA1143	up	0.00013528	0.00616753	0	0	0	0	0	0	4.83e-08	No
ENSG00000163870	transmembrane protein adipocyte associated 1	TPRA1	up	0.0273074	0.637187	0	0	0	0	0	0	0	Yes
ENSG00000163913	intraflagellar transport 122	IFT122	down	2.72475e-05	0.00145749	0	0	0	0	0	0	0	Yes
ENSG00000163931	transketolase	TKT	up	1.87313e-15	4.62571e-13	0	0	0	5.0953	0	0	0	No
ENSG00000163932	protein kinase C delta	PRKCD	down	0.0875152	1	0	0	0	0	0	0	0	Yes
ENSG00000163935	Scm like with four mbt domains 1	SFMBT1	down	0.0129098	0.339445	0	0	0	0	0	0	0	Yes
ENSG00000163938	G protein nucleolar 3	GNL3	up	3.54373e-12	5.5859e-10	0	0	0	5.5106	0	3.15776	0	No
ENSG00000163964	phosphatidylinositol glycan anchor biosynthesis class X	PIGX	up	0.0336326	0.750503	0	0	0	0	0	0	0	Yes
ENSG00000164053	ATR interacting protein	ATRIP	down	0.0503475	1	0	0	0	0	0	0	0	Yes
ENSG00000164068	ring finger protein 123	RNF123	up	2.85352e-13	5.49099e-11	0	0	0	0	0	4.30748	0	No
ENSG00000164078	macrophage stimulating 1 receptor	MST1R	up	8.61161e-05	0.0041428	0	0	0	0	0	0	0	Yes
ENSG00000164088	protein phosphatase, Mg2+/Mn2+ dependent 1M	PPM1M	up	0.000564674	0.0223711	0	0	0	0	0	0	0	Yes
ENSG00000164180	transmembrane protein 161B	TMEM161B	down	0.0178491	0.445987	0	0	3.66	-5.8387	-6.65	0	2.42e-15	No
ENSG00000164404	growth differentiation factor 9	GDF9	up	0.00100245	0.0369485	0	0	0	0	0	0	0	Yes
ENSG00000164609	SLU7 homolog, splicing factor	SLU7	down	0.30027	1	0	0	0	0	0	0	0	Yes
ENSG00000164627	kinesin family member 6	KIF6	down	0.00371199	0.113403	0	0	0	0	0	0	0	Yes
ENSG00000164933	solute carrier family 25 member 32	SLC25A32	down	0.388473	1	0	0	0	0	0	0	0	Yes
ENSG00000164946	FRAS1 related extracellular matrix 1	FREM1	up	0.000173102	0.00765698	0	0	0	0	0	4.0982	0	No
ENSG00000164989	coiled-coil domain containing 171	CCDC171	down	2.90608e-09	3.14302e-07	0	0	0	0	0	0	0	Yes
ENSG00000165219	GTPase activating protein and VPS9 domains 1	GAPVD1	up	0.15171	1	0	0	0	0	0	0	0	Yes
ENSG00000165406	membrane associated ring-CH-type finger 8	MARCHF8	down	0.00185987	0.0624893	0	0	0	0	0	0	0	Yes
ENSG00000165502	ribosomal protein L36a like	RPL36AL	up	6.58319e-06	0.000384028	0	0	0	0	0	0	0	Yes
ENSG00000165621	oxoglutarate receptor 1	OXGR1	up	2.54779e-08	2.30186e-06	0	0	0	0	0	0	0	Yes
ENSG00000165752	serine/threonine kinase 32C	STK32C	up	0.0264273	0.617624	0	0	0	0	0	0	0	Yes
ENSG00000165915	solute carrier family 39 member 13	SLC39A13	down	2.86148e-06	0.000175201	0	0	0	-4.9093	0	0	0	No
ENSG00000165916	proteasome 26S subunit, ATPase 3	PSMC3	down	2.02744e-07	1.54054e-05	0	0	0	-5.41935	0	0	0	No
ENSG00000165917	receptor associated protein of the synapse	RAPSN	up	0.0109823	0.292671	0	0	0	4.9606	0	0	0	No
ENSG00000165948	interferon alpha inducible protein 27 like 1	IFI27L1	down	0.00119981	0.0432544	0	0	0	0	0	-3.0684	0	No
ENSG00000166166	tRNA methyltransferase 61A	TRMT61A	up	3.23139e-23	2.1027e-20	0	5.05	5.05	8.6347	6.34	4.7638	5.9e-10	No
ENSG00000166173	La ribonucleoprotein 6, translational regulator	LARP6	up	4.67098e-07	3.37609e-05	0	0	0	0	0	0	0	Yes
ENSG00000166183	asparaginase	ASPG	down	0.65696	1	0	0	0	0	0	0	0	Yes
ENSG00000166275	BLOC-1 related complex subunit 7	BORCS7	down	0.00202291	0.0670548	0	0	0	0	0	0	0	Yes
ENSG00000166529	zinc finger and SCAN domain containing 21	ZSCAN21	down	3.70862e-09	3.89721e-07	0	0	0	0	0	0	0	Yes
ENSG00000166682	transmembrane serine protease 5	TMPRSS5	down	6.72999e-09	6.73936e-07	0	0	0	0	0	0	0	Yes
ENSG00000166743	acyl-CoA synthetase medium chain family member 1	ACSM1	up	0.132783	1	0	0	0	0	0	0	0	Yes
ENSG00000166800	lactate dehydrogenase A like 6A	LDHAL6A	down	0.000134526	0.00615208	0	0	0	0	0	0	0	Yes
ENSG00000166819	perilipin 1	PLIN1	up	0.00906511	0.248277	0	0	0	0	0	0	0	Yes
ENSG00000166839	ankyrin repeat and death domain containing 1A	ANKDD1A	down	0.00175653	0.0599689	0	0	0	0	0	0	0	Yes
ENSG00000166896	ATP23 metallopeptidase and ATP synthase assembly factor homolog	ATP23	up	2.11662e-08	1.94795e-06	0	0	0	0	0	0	0	Yes
ENSG00000167702	kinesin family member C2	KIFC2	up	0.114532	1	0	0	0	0	0	0	0	Yes
ENSG00000167766	zinc finger protein 83	ZNF83	up	0.00055353	0.0220475	0	0	0	0	0	0	0	Yes
ENSG00000167792	NADH:ubiquinone oxidoreductase core subunit V1	NDUFV1	down	0.196066	1	0	0	0	0	0	0	0	Yes
ENSG00000168014	C2 domain containing 3 centriole elongation regulator	C2CD3	down	0.00118172	0.0428105	0	0	0	0	0	0	0	Yes
ENSG00000168237	glycerate kinase	GLYCTK	up	0.00586905	0.170848	0	0	0	4.86451	0	0	0	No
ENSG00000168754	family with sequence similarity 178 member B	FAM178B	down	0.0374649	0.824841	0	0	0	0	0	-3.6169	0	No
ENSG00000168958	mitochondrial fission factor	MFF	up	0.000440136	0.0178671	4.98	0	4.6	0	0	4.16996	0	No
ENSG00000169432	sodium voltage-gated channel alpha subunit 9	SCN9A	up	0.0347247	0.771387	0	0	0	0	0	0	0	Yes
ENSG00000169519	methyltransferase 15, mitochondrial 12S rRNA N4-cytidine	METTL15	down	0.0145268	0.370471	0	0	0	0	0	0	0	Yes
ENSG00000169592	INO80 complex subunit E	INO80E	up	8.53041e-07	5.90631e-05	0	0	0	0	0	0	0	Yes
ENSG00000169609	chromosome 15 open reading frame 40	C15orf40	down	6.97727e-07	4.87652e-05	0	0	0	0	0	0	0	Yes
ENSG00000169641	leucine zipper protein 1	LUZP1	up	0.441313	1	0	0	0	0	0	0	0	Yes
ENSG00000169918	OTU deubiquitinase 7A	OTUD7A	down	0.00521122	0.152598	0	0	0	0	0	0	0	Yes
ENSG00000170175	cholinergic receptor nicotinic beta 1 subunit	CHRNB1	down	0.00344602	0.106819	0	0	-3.5	0	0	-4.1071	0	No
ENSG00000170209	ankyrin repeat and kinase domain containing 1	ANKK1	down	6.67227e-09	6.73936e-07	0	0	0	-6.75655	0	-3.89169	5.41e-13	No
ENSG00000170430	O-6-methylguanine-DNA methyltransferase	MGMT	down	5.22907e-05	0.00267169	0	0	0	0	0	0	0	Yes
ENSG00000170445	histidyl-tRNA synthetase 1	HARS1	up	0.107	1	0	0	0	5.4413	0	0	0	No
ENSG00000170456	DENN domain containing 5B	DENND5B	up	0.276459	1	0	0	0	0	0	0	0	Yes
ENSG00000170837	G protein-coupled receptor 27	GPR27	up	0.00343746	0.106778	0	0	0	0	0	0	4.25e-06	No
ENSG00000170852	kelch repeat and BTB domain containing 2	KBTBD2	down	0.00943707	0.257039	0	0	0	0	0	0	0	Yes
ENSG00000171045	t-SNARE domain containing 1	TSNARE1	up	7.07296e-16	1.77627e-13	0	0	0	0	0	0	0	Yes
ENSG00000171109	mitofusin 1	MFN1	up	1.53424e-06	9.92698e-05	0	0	0	0	0	0	0	Yes
ENSG00000171574	zinc finger protein 584	ZNF584	up	1.02434e-21	4.896e-19	0	0	0	0	0	0	0	Yes
ENSG00000171943	SLIT-ROBO Rho GTPase activating protein 2C	SRGAP2C	up	0.257913	1	0	0	0	0	0	0	0	Yes
ENSG00000172247	C1q and TNF related 4	C1QTNF4	up	3.73707e-07	2.75484e-05	0	0	0	4.92271	0	0	0	No
ENSG00000172260	neuronal growth regulator 1	NEGR1	up	2.50755e-25	1.85772e-22	7.35	0	8.76	10.6774	0	5.63406	1.77e-25	No
ENSG00000172428	COP9 signalosome subunit 9	COPS9	down	0.323434	1	0	0	0	0	0	0	0	Yes
ENSG00000172613	RAD9 checkpoint clamp component A	RAD9A	up	0.000907032	0.0339381	0	0	0	0	0	0	0	Yes
ENSG00000172671	zinc finger AN1-type containing 4	ZFAND4	up	6.23242e-06	0.000365003	0	0	0	0	0	0	0	Yes
ENSG00000172878	methionyl aminopeptidase type 1D, mitochondrial	METAP1D	down	0.245974	1	0	0	0	0	0	0	0	Yes
ENSG00000173145	NOC3 like DNA replication regulator	NOC3L	up	0.0112996	0.300585	0	0	0	0	0	0	0	Yes
ENSG00000173156	ras homolog family member D	RHOD	down	0.0253967	0.600653	0	0	0	0	0	0	0	Yes
ENSG00000173540	GDP-mannose pyrophosphorylase B	GMPPB	up	3.39366e-72	1.2571e-68	0	0	0	5.65116	4.63	4.28204	0	No
ENSG00000173611	suppressor of cancer cell invasion	SCAI	up	0.000806303	0.0306333	0	0	0	4.8904	0	0	0	No
ENSG00000173809	tudor domain containing 12	TDRD12	down	0.766023	1	0	0	0	0	0	0	0	Yes
ENSG00000173838	membrane associated ring-CH-type finger 10	MARCHF10	down	0.072911	1	0	0	0	0	0	0	0	Yes
ENSG00000173992	copper chaperone for superoxide dismutase	CCS	up	0.00742911	0.210472	0	0	0	0	0	0	0	Yes
ENSG00000174007	centrosomal protein 19	CEP19	up	0.00101593	0.0373524	0	0	0	0	0	0	0	Yes
ENSG00000174080	cathepsin F	CTSF	down	7.45209e-11	1.01301e-08	0	0	0	0	0	0	0	Yes
ENSG00000174165	zinc finger DHHC-type containing 24	ZDHHC24	up	1.44839e-13	3.02265e-11	0	0	0	0	0	0	0	Yes
ENSG00000174226	sorting nexin 31	SNX31	down	1.34911e-08	1.2814e-06	0	0	0	0	0	0	0	Yes
ENSG00000174442	zwilch kinetochore protein	ZWILCH	up	0.00165728	0.0571069	0	0	0	0	0	0	0	Yes
ENSG00000174483	Bardet-Biedl syndrome 1	BBS1	up	0.00818449	0.228163	0	0	0	0	0	0	0	Yes
ENSG00000174514	major facilitator superfamily domain containing 4A	MFSD4A	down	0.0314739	0.71526	0	0	0	0	0	0	0	Yes
ENSG00000174652	zinc finger protein 266	ZNF266	up	1.74362e-09	1.928e-07	0	0	0	0	0	0	0	Yes
ENSG00000174792	odontogenesis associated phosphoprotein	ODAPH	down	0.00181925	0.0614027	0	0	0	0	0	0	0	Yes
ENSG00000174891	arginine and serine rich coiled-coil 1	RSRC1	up	0.000387882	0.0160538	0	0	0	0	0	0	0	Yes
ENSG00000174939	aspartate beta-hydroxylase domain containing 1	ASPHD1	down	0.0882146	1	0	0	0	0	0	0	0	Yes
ENSG00000174945	archaelysin family metallopeptidase 1	AMZ1	up	0.0133338	0.347219	0	0	0	0	0	0	0	Yes
ENSG00000175161	cell adhesion molecule 2	CADM2	down	0.000915641	0.0341739	0	0	0	0	0	0	0	Yes
ENSG00000175322	zinc finger protein 519	ZNF519	up	2.84814e-05	0.00151258	0	0	0	0	0	0	0	Yes
ENSG00000175548	ALG10 alpha-1,2-glucosyltransferase B	ALG10B	down	0.0186073	0.461604	0	0	0	0	0	0	0	Yes
ENSG00000175581	mitochondrial ribosomal protein L48	MRPL48	up	0.101404	1	0	0	0	0	0	3.879	0	No
ENSG00000175643	RecQ mediated genome instability 2	RMI2	down	5.24213e-06	0.000308225	0	0	0	0	0	0	0	Yes
ENSG00000175701	mitoregulin	MTLN	down	0.530731	1	0	0	0	0	0	0	0	Yes
ENSG00000175970	unc-119 lipid binding chaperone B	UNC119B	up	0.0637354	1	0	0	0	5.1723	0	0	0	No
ENSG00000176293	zinc finger protein 135	ZNF135	down	0.213772	1	0	0	0	0	0	0	0	Yes
ENSG00000176340	cytochrome c oxidase subunit 8A	COX8A	down	0.34236	1	0	0	0	0	0	0	0	Yes
ENSG00000176681	leucine rich repeat containing 37A	LRRC37A	up	1.68256e-14	3.72096e-12	0	0	0	0	0	0	0	Yes
ENSG00000176715	acyl-CoA synthetase family member 3	ACSF3	down	3.54392e-07	2.62551e-05	0	0	0	0	0	0	0	Yes
ENSG00000176894	peroxisomal membrane protein 2	PXMP2	up	1.17146e-07	9.43347e-06	0	0	0	0	0	0	0	Yes
ENSG00000176974	serine hydroxymethyltransferase 1	SHMT1	up	3.40375e-06	0.000206694	0	0	0	0	0	0	0	Yes
ENSG00000177082	WD repeat domain 73	WDR73	up	0.00526808	0.153959	0	0	0	0	0	0	0	Yes
ENSG00000177084	DNA polymerase epsilon, catalytic subunit	POLE	down	3.31444e-08	2.94072e-06	0	0	0	0	0	0	0	Yes
ENSG00000177302	DNA topoisomerase III alpha	TOP3A	down	9.75563e-08	7.94226e-06	0	0	0	0	0	0	0	Yes
ENSG00000177352	coiled-coil domain containing 71	CCDC71	up	4.51789e-06	0.000267766	0	0	0	6.9722	0	3.87963	2.87e-09	No
ENSG00000177683	THAP domain containing 5	THAP5	down	3.70788e-15	9.00651e-13	0	0	-4.19	0	0	0	0	No
ENSG00000177752	Yip1 domain family member 7	YIPF7	down	4.12101e-08	3.55006e-06	0	0	0	0	0	0	0	Yes
ENSG00000177917	ADP ribosylation factor like GTPase 6 interacting protein 6	ARL6IP6	up	0.127971	1	0	0	0	0	0	0	0	Yes
ENSG00000178038	ALS2 C-terminal like	ALS2CL	up	0.143709	1	0	0	0	0	0	0	0	Yes
ENSG00000178149	DALR anticodon binding domain containing 3	DALRD3	down	0.000260035	0.0110084	0	0	0	-4.88581	0	-3.928	0	No
ENSG00000178252	WD repeat domain 6	WDR6	up	8.83311e-06	0.000503386	0	0	0	0	0	0	0	Yes
ENSG00000178467	prolyl 4-hydroxylase, transmembrane	P4HTM	down	4.94613e-20	1.9286e-17	0	0	0	-5.85513	0	-3.971	0	No
ENSG00000178996	sorting nexin 18	SNX18	up	0.254668	1	0	0	0	0	0	0	0	Yes
ENSG00000179546	5-hydroxytryptamine receptor 1D	HTR1D	up	0.00132817	0.0469676	0	0	0	0	0	0	0	Yes
ENSG00000179772	forkhead box S1	FOXS1	up	0.451107	1	0	0	0	0	0	0	0	Yes
ENSG00000179889	pyridoxal dependent decarboxylase domain containing 1	PDXDC1	up	1.41182e-06	9.29731e-05	0	0	0	0	0	0	0	Yes
ENSG00000179902	cilia and flagella associated protein 276	CFAP276	down	2.94707e-05	0.00155398	0	0	0	0	0	0	0	Yes
ENSG00000180376	coiled-coil domain containing 66	CCDC66	down	1.23351e-07	9.87942e-06	0	0	0	0	0	0	0	Yes
ENSG00000180481	GLIPR1 like 2	GLIPR1L2	down	3.58383e-11	5.15549e-09	0	0	0	0	0	0	0	Yes
ENSG00000180881	calcyphosine 2	CAPS2	up	0.134231	1	0	0	0	0	0	0	0	Yes
ENSG00000181274	FRAT regulator of WNT signaling pathway 2	FRAT2	down	0.0318268	0.718869	0	0	0	-4.90404	-4.68	0	0	No
ENSG00000181315	zinc finger protein 322	ZNF322	down	7.14906e-05	0.00355462	0	0	0	0	0	0	0	Yes
ENSG00000181513	acyl-CoA binding domain containing 4	ACBD4	down	0.137006	1	0	0	0	0	0	0	0	Yes
ENSG00000181638	ZFP41 zinc finger protein	ZFP41	down	0.29166	1	0	0	0	0	0	0	0	Yes
ENSG00000181915	2-aminoethanethiol dioxygenase	ADO	down	3.65183e-06	0.000219956	0	0	0	0	0	-3.587	0	No
ENSG00000182013	PNMA family member 8A	PNMA8A	down	1.00977e-06	6.89484e-05	0	0	0	0	0	0	0	Yes
ENSG00000182134	tudor and KH domain containing	TDRKH	up	0.469943	1	0	0	0	0	0	0	0	Yes
ENSG00000182253	synemin	SYNM	up	0.000987094	0.0364733	0	0	0	0	0	0	0	Yes
ENSG00000182308	DDB1 and CUL4 associated factor 4 like 1	DCAF4L1	down	0.000637849	0.0249367	0	0	-5.13	-5.22222	0	-4.177	0	No
ENSG00000182372	CLN8 transmembrane ER and ERGIC protein	CLN8	up	0.543985	1	0	0	0	0	0	0	0	Yes
ENSG00000182566	C-type lectin domain family 4 member G	CLEC4G	up	0.023105	0.556662	0	0	0	0	0	0	0	Yes
ENSG00000182667	neurotrimin	NTM	up	6.91688e-05	0.00346241	0	0	0	0	0	0	0	Yes
ENSG00000183798	elastin microfibril interfacer 3	EMILIN3	down	3.18198e-08	2.85742e-06	0	0	0	-5.4	0	0	0	No
ENSG00000183955	lysine methyltransferase 5A	KMT5A	up	0.146345	1	0	0	0	0	0	0	0	Yes
ENSG00000184470	thioredoxin reductase 2	TXNRD2	down	0.00328973	0.103271	0	0	0	0	0	0	0	Yes
ENSG00000184500	protein S	PROS1	down	0.279874	1	0	0	0	0	0	0	0	Yes
ENSG00000184517	ZFP1 zinc finger protein	ZFP1	up	2.83617e-13	5.49099e-11	0	0	0	0	0	0	0	Yes
ENSG00000184635	zinc finger protein 93	ZNF93	down	0.0584142	1	0	0	0	0	0	0	0	Yes
ENSG00000184949	family with sequence similarity 227 member A	FAM227A	up	1.3309e-10	1.77658e-08	0	0	0	0	0	0	0	Yes
ENSG00000185019	U-box domain containing 5	UBOX5	down	2.22509e-05	0.00120326	0	0	0	0	0	0	0	Yes
ENSG00000185149	neuropeptide Y receptor Y2	NPY2R	up	0.000456153	0.0184164	0	0	0	0	0	0	0	Yes
ENSG00000185219	zinc finger protein 445	ZNF445	down	0.000192184	0.00839995	0	-5.11	-5.1	-6.40297	-6.42	0	1.17e-10	No
ENSG00000185250	peptidylprolyl isomerase like 6	PPIL6	up	0.0224063	0.540707	0	0	0	0	0	0	0	Yes
ENSG00000185585	olfactomedin like 2A	OLFML2A	up	0.0223001	0.539022	0	0	0	0	0	0	0	Yes
ENSG00000185989	RAS p21 protein activator 3	RASA3	up	0.0131214	0.342891	0	0	0	0	0	0	0	Yes
ENSG00000186230	zinc finger protein 749	ZNF749	down	1.60966e-18	5.30009e-16	0	0	0	0	0	0	0	Yes
ENSG00000186446	zinc finger protein 501	ZNF501	down	1.19742e-22	6.8239e-20	0	0	0	-4.84451	-4.79	0	2.21e-08	No
ENSG00000186448	zinc finger protein 197	ZNF197	down	6.15617e-10	7.53851e-08	0	0	0	-6.23175	-5.27	0	3.11e-12	No
ENSG00000186470	butyrophilin subfamily 3 member A2	BTN3A2	up	1.15243e-96	8.53778e-93	5.38	0	5.9	6.84617	0	0	4.61e-12	No
ENSG00000187048	cytochrome P450 family 4 subfamily A member 11	CYP4A11	up	0.00317115	0.0997599	0	0	0	0	0	0	0	Yes
ENSG00000187676	beta 3-glucosyltransferase	B3GLCT	down	2.19689e-12	3.57707e-10	0	0	0	-6.6471	0	-3.90527	0	No
ENSG00000187726	DnaJ heat shock protein family (Hsp40) member B13	DNAJB13	down	0.301949	1	0	0	0	0	0	0	0	Yes
ENSG00000187815	ZFP69 zinc finger protein	ZFP69	down	0.00432226	0.1286	0	0	0	0	0	0	0	Yes
ENSG00000187837	H1.2 linker histone, cluster member	H1-2	down	0.0147932	0.376617	0	0	0	0	0	0	0	Yes
ENSG00000187848	purinergic receptor P2X 2	P2RX2	down	0.0999237	1	0	0	0	0	0	0	0	Yes
ENSG00000187954	zinc finger TRAF-type containing 1	ZFTRAF1	up	0.0262398	0.615181	0	0	0	0	0	0	0	Yes
ENSG00000187987	zinc finger and SCAN domain containing 23	ZSCAN23	down	3.75761e-28	3.97689e-25	-5.66	0	-5.78	0	0	0	0	No
ENSG00000188039	NACHT and WD repeat domain containing 1	NWD1	up	3.66277e-08	3.21132e-06	0	0	0	0	0	0	0	Yes
ENSG00000188234	ArfGAP with GTPase domain, ankyrin repeat and PH domain 4	AGAP4	up	5.11828e-07	3.64604e-05	0	0	0	0	0	0	0	Yes
ENSG00000188266	hydroxylysine kinase	HYKK	down	0.0203584	0.497774	0	0	0	0	0	0	0	Yes
ENSG00000188372	zona pellucida glycoprotein 3	ZP3	up	1.29081e-07	1.02827e-05	0	0	0	0	0	0	0	Yes
ENSG00000188659	stabilizer of axonemal microtubules 2	SAXO2	down	1.51237e-10	2.00078e-08	0	0	0	0	0	0	0	Yes
ENSG00000188677	parvin beta	PARVB	up	0.378173	1	0	0	0	0	0	0	0	Yes
ENSG00000188687	solute carrier family 4 member 5	SLC4A5	down	0.00493299	0.145312	0	0	0	0	0	0	0	Yes
ENSG00000188690	uroporphyrinogen III synthase	UROS	up	4.6446e-08	3.95512e-06	0	0	0	0	0	0	0	Yes
ENSG00000188848	BEN domain containing 4	BEND4	down	0.117715	1	0	-4.64	-4.65	-5.0889	0	-3.9623	0	No
ENSG00000188895	MSL complex subunit 1	MSL1	down	3.94975e-10	5.04512e-08	0	0	0	0	0	0	0	Yes
ENSG00000188981	Myb/SANT DNA binding domain containing 1	MSANTD1	up	0.0420202	0.910253	0	0	0	0	0	0	0	Yes
ENSG00000189077	transmembrane protein 120A	TMEM120A	up	0.18783	1	0	0	0	0	0	0	0	Yes
ENSG00000189298	zinc finger with KRAB and SCAN domains 3	ZKSCAN3	up	1.87129e-21	8.66466e-19	5.05	0	6.09	7.0152	0	0	0	No
ENSG00000196126	major histocompatibility complex, class II, DR beta 1	HLA-DRB1	down	7.27747e-05	0.00360637	0	0	0	0	0	0	0	Yes
ENSG00000196172	zinc finger protein 681	ZNF681	down	1.66781e-09	1.85804e-07	0	0	0	0	0	0	0	Yes
ENSG00000196218	ryanodine receptor 1	RYR1	up	0.164604	1	0	0	0	0	0	0	0	Yes
ENSG00000196236	X-prolyl aminopeptidase 3	XPNPEP3	up	0.000492124	0.0198147	0	5.11	5.11	6.3325	5.93	0	0	No
ENSG00000196275	GTF2I repeat domain containing 2	GTF2IRD2	up	5.99938e-14	1.2883e-11	0	0	0	0	0	0	0	Yes
ENSG00000196335	serine/threonine kinase 31	STK31	down	0.42151	1	0	0	0	0	0	0	0	Yes
ENSG00000196345	zinc finger with KRAB and SCAN domains 7	ZKSCAN7	down	8.78793e-07	6.02828e-05	0	0	0	0	0	0	1.44e-11	No
ENSG00000196372	ankyrin repeat and SOCS box containing 13	ASB13	up	0.00042291	0.0172624	0	0	0	0	0	0	0	Yes
ENSG00000196653	zinc finger protein 502	ZNF502	down	3.42078e-29	4.22381e-26	0	0	0	-5.0969	-4.98	0	8.67e-09	No
ENSG00000196666	family with sequence similarity 180 member B	FAM180B	down	4.43854e-11	6.20433e-09	0	0	0	-5.09723	0	0	0	No
ENSG00000196715	vitamin K epoxide reductase complex subunit 1 like 1	VKORC1L1	up	0.892846	1	0	0	0	0	0	0	0	Yes
ENSG00000196812	zinc finger and SCAN domain containing 16	ZSCAN16	up	1.5029e-06	9.7669e-05	-5.47	0	-6.11	-7.4977	0	0	1.64e-10	No
ENSG00000196821	inflammation and lipid regulator with UBA-like and NBR1-like domains	ILRUN	down	8.72258e-07	6.01128e-05	0	0	0	0	0	0	0	Yes
ENSG00000196912	ankyrin repeat domain 36B	ANKRD36B	up	1.73996e-12	2.96334e-10	0	0	0	0	0	0	0	Yes
ENSG00000196981	WD repeat domain 5B	WDR5B	up	8.57281e-05	0.00413757	0	0	0	0	0	0	0	Yes
ENSG00000197062	zinc finger and SCAN domain containing 26	ZSCAN26	up	5.11062e-86	2.52414e-82	0	0	0	6.85488	0	0	0	No
ENSG00000197114	zinc finger CCCH-type and G-patch domain containing	ZGPAT	up	0.848281	1	0	0	0	0	0	0	0	Yes
ENSG00000197150	ATP binding cassette subfamily B member 8	ABCB8	up	0.000189311	0.0082989	0	0	0	0	0	0	0	Yes
ENSG00000197360	zinc finger protein 98	ZNF98	down	0.120511	1	0	0	0	0	0	0	0	Yes
ENSG00000197375	solute carrier family 22 member 5	SLC22A5	up	0.289082	1	0	0	0	0	0	0	0	Yes
ENSG00000197557	intraflagellar transport 70A	IFT70A	down	0.0958733	1	0	0	0	0	0	0	0	Yes
ENSG00000197818	solute carrier family 9 member A8	SLC9A8	up	0.0465543	0.990639	0	0	0	0	0	3.515	0	No
ENSG00000197860	small glutamine rich tetratricopeptide repeat co-chaperone beta	SGTB	up	0.344681	1	0	0	0	0	0	0	0	Yes
ENSG00000197958	ribosomal protein L12	RPL12	up	1.76109e-13	3.62417e-11	0	0	0	0	0	0	0	Yes
ENSG00000198160	MIER1 transcriptional regulator	MIER1	down	0.00688632	0.196598	0	0	0	-5.2016	0	-4.031	0	No
ENSG00000198208	ribosomal protein S6 kinase like 1	RPS6KL1	down	4.17216e-06	0.00024927	0	0	-5.02	0	-4.85	0	0	No
ENSG00000198218	glutamine rich 1	QRICH1	up	0.000524861	0.0210525	0	0	0	5.3513	0	3.58	0	No
ENSG00000198515	cyclic nucleotide gated channel subunit alpha 1	CNGA1	down	0.000704147	0.0271702	0	0	0	0	0	0	0	Yes
ENSG00000198551	zinc finger protein 627	ZNF627	up	0.441603	1	0	0	0	0	0	0	0	Yes
ENSG00000198890	protein arginine methyltransferase 6	PRMT6	down	6.69764e-20	2.54459e-17	0	0	0	0	0	0	0	Yes
ENSG00000198912	chromosome 1 open reading frame 174	C1orf174	up	0.000258124	0.0109903	0	0	0	0	0	0	0	Yes
ENSG00000198948	microfibril associated protein 3 like	MFAP3L	down	0.0378905	0.832973	0	0	0	-6.25714	0	0	0	No
ENSG00000203722	retinoic acid early transcript 1G	RAET1G	up	1.72206e-05	0.00094154	0	0	0	0	0	0	0	Yes
ENSG00000203727	sterile alpha motif domain containing 5	SAMD5	down	2.04014e-06	0.000128633	0	0	0	0	0	0	0	Yes
ENSG00000203756	transmembrane protein 244	TMEM244	up	0.759901	1	0	0	0	0	0	0	0	Yes
ENSG00000203867	RNA binding motif protein 20	RBM20	up	0.00252981	0.0822023	0	0	0	0	0	0	0	Yes
ENSG00000203880	protein-L-isoaspartate (D-aspartate) O-methyltransferase domain containing 2	PCMTD2	up	3.78086e-06	0.000226805	0	0	0	0	0	0	0	Yes
ENSG00000204084	inositol polyphosphate-5-phosphatase B	INPP5B	down	1.39861e-05	0.000773252	0	0	0	-5.0294	0	0	0	No
ENSG00000204138	phosphatase and actin regulator 4	PHACTR4	down	7.64696e-18	2.41074e-15	0	0	0	0	0	0	0	Yes
ENSG00000204176	synaptotagmin 15	SYT15	up	0.0524454	1	0	0	0	0	0	0	0	Yes
ENSG00000204228	hydroxysteroid 17-beta dehydrogenase 8	HSD17B8	down	1.35639e-05	0.000752721	0	0	0	0	0	0	0	Yes
ENSG00000204351	SKI2 subunit of superkiller complex	SKIC2	up	0.00105011	0.0385134	0	0	0	0	0	0	0	Yes
ENSG00000204463	BAG cochaperone 6	BAG6	up	2.17921e-10	2.80777e-08	0	0	-5.58	-5.0561	0	0	0	No
ENSG00000204516	MHC class I polypeptide-related sequence B	MICB	down	2.79758e-19	9.86946e-17	0	0	-5.56	-5.249	0	0	0	No
ENSG00000204520	MHC class I polypeptide-related sequence A	MICA	down	1.14697e-06	7.76012e-05	0	0	0	-4.8482	0	0	0	No
ENSG00000204525	major histocompatibility complex, class I, C	HLA-C	down	7.896e-05	0.00386122	0	0	0	-4.9746	0	0	0	No
ENSG00000204536	coiled-coil alpha-helical rod protein 1	CCHCR1	down	0.0388882	0.849863	0	0	0	4.8596	0	0	0	No
ENSG00000204540	psoriasis susceptibility 1 candidate 1	PSORS1C1	up	6.23424e-14	1.31961e-11	0	0	0	0	0	0	0	Yes
ENSG00000204764	RAN binding protein 17	RANBP17	up	0.0275431	0.641676	0	0	0	0	0	0	0	Yes
ENSG00000204962	protocadherin alpha 8	PCDHA8	down	1.66689e-07	1.29991e-05	0	0	-4.98	-5.74167	-5.22	0	4.48e-07	No
ENSG00000204963	protocadherin alpha 7	PCDHA7	down	3.07273e-06	0.000187361	0	0	0	-5.7	-5.02	0	3.86e-08	No
ENSG00000204977	tripartite motif containing 13	TRIM13	down	0.00176762	0.0601746	0	0	0	0	0	0	0	Yes
ENSG00000205078	synaptonemal complex central element protein 1 like	SYCE1L	down	2.4019e-06	0.000149534	0	0	0	0	0	0	0	Yes
ENSG00000205143	AT-rich interaction domain 3C	ARID3C	down	0.00139276	0.0489018	0	0	0	0	0	0	0	Yes
ENSG00000205268	phosphodiesterase 7A	PDE7A	down	0.276493	1	0	0	0	0	0	0	0	Yes
ENSG00000212127	taste 2 receptor member 14	TAS2R14	up	6.17577e-13	1.15831e-10	0	0	0	0	0	0	0	Yes
ENSG00000213171	leucine rich repeat and Ig domain containing 4	LINGO4	up	0.388775	1	0	0	0	0	0	0	0	Yes
ENSG00000213523	steroid receptor RNA activator 1	SRA1	up	1.98605e-09	2.1798e-07	0	0	0	5.7891	0	0	0	No
ENSG00000213672	NCK interacting protein with SH3 domain	NCKIPSD	down	7.99175e-08	6.57854e-06	0	0	0	0	0	0	0	Yes
ENSG00000213676	activating transcription factor 6 beta	ATF6B	up	0.000633128	0.0248176	0	0	0	0	0	0	0	Yes
ENSG00000213689	three prime repair exonuclease 1	TREX1	up	3.39459e-09	3.61854e-07	0	0	0	0	0	0	0	Yes
ENSG00000213722	DDAH family member 2, ADMA-independent	DDAH2	up	0.0317472	0.718165	0	5.34	5.41	6.27865	0	0	0	No
ENSG00000214113	LYR motif containing 4	LYRM4	up	4.72714e-07	3.4001e-05	0	0	0	0	0	0	0	Yes
ENSG00000214160	ALG3 alpha-1,3- mannosyltransferase	ALG3	up	0.058034	1	0	0	0	0	0	0	0	Yes
ENSG00000214193	SH3 domain containing 21	SH3D21	up	0.000357143	0.0148646	0	0	0	0	0	0	0	Yes
ENSG00000214376	V-set and transmembrane domain containing 5	VSTM5	up	0.129355	1	0	0	0	0	0	0	0	Yes
ENSG00000214402	lipocalin like 1	LCNL1	down	0.0215186	0.521835	0	0	0	0	0	0	0	Yes
ENSG00000214517	protein phosphatase methylesterase 1	PPME1	up	0.66544	1	0	0	0	0	0	0	0	Yes
ENSG00000215012	retrotransposon Gag like 10	RTL10	down	1.63248e-06	0.000104712	0	0	0	0	0	0	0	Yes
ENSG00000215018	collagen type XXVIII alpha 1 chain	COL28A1	up	1.5265e-12	2.63001e-10	0	0	0	0	0	0	0	Yes
ENSG00000215251	FAST kinase domains 5	FASTKD5	up	0.00121507	0.0436984	0	0	0	0	0	0	0	Yes
ENSG00000216937	coiled-coil domain containing 7	CCDC7	down	0.00126292	0.0451996	0	0	0	0	0	0	0	Yes
ENSG00000220205	vesicle associated membrane protein 2	VAMP2	up	7.02201e-13	1.30056e-10	0	0	0	5.0309	0	0	0	No
ENSG00000224389	complement C4B (Chido/Rodgers blood group)	C4B	down	1.00612e-09	1.19262e-07	0	0	0	-5.3135	0	0	0	No
ENSG00000226761	taste 2 receptor member 46	TAS2R46	down	0.319295	1	0	0	0	0	0	0	0	Yes
ENSG00000227051	chromosome 14 open reading frame 132	C14orf132	up	0.328043	1	0	0	0	0	0	0	0	Yes
ENSG00000228049	RNA polymerase II subunit J2	POLR2J2	down	2.53951e-05	0.00136829	0	0	0	0	0	0	0	Yes
ENSG00000228696	ADP ribosylation factor like GTPase 17B	ARL17B	up	2.03183e-13	4.06832e-11	0	0	0	0	0	0	0	Yes
ENSG00000230453	ankyrin repeat domain 18B	ANKRD18B	down	0.0930325	1	0	0	0	0	0	0	0	Yes
ENSG00000231389	major histocompatibility complex, class II, DP alpha 1	HLA-DPA1	up	0.167002	1	0	0	0	0	0	0	0	Yes
ENSG00000231887	proline rich protein HaeIII subfamily 1	PRH1	up	1.16873e-12	2.06155e-10	0	0	0	0	0	0	0	Yes
ENSG00000232112	translation machinery associated 7 homolog	TMA7	up	9.28854e-11	1.25117e-08	0	0	0	0	0	0	0	Yes
ENSG00000232629	major histocompatibility complex, class II, DQ beta 2	HLA-DQB2	down	1.20416e-09	1.40488e-07	0	0	0	0	0	0	0	Yes
ENSG00000232859	LYR motif containing 9	LYRM9	down	5.61462e-08	4.7001e-06	0	0	0	0	0	0	0	Yes
ENSG00000233276	glutathione peroxidase 1	GPX1	up	9.28137e-35	1.52802e-31	0	0	4.6	6.1765	4.87	4.18142	1.22e-10	No
ENSG00000234409	coiled-coil domain containing 188	CCDC188	down	0.00480994	0.14197	0	0	0	0	0	0	0	Yes
ENSG00000234745	major histocompatibility complex, class I, B	HLA-B	up	3.99532e-10	5.05972e-08	0	0	0	5.3043	0	0	0	No
ENSG00000235109	zinc finger and SCAN domain containing 31	ZSCAN31	down	1.55382e-60	4.60459e-57	-5.59	0	-5.08	-5.9996	0	0	0	No
ENSG00000237651	chromosome 2 open reading frame 74	C2orf74	up	2.07806e-12	3.42118e-10	0	0	0	0	0	0	0	Yes
ENSG00000237765	family with sequence similarity 200 member B	FAM200B	down	2.07066e-08	1.91756e-06	0	0	0	0	0	0	0	Yes
ENSG00000238083	leucine rich repeat containing 37 member A2	LRRC37A2	up	0.00338695	0.105797	0	0	0	0	0	0	0	Yes
ENSG00000239389	protocadherin alpha 13	PCDHA13	up	0.00336482	0.105405	0	0	0	5.56824	0	0	0	No
ENSG00000241106	major histocompatibility complex, class II, DO beta	HLA-DOB	down	1.80368e-12	3.03695e-10	0	0	0	0	0	0	0	Yes
ENSG00000241258	CGRP receptor component	CRCP	down	0.0290537	0.669035	0	0	0	0	0	0	0	Yes
ENSG00000242220	t-complex 10 like	TCP10L	up	0.199667	1	0	0	0	0	0	0	0	Yes
ENSG00000242247	ADP ribosylation factor GTPase activating protein 3	ARFGAP3	up	8.62792e-06	0.00049359	0	0	0	0	0	0	0	Yes
ENSG00000242612	2,4-dienoyl-CoA reductase 2	DECR2	up	4.19828e-12	6.47979e-10	0	0	0	0	0	0	0	Yes
ENSG00000242866	stereocilin	STRC	down	1.02772e-05	0.000579	0	0	0	0	0	0	0	Yes
ENSG00000243708	phospholipase A2 group IVB	PLA2G4B	up	0.00119071	0.043031	0	0	0	0	0	0	0	Yes
ENSG00000243789	jumonji domain containing 7	JMJD7	up	0.0311231	0.709464	0	0	0	0	0	0	0	Yes
ENSG00000244731	complement C4A (Chido/Rodgers blood group)	C4A	up	0.0236314	0.565665	0	0	0	0	0	0	0	Yes
ENSG00000249437	NLR family apoptosis inhibitory protein	NAIP	down	0.323561	1	0	0	0	0	0	0	0	Yes
ENSG00000249471	zinc finger protein 324B	ZNF324B	up	0.0207657	0.506896	0	0	0	0	0	0	0	Yes
ENSG00000250120	protocadherin alpha 10	PCDHA10	down	0.000226686	0.00976399	0	0	0	-5.76667	0	0	0	No
ENSG00000250312	zinc finger protein 718	ZNF718	down	8.38861e-23	5.17892e-20	0	0	0	0	0	0	0	Yes
ENSG00000253251	shieldin complex subunit 3	SHLD3	down	1.93599e-07	1.47864e-05	0	0	0	0	0	0	0	Yes
ENSG00000255837	taste 2 receptor member 20	TAS2R20	up	0.00369625	0.113156	0	0	0	0	0	0	0	Yes
ENSG00000256053	cytochrome c oxidase assembly factor 8	COA8	up	0.00040079	0.0164501	0	0	0	0	0	3.4023	0	No
ENSG00000263001	general transcription factor IIi	GTF2I	up	3.64418e-06	0.000219956	0	0	0	0	0	0	0	Yes
ENSG00000265241	RNA binding motif protein 8A	RBM8A	up	0.260119	1	0	0	0	0	0	0	0	Yes
ENSG00000266472	mitochondrial ribosomal protein S21	MRPS21	down	0.0334576	0.750503	0	0	0	0	0	0	0	Yes
ENSG00000266714	myosin XVB	MYO15B	up	0.0738211	1	0	0	0	0	0	0	0	Yes
ENSG00000269713	NBPF member 9	NBPF9	down	0.0567098	1	0	0	0	0	0	0	0	Yes
ENSG00000271425	NBPF member 10	NBPF10	up	0.00996278	0.268397	0	0	0	0	0	0	0	Yes
ENSG00000272047	general transcription factor IIH subunit 5	GTF2H5	down	0.00802817	0.224865	0	0	0	0	0	0	0	Yes
ENSG00000272602	zinc finger protein 595	ZNF595	down	0.78262	1	0	0	0	0	0	0	0	Yes
ENSG00000272636	double C2 domain beta	DOC2B	down	0.0290786	0.669035	0	0	0	0	0	0	0	Yes
ENSG00000273559	CWC25 spliceosome associated protein homolog	CWC25	down	0.491612	1	0	0	0	0	0	0	0	Yes
ENSG00000276600	RAB7B, member RAS oncogene family	RAB7B	up	0.20317	1	0	0	0	0	0	0	0	Yes
ENSG00000277149	tRNA-yW synthesizing protein 1 homolog B	TYW1B	up	0.000124885	0.0057661	0	0	0	0	0	0	0	Yes
ENSG00000277462	zinc finger protein 670	ZNF670	down	0.00992766	0.267938	0	0	0	0	0	0	0	Yes
ENSG00000280670	CCDC163 homolog	CCDC163	down	0.00132709	0.0469676	0	0	0	0	0	0	0	Yes
ENSG00000283361	CFAP97 domain containing 2	CFAP97D2	up	0.000360811	0.0149752	0	0	0	0	0	0	0	Yes
