# Supplementary material for: Analysis of Genomic and Transcriptomic Data Revealed Key Genes and Processes in the Development of Major Depressive Disorder
Source: Int J Mol Sci. 2025 Sep 30;26(19):9557. doi: 10.3390/ijms26199557 (PMC12524790; doi:10.3390/ijms26199557)
Supplement: Supplementary file 1 [file ijms-26-09557-s001.zip › Table S9.xlsx]

## Sheet: Table S9
category	subcategory	pathway	id	CommonMind	PsychENCODE	Cortex	Frontal_Cortex	Anterior_cingulate_cortex	Amygdala	Caudate	Hippocampus	Hypothalamus	Nucleus_accumbens	Putamen	Substantia_nigra	Cerebellar_Hemisphere	Cerebellum	Spinal_cord_cervical
Autophagy	Selective autophagy	Mitophagy	R-HSA-5205647	0	0	0	1.69	0	1.93	0	0	2.9	0	0	0	0	0	0
Autophagy	Selective autophagy	Pexophagy	R-HSA-9664873	0	0	0	0	0	0	-1.64	-1.7	0	0	-1.81	0	0	0	-1.99
Autophagy	Selective autophagy	PINK1-PRKN Mediated Mitophagy	R-HSA-5205685	0	0	0	1.69	0	1.93	0	0	2.9	0	0	0	0	0	0
Autophagy	Selective autophagy	Selective Autophagy	R-HSA-9663891	0	0	0	-1.53	0	-1.33	0	0	-2.66	0	0	-1.65	0	0	-1.32
Cell Cycle	Cell Cycle	Cell Cycle	R-HSA-1640170	-2.6	2.08	0	0	0	-1.42	0	0	1.57	-2.07	0	0	0	0	1.73
Cell Cycle	Cell Cycle Checkpoints	Activation of ATR in response to replication stress	R-HSA-176187	0	0	1.35	0	0	0	0	0	0	0	1.6	0	0	0	1.38
Cell Cycle	Cell Cycle Checkpoints	Amplification of signal from unattached kinetochores via a MAD2 inhibitory signal	R-HSA-141444	-1.58	0	-1.72	0	-1.87	1.34	0	0	0	0	1.36	0	0	0	0
Cell Cycle	Cell Cycle Checkpoints	Cell Cycle Checkpoints	R-HSA-69620	-2.21	0	-1.92	0	-2.38	0	-2.1	0	0	-1.7	0	0	0	0	-1.94
Cell Cycle	Cell Cycle Checkpoints	G2/M Checkpoints	R-HSA-69481	-1.63	0	0	0	0	0	0	0	-2.09	-1.43	-1.45	0	0	0	0
Cell Cycle	Cell Cycle Checkpoints	G2/M DNA damage checkpoint	R-HSA-69473	-2.05	0	0	0	0	0	0	0	-1.74	0	-1.46	0	0	0	0
Cell Cycle	Cell Cycle Checkpoints	Mitotic Spindle Checkpoint	R-HSA-69618	-1.53	0	-1.63	0	-1.71	0	-1.76	0	0	0	0	-1.43	0	0	0
Cell Cycle	Cell Cycle, Mitotic	AURKA Activation by TPX2	R-HSA-8854518	0	0	0	-1.31	0	0	-1.62	0	0	0	0	0	-1.92	0	-1.82
Cell Cycle	Cell Cycle, Mitotic	Centrosome maturation	R-HSA-380287	0	0	1.58	0	0	-1.41	-1.47	0	0	0	0	0	-1.54	0	-1.84
Cell Cycle	Cell Cycle, Mitotic	EML4 and NUDC in mitotic spindle formation	R-HSA-9648025	-1.58	0	-1.72	0	-1.87	1.34	0	0	0	0	1.36	0	0	0	0
Cell Cycle	Cell Cycle, Mitotic	G1/S Transition	R-HSA-69206	-1.96	-1.57	-1.59	-1.63	0	0	-1.63	-1.41	0	-1.53	0	0	-1.34	-1.97	0
Cell Cycle	Cell Cycle, Mitotic	Loss of Nlp from mitotic centrosomes	R-HSA-380259	0	0	0	-1.31	0	0	-1.62	0	0	0	0	0	-1.92	0	-1.82
Cell Cycle	Cell Cycle, Mitotic	Mitotic Anaphase	R-HSA-68882	0	0	-1.59	1.48	0	-1.37	-2.37	0	0	-1.57	0	0	0	0	0
Cell Cycle	Cell Cycle, Mitotic	Mitotic G1 phase and G1/S transition	R-HSA-453279	-2	-1.43	-1.61	-1.49	0	0	-1.63	0	0	-1.53	0	0	-1.41	-1.9	0
Cell Cycle	Cell Cycle, Mitotic	Mitotic Metaphase and Anaphase	R-HSA-2555396	0	0	-1.59	1.48	0	-1.37	-2.37	0	0	-1.57	0	0	0	0	0
Cell Cycle	Cell Cycle, Mitotic	Nuclear Envelope (NE) Reassembly	R-HSA-2995410	-1.72	-1.53	0	0	0	0	0	0	0	0	0	0	0	0	-1.43
Cell Cycle	Cell Cycle, Mitotic	Nuclear Envelope Breakdown	R-HSA-2980766	-1.36	0	0	0	0	-1.79	0	-1.53	0	0	0	0	0	0	0
Cell Cycle	Cell Cycle, Mitotic	Nuclear Pore Complex (NPC) Disassembly	R-HSA-3301854	-1.69	0	0	0	0	-1.84	-1.46	-1.66	-1.31	-1.56	0	0	0	0	0
Cell Cycle	Cell Cycle, Mitotic	Recruitment of NuMA to mitotic centrosomes	R-HSA-380320	0	0	1.58	0	0	-1.41	-1.47	0	0	0	0	0	-1.54	0	-1.84
Cell Cycle	Cell Cycle, Mitotic	Regulation of PLK1 Activity at G2/M Transition	R-HSA-2565942	0	0	0	0	0	0	-1.41	0	0	0	-1.45	0	-1.9	0	-1.62
Cell Cycle	Cell Cycle, Mitotic	Resolution of Sister Chromatid Cohesion	R-HSA-2500257	-1.57	-1.33	-1.51	0	-1.87	0	0	0	0	0	0	0	0	0	0
Cell Cycle	Cell Cycle, Mitotic	Separation of Sister Chromatids	R-HSA-2467813	-1.56	0	-1.77	0	-1.61	0	-2.31	0	-2.11	-1.76	-1.68	-1.38	0	-1.61	0
Cell Cycle	Chromosome Maintenance	Chromosome Maintenance	R-HSA-73886	0	1.88	-1.72	0	-1.95	-1.43	-1.46	0	-1.39	0	0	-1.42	0	-1.54	-1.52
Cell Cycle	Chromosome Maintenance	Extension of Telomeres	R-HSA-180786	0	0	1.38	0	2.24	0	1.49	0	0	0	1.92	0	0	1.71	0
Cell Cycle	Chromosome Maintenance	Inhibition of DNA recombination at telomere	R-HSA-9670095	0	-2.32	0	0	-2.23	0	0	0	-1.3	0	0	0	0	0	0
Cell Cycle	Chromosome Maintenance	Telomere Extension By Telomerase	R-HSA-171319	0	1.37	0	1.35	1.65	0	1.95	0	0	1.68	2.12	0	1.61	1.54	0
Cell Cycle	Chromosome Maintenance	Telomere Maintenance	R-HSA-157579	0	0	-1.32	0	-1.49	-1.41	0	0	0	0	1.68	0	0	0	0
Cell-Cell communication	Cell-Cell communication	Cell-Cell communication	R-HSA-1500931	0	0	0	0	0	-1.62	1.32	0	0	0	1.33	0	0	0	1.96
Cellular responses to stimuli	Cellular responses to stress	Cellular response to heat stress	R-HSA-3371556	0	0	0	0	0	0	0	0	2.14	-1.53	-1.49	0	1.31	0	0
Cellular responses to stimuli	Cellular responses to stress	Cytoprotection by HMOX1	R-HSA-9707564	-1.33	0	0	1.63	0	2.09	0	0	0	0	0	0	0	-1.46	-1.44
Cellular responses to stimuli	Cellular responses to stress	Detoxification of Reactive Oxygen Species	R-HSA-3299685	1.48	0	1.52	1.54	0	1.33	2.11	0	0	2.16	0	1.61	0	-1.4	0
Cellular responses to stimuli	Cellular responses to stress	Nuclear events mediated by NFE2L2	R-HSA-9759194	1.71	0	1.33	0	0	1.84	1.84	1.7	0	0	0	0	0	0	0
Cellular responses to stimuli	Cellular responses to stress	Regulation of HSF1-mediated heat shock response	R-HSA-3371453	0	0	0	0	1.95	-1.55	-1.36	-1.31	0	-1.55	0	0	0	0	0
Cellular responses to stimuli	Cellular responses to stress	Unfolded Protein Response (UPR)	R-HSA-381119	0	0	1.47	0	1.43	0	0	1.38	1.63	0	1.32	1.5	2.16	1.7	0
Chromatin organization	Chromatin organization	Chromatin modifying enzymes	R-HSA-3247509	0	-1.37	1.58	1.68	0	0	0	1.56	0	0	0	0	0	-2.96	0
Chromatin organization	Chromatin organization	HATs acetylate histones	R-HSA-3214847	0	0	-2.36	-2	0	-1.62	0	-1.76	0	0	0	1.36	0	2.09	0
Chromatin organization	Chromatin organization	HDACs deacetylate histones	R-HSA-3214815	0	-1.43	0	0	0	1.4	0	0	0	0	0	0	0	2.27	0
Chromatin organization	Chromatin organization	RMTs methylate histone arginines	R-HSA-3214858	0	0	0	-1.33	0	0	0	-2.49	0	0	0	0	1.37	2.46	-1.32
Circadian Clock	Circadian Clock	Circadian Clock	R-HSA-400253	0	0	1.4	-1.92	0	0	0	0	0	0	0	0	0	0	-1.73
Developmental Biology	Nervous system development	DSCAM interactions	R-HSA-376172	0	1.98	1.39	0	0	0	1.6	0	0	0	0	0	0	0	0
Developmental Biology	Nervous system development	EGR2 and SOX10-mediated initiation of Schwann cell myelination	R-HSA-9619665	0	2.42	1.44	0	0	1.7	0	0	0	0	0	0	0	0	0
Developmental Biology	Nervous system development	Ephrin signaling	R-HSA-3928664	0	0	0	0	0	0	0	0	1.64	0	1.5	0	1.85	0	0
Developmental Biology	Nervous system development	L1CAM interactions	R-HSA-373760	0	-1.58	1.77	0	0	1.6	-2.64	-1.43	0	0	-1.44	0	0	0	0
Developmental Biology	Nervous system development	Semaphorin interactions	R-HSA-373755	0	0	2.32	0	0	0	0	0	0	1.48	1.4	0	0	0	0
Developmental Biology	Nervous system development	Signal transduction by L1	R-HSA-445144	1.59	1.43	1.64	0	0	0	1.36	0	0	0	0	0	0	1.61	0
DNA Repair	Base Excision Repair	APEX1-Independent Resolution of AP Sites via the Single Nucleotide Replacement Pathway	R-HSA-5649702	0	1.57	0	-1.52	0	0	0	-1.3	0	-2.34	0	0	0	0	0
DNA Repair	Base Excision Repair	Base Excision Repair	R-HSA-73884	0	0	0	-1.41	0	0	0	0	0	0	0	0	-1.73	-1.5	0
DNA Repair	Base Excision Repair	Base-Excision Repair, AP Site Formation	R-HSA-73929	0	0	-1.9	0	0	0	-2.72	0	0	-2.43	0	0	0	0	-1.59
DNA Repair	Base Excision Repair	PCNA-Dependent Long Patch Base Excision Repair	R-HSA-5651801	-1.65	0	0	0	0	0	0	0	0	-1.72	0	0	-1.68	-1.49	0
DNA Repair	Base Excision Repair	Resolution of Abasic Sites (AP sites)	R-HSA-73933	0	-1.6	0	0	0	0	0	0	0	0	0	0	-1.83	-1.54	0
DNA Repair	Base Excision Repair	Resolution of AP sites via the multiple-nucleotide patch replacement pathway	R-HSA-110373	-1.63	-1.52	0	0	0	0	0	0	0	0	0	-1.57	-1.99	-1.76	1.32
DNA Repair	DNA Damage Bypass	DNA Damage Bypass	R-HSA-73893	-1.93	0	-1.79	-2.14	-1.8	0	-1.49	0	0	-2.44	0	-1.97	-3.01	-2.29	0
DNA Repair	DNA Damage Bypass	Recognition of DNA damage by PCNA-containing replication complex	R-HSA-110314	-1.42	0	0	-1.75	0	0	0	0	0	0	0	0	-1.66	-1.43	0
DNA Repair	DNA Damage Bypass	Translesion synthesis by POLI	R-HSA-5656121	0	0	0	0	-1.38	0	0	0	0	-1.67	0	-1.51	-1.58	0	0
DNA Repair	DNA Damage Bypass	Translesion synthesis by REV1	R-HSA-110312	1.53	1.7	0	1.36	0	0	0	1.56	0	1.58	0	0	1.91	0	0
DNA Repair	DNA Damage Bypass	Translesion synthesis by Y family DNA polymerases bypasses lesions on DNA template	R-HSA-110313	-1.95	0	-1.78	-2.13	-1.8	0	-1.53	0	0	-2.55	0	-1.97	-3.11	-2.31	0
DNA Repair	DNA Damage Reversal	DNA Damage Reversal	R-HSA-73942	-1.71	0	0	-2.72	0	0	-1.53	-1.3	0	-3	-1.45	0	0	0	0
DNA Repair	DNA Damage Reversal	Reversal of alkylation damage by DNA dioxygenases	R-HSA-73943	2.45	0	2.91	2.36	0	0	2.63	2.46	0	2.11	3.32	0	1.97	2.27	0
DNA Repair	DNA Double-Strand Break Repair	DNA Double-Strand Break Repair	R-HSA-5693532	-1.58	0	0	0	0	0	0	0	1.44	-1.41	0	0	0	0	0
DNA Repair	DNA Double-Strand Break Repair	HDR through Homologous Recombination (HRR)	R-HSA-5685942	-2.82	-1.44	-1.45	0	0	0	-1.68	0	0	-1.58	0	0	0	0	-1.72
DNA Repair	DNA Double-Strand Break Repair	HDR through Homologous Recombination (HRR) or Single Strand Annealing (SSA)	R-HSA-5693567	-1.98	2.25	0	0	0	0	0	0	0	0	0	1.73	1.32	0	1.43
DNA Repair	DNA Double-Strand Break Repair	HDR through Single Strand Annealing (SSA)	R-HSA-5685938	-2.4	-1.5	0	-1.44	0	0	0	-1.44	0	0	0	0	0	0	0
DNA Repair	DNA Double-Strand Break Repair	Homologous DNA Pairing and Strand Exchange	R-HSA-5693579	-2.42	1.37	0	-1.31	0	0	0	0	0	-1.5	0	0	0	0	0
DNA Repair	DNA Double-Strand Break Repair	Homology Directed Repair	R-HSA-5693538	0	-1.7	0	0	0	0	0	0	1.34	1.55	0	0	0	0	1.38
DNA Repair	DNA Double-Strand Break Repair	Presynaptic phase of homologous DNA pairing and strand exchange	R-HSA-5693616	-2.42	0	0	-1.43	0	0	0	0	0	-1.5	0	0	-1.61	0	0
DNA Repair	DNA Double-Strand Break Repair	Processing of DNA double-strand break ends	R-HSA-5693607	0	0	0	1.57	0	1.73	0	1.48	1.68	0	0	0	0	0	1.39
DNA Repair	DNA Double-Strand Break Repair	Resolution of D-Loop Structures	R-HSA-5693537	-2.55	0	-1.52	0	0	0	0	0	0	0	0	0	0	0	1.37
DNA Repair	DNA Double-Strand Break Repair	Resolution of D-loop Structures through Holliday Junction Intermediates	R-HSA-5693568	-2.55	0	-1.57	0	0	0	0	0	0	0	0	0	0	0	1.37
DNA Repair	DNA Double-Strand Break Repair	Resolution of D-loop Structures through Synthesis-Dependent Strand Annealing (SDSA)	R-HSA-5693554	-2.6	0	-1.57	0	0	0	-1.67	0	0	-1.65	0	0	1.56	0	0
DNA Repair	DNA Repair	DNA Repair	R-HSA-73894	-1.69	0	0	1.95	0	-1.63	0	0	0	2.27	0	0	0	0	-1.47
DNA Repair	Mismatch Repair	Mismatch Repair	R-HSA-5358508	0	0	0	0	0	0	-1.41	0	0	0	-1.35	0	-1.42	0	0
DNA Repair	Mismatch Repair	Mismatch repair (MMR) directed by MSH2:MSH3 (MutSbeta)	R-HSA-5358606	0	0	0	0	0	0	-1.41	0	0	0	-1.35	0	-1.33	0	0
DNA Repair	Nucleotide Excision Repair	Dual Incision in GG-NER	R-HSA-5696400	-1.37	0	0	-2.09	0	0	0	1.46	0	0	0	0	-2.55	-2.35	0
DNA Repair	Nucleotide Excision Repair	Dual incision in TC-NER	R-HSA-6782135	0	1.33	0	-1.65	0	0	0	0	0	0	0	0	-1.81	-1.42	0
DNA Repair	Nucleotide Excision Repair	Gap-filling DNA repair synthesis and ligation in GG-NER	R-HSA-5696397	0	2.02	0	0	0	0	0	0	0	2.64	0	0	-1.73	0	0
DNA Repair	Nucleotide Excision Repair	Gap-filling DNA repair synthesis and ligation in TC-NER	R-HSA-6782210	0	-1.43	0	-1.38	0	0	0	0	0	2.13	0	0	-1.71	-1.31	0
DNA Repair	Nucleotide Excision Repair	Global Genome Nucleotide Excision Repair (GG-NER)	R-HSA-5696399	0	-1.35	0	0	0	0	0	0	0	-1.55	0	0	-1.31	-1.41	0
DNA Repair	Nucleotide Excision Repair	Nucleotide Excision Repair	R-HSA-5696398	0	1.79	0	-1.32	0	0	0	0	0	-1.79	0	0	-1.37	0	0
DNA Repair	Nucleotide Excision Repair	Transcription-Coupled Nucleotide Excision Repair (TC-NER)	R-HSA-6781827	0	-1.44	0	0	0	0	0	0	0	2.13	0	0	-1.71	-1.38	0
DNA Replication	DNA Replication	DNA Replication	R-HSA-69306	0	1.36	0	0	0	0	0	1.73	0	0	0	0	0	-1.37	0
DNA Replication	DNA Replication Pre-Initiation	Activation of the pre-replicative complex	R-HSA-68962	-1.74	0	0	0	-1.46	0	-1.34	1.9	0	-1.43	0	0	-1.34	-1.37	0
DNA Replication	DNA Replication Pre-Initiation	DNA Replication Pre-Initiation	R-HSA-69002	-1.45	0	-1.39	0	0	0	-1.41	1.92	0	0	0	0	0	-1.92	0
DNA Replication	Synthesis of DNA	DNA replication initiation	R-HSA-68952	-2.91	1.32	-1.85	-2.06	-1.85	0	-1.99	0	0	0	0	0	-2.36	-2.42	0
DNA Replication	Synthesis of DNA	Removal of the Flap Intermediate	R-HSA-69166	0	1.64	0	1.41	0	1.63	0	0	0	0	0	0	0	0	0
DNA Replication	Synthesis of DNA	Synthesis of DNA	R-HSA-69239	0	0	-1.33	0	0	0	0	0	0	0	0	1.45	0	-1.68	0
Extracellular matrix organization	Collagen formation	Collagen chain trimerization	R-HSA-8948216	2.54	0	1.93	1.78	1.44	0	1.68	2.36	1.71	0	1.38	0	0	0	0
Extracellular matrix organization	Integrin cell surface interactions	Integrin cell surface interactions	R-HSA-216083	0	0	0	0	0	1.42	0	0	0	0	1.49	0	-1.41	0	-1.44
Gene expression (Transcription)	Gene Silencing by RNA	Gene Silencing by RNA	R-HSA-211000	0	-1.4	0	2.2	0	0	0	0	0	0	0	0	0	0	-1.74
Gene expression (Transcription)	Gene Silencing by RNA	MicroRNA (miRNA) biogenesis	R-HSA-203927	0	1.67	-1.64	0	0	0	0	0	-1.3	0	0	0	0	0	0
Gene expression (Transcription)	Gene Silencing by RNA	PIWI-interacting RNA (piRNA) biogenesis	R-HSA-5601884	2.16	2.09	0	0	1.42	1.4	1.3	1.81	1.33	0	1.37	1.32	0	0	0
Gene expression (Transcription)	Gene Silencing by RNA	Transcriptional regulation by small RNAs	R-HSA-5578749	0	1.53	0	-1.58	0	-1.49	1.42	0	0	0	0	0	0	0	0
Gene expression (Transcription)	Generic Transcription Pathway	Activation of the TFAP2 (AP-2) family of transcription factors	R-HSA-8866907	1.57	0	0	0	1.68	0	0	0	0	1.83	1.35	1.33	0	0	0
Gene expression (Transcription)	Generic Transcription Pathway	Regulation of TP53 Activity through Methylation	R-HSA-6804760	1.69	0	0	0	0	0	0	0	0	0	0	0	1.47	1.54	0
Gene expression (Transcription)	Generic Transcription Pathway	RUNX1 regulates genes involved in megakaryocyte differentiation and platelet function	R-HSA-8936459	0	0	0	-1.55	-1.78	0	-2.05	-2.93	-2.62	0	0	0	0	0	0
Gene expression (Transcription)	Generic Transcription Pathway	RUNX2 regulates bone development	R-HSA-8941326	1.5	0	1.34	1.44	0	0	0	0	0	0	0	0	0	0	0
Gene expression (Transcription)	Generic Transcription Pathway	RUNX2 regulates osteoblast differentiation	R-HSA-8940973	1.74	1.62	0	1.44	0	0	0	0	0	0	0	0	0	0	0
Gene expression (Transcription)	Generic Transcription Pathway	Transcriptional regulation by RUNX1	R-HSA-8878171	0	0	0	0	-1.52	0	0	-1.81	0	0	0	0	0	-1.53	0
Gene expression (Transcription)	Generic Transcription Pathway	Transcriptional regulation by the AP-2 (TFAP2) family of transcription factors	R-HSA-8864260	0	0	2.6	1.98	0	1.64	0	1.87	1.78	1.45	0	0	1.41	0	0
Immune System	Adaptive Immune System	Adaptive Immune System	R-HSA-1280218	0	2.07	0	0	0	-2.02	0	0	0	0	0	-1.35	0	0	4.03
Immune System	Adaptive Immune System	Antigen activates B Cell Receptor (BCR) leading to generation of second messengers	R-HSA-983695	0	0	0	0	0	-1.44	1.7	0	0	1.45	0	0	0	0	0
Immune System	Adaptive Immune System	CD28 dependent Vav1 pathway	R-HSA-389359	0	0	0	0	0	2.35	1.89	0	0	0	0	0	0	1.45	0
Immune System	Adaptive Immune System	Immunoregulatory interactions between a Lymphoid and a non-Lymphoid cell	R-HSA-198933	0	0	0	0	0	0	0	0	0	0	0	1.34	-1.39	-1.42	-4.43
Immune System	Adaptive Immune System	Rap1 signalling	R-HSA-392517	-1.42	1.37	0	0	0	1.71	0	0	0	0	0	0	0	0	0
Immune System	Cytokine Signaling in Immune system	Antiviral mechanism by IFN-stimulated genes	R-HSA-1169410	0	-1.5	0	0	0	-1.59	-1.32	0	-1.38	0	0	0	1.44	1.59	1.33
Immune System	Cytokine Signaling in Immune system	FLT3 Signaling	R-HSA-9607240	0	0	0	0	0	0	1.39	0	0	0	1.44	1.35	0	0	0
Immune System	Cytokine Signaling in Immune system	Interferon Signaling	R-HSA-913531	0	0	0	0	0	0	0	0	1.35	0	0	-1.43	1.53	2.04	0
Immune System	Cytokine Signaling in Immune system	Interleukin-10 signaling	R-HSA-6783783	0	0	1.32	0	1.32	0	0	0	0	0	0	0	1.58	0	0
Immune System	Cytokine Signaling in Immune system	Interleukin-12 signaling	R-HSA-9020591	0	1.46	0	0	0	0	0	1.52	0	0	0	1.3	0	0	0
Immune System	Cytokine Signaling in Immune system	Interleukin-20 family signaling	R-HSA-8854691	0	0	1.33	1.52	1.31	0	0	0	1.57	0	0	0	1.41	0	0
Immune System	Cytokine Signaling in Immune system	Interleukin-37 signaling	R-HSA-9008059	-1.45	0	0	0	0	0	0	0	0	-2.2	0	-1.31	0	0	0
Immune System	Cytokine Signaling in Immune system	Interleukin-6 family signaling	R-HSA-6783589	1.47	1.44	0	0	0	0	0	0	0	0	1.38	0	1.63	1.43	0
Immune System	Cytokine Signaling in Immune system	ISG15 antiviral mechanism	R-HSA-1169408	0	-1.66	0	0	0	-1.59	0	0	-1.38	0	0	0	0	1.33	1.33
Immune System	Cytokine Signaling in Immune system	TNFR2 non-canonical NF-kB pathway	R-HSA-5668541	0	0	0	0	0	-1.37	0	-1.77	0	-1.51	0	0	0	-1.63	0
Immune System	Immune System	Immune System	R-HSA-168256	1.68	1.61	0	1.45	0	1.89	0	0	-1.82	0	0	0	0	0	0
Immune System	Innate Immune System	Antimicrobial peptides	R-HSA-6803157	0	1.47	0	-1.34	0	0	1.58	0	0	0	0	0	0	0	0
Immune System	Innate Immune System	CD209 (DC-SIGN) signaling	R-HSA-5621575	0	0	0	0	0	0	1.61	0	0	0	1.84	0	-1.63	-2.55	0
Immune System	Innate Immune System	Cytosolic sensors of pathogen-associated DNA	R-HSA-1834949	0	0	1.43	0	0	1.69	0	1.33	0	0	1.7	0	-1.48	-1.74	1.56
Immune System	Innate Immune System	DAP12 interactions	R-HSA-2172127	0	0	1.35	0	1.38	-1.99	0	-1.41	0	0	0	1.51	0	-1.4	-1.55
Immune System	Innate Immune System	DAP12 signaling	R-HSA-2424491	0	0	1.38	0	0	1.57	1.45	0	0	0	0	0	0	0	1.68
Immune System	Innate Immune System	Defensins	R-HSA-1461973	-1.83	0	0	0	-1.44	0	0	0	0	-2.26	0	0	0	0	0
Immune System	Innate Immune System	FCERI mediated MAPK activation	R-HSA-2871796	0	-1.48	0	0	1.56	0	0	0	0	0	0	0	0	0	-1.35
Immune System	Innate Immune System	Innate Immune System	R-HSA-168249	1.73	0	1.51	1.53	0	1.41	0	0	2.1	0	0	0	1.73	2.15	0
Immune System	Innate Immune System	Role of phospholipids in phagocytosis	R-HSA-2029485	0	0	0	0	1.54	0	-1.67	0	0	0	0	0	-1.65	0	0
Metabolism	Biological oxidations	Biological oxidations	R-HSA-211859	0	0	0	1.71	0	0	0	0	0	0	0	0	1.36	1.34	0
Metabolism	Biological oxidations	Cytochrome P450 - arranged by substrate type	R-HSA-211897	0	0	0	0	-1.98	0	0	0	0	-1.3	1.44	0	0	0	0
Metabolism	Biological oxidations	Cytosolic sulfonation of small molecules	R-HSA-156584	0	1.42	-1.54	0	0	0	0	0	0	0	0	0	-2.16	0	0
Metabolism	Biological oxidations	Glutathione conjugation	R-HSA-156590	2.16	0	0	0	0	0	0	0	0	0	0	0	-1.36	0	-1.53
Metabolism	Inositol phosphate metabolism	Inositol phosphate metabolism	R-HSA-1483249	1.55	0	0	1.69	0	0	0	1.36	0	1.35	0	0	0	-1.82	0
Metabolism	Inositol phosphate metabolism	Synthesis of IP2, IP, and Ins in the cytosol	R-HSA-1855183	0	0	0	-1.54	0	0	0	0	0	0	0	0	-2.38	-2.13	0
Metabolism	Inositol phosphate metabolism	Synthesis of IP3 and IP4 in the cytosol	R-HSA-1855204	0	0	0	-2.06	0	0	0	-1.85	0	-1.4	0	0	-2.14	-2.07	0
Metabolism	Integration of energy metabolism	Glucagon signaling in metabolic regulation	R-HSA-163359	0	0	0	0	0	0	-2.04	0	0	0	0	1.57	1.77	1.76	0
Metabolism	Integration of energy metabolism	Integration of energy metabolism	R-HSA-163685	1.54	1.5	1.74	0	0	0	1.72	1.36	0	0	0	1.49	0	0	1.37
Metabolism	Metabolism	Metabolism	R-HSA-1430728	-1.75	-1.34	0	0	0	-2.33	-2.84	0	-1.7	-2.17	-1.77	0	-1.78	0	-1.47
Metabolism	Metabolism of amino acids and derivatives	Aspartate and asparagine metabolism	R-HSA-8963693	0	2.23	0	0	0	1.94	0	0	0	1.67	0	0	1.99	2.82	0
Metabolism	Metabolism of amino acids and derivatives	Branched-chain amino acid catabolism	R-HSA-70895	0	0	0	0	0	0	0	1.88	0	1.71	2.12	0	0	0	0
Metabolism	Metabolism of amino acids and derivatives	Choline catabolism	R-HSA-6798163	-2.01	0	0	-1.4	0	0	-2.15	0	0	-2.05	0	0	0	0	0
Metabolism	Metabolism of amino acids and derivatives	Metabolism of amino acids and derivatives	R-HSA-71291	2.09	1.71	0	2.06	0	1.38	2.57	0	1.85	1.56	0	0	1.79	0	1.82
Metabolism	Metabolism of amino acids and derivatives	Urea cycle	R-HSA-70635	-1.76	0	-1.5	-2.06	0	0	0	0	0	-1.3	0	0	-1.79	-1.86	0
Metabolism	Metabolism of carbohydrates	Blood group systems biosynthesis	R-HSA-9033658	0	0	0	0	0	2.16	1.62	1.99	1.54	0	2.08	0	0	0	2.02
Metabolism	Metabolism of carbohydrates	Chondroitin sulfate biosynthesis	R-HSA-2022870	0	0	1.78	0	0	0	0	-1.49	0	0	0	0	-2.81	-2.52	0
Metabolism	Metabolism of carbohydrates	Chondroitin sulfate/dermatan sulfate metabolism	R-HSA-1793185	0	0	-2.56	0	0	0	-1.61	1.35	0	0	0	2.06	-1.44	-1.64	0
Metabolism	Metabolism of carbohydrates	Glucose metabolism	R-HSA-70326	-1.93	0	0	0	0	-2.18	-1.51	-1.69	-1.41	0	0	0	0	0	0
Metabolism	Metabolism of carbohydrates	Glycolysis	R-HSA-70171	-2.26	0	-2.57	0	0	-2.18	-1.8	-1.96	-1.79	-1.84	0	0	0	0	0
Metabolism	Metabolism of carbohydrates	Glycosaminoglycan metabolism	R-HSA-1630316	0	0	1.49	0	0	0	1.6	0	0	0	0	-1.76	0	0	0
Metabolism	Metabolism of carbohydrates	Hyaluronan metabolism	R-HSA-2142845	0	-1.49	-2.13	0	0	0	-1.73	-1.59	0	0	0	0	0	0	0
Metabolism	Metabolism of carbohydrates	Regulation of glycolysis by fructose 2,6-bisphosphate metabolism	R-HSA-9634600	1.58	0	0	0	2.28	0	0	0	0	0	2.14	0	0	0	0
Metabolism	Metabolism of lipids	Activation of gene expression by SREBF (SREBP)	R-HSA-2426168	0	0	-1.47	0	0	0	0	0	-1.33	0	0	-1.49	0	0	-1.98
Metabolism	Metabolism of lipids	Acyl chain remodelling of PG	R-HSA-1482925	0	0	1.33	0	0	0	1.46	0	0	2.66	2.31	0	0	0	0
Metabolism	Metabolism of lipids	Acyl chain remodelling of PS	R-HSA-1482801	0	0	1.33	0	0	0	1.69	0	0	2.66	2.31	0	0	0	0
Metabolism	Metabolism of lipids	Beta-oxidation of very long chain fatty acids	R-HSA-390247	0	1.39	0	0	1.35	0	0	1.33	0	0	0	0	1.94	1.98	1.85
Metabolism	Metabolism of lipids	Biosynthesis of DHA-derived SPMs	R-HSA-9018677	0	0	0	-1.4	-1.53	0	0	-1.69	0	0	0	0	0	0	-1.42
Metabolism	Metabolism of lipids	Biosynthesis of specialized proresolving mediators (SPMs)	R-HSA-9018678	0	0	0	0	-1.4	0	0	-1.69	0	0	0	0	0	0	-1.35
Metabolism	Metabolism of lipids	Glycerophospholipid biosynthesis	R-HSA-1483206	0	0	0	0	0	-1.95	0	-2.5	-1.7	0	0	-1.59	0	0	0
Metabolism	Metabolism of lipids	Glycosphingolipid metabolism	R-HSA-1660662	1.92	0	0	0	0	0	0	0	1.43	0	-1.79	0	0	0	0
Metabolism	Metabolism of lipids	Metabolism of steroids	R-HSA-8957322	0	0	0	1.41	0	1.32	0	2.38	0	0	0	0	0	0	2.28
Metabolism	Metabolism of lipids	Phospholipid metabolism	R-HSA-1483257	0	0	0	0	0	-2.04	0	-2.23	0	0	0	-1.4	0	1.47	0
Metabolism	Metabolism of lipids	Recycling of bile acids and salts	R-HSA-159418	0	0	0	0	0	0	-1.6	-2.02	0	0	-2.43	0	0	-1.43	-2.43
Metabolism	Metabolism of lipids	Sphingolipid metabolism	R-HSA-428157	1.86	0	1.65	1.83	0	1.58	0	0	2.17	0	0	0	0	0	0
Metabolism	Metabolism of lipids	Synthesis of 12-eicosatetraenoic acid derivatives	R-HSA-2142712	0	0	1.48	0	0	0	1.72	1.41	0	2.06	0	0	0	0	0
Metabolism	Metabolism of lipids	Synthesis of 15-eicosatetraenoic acid derivatives	R-HSA-2142770	0	0	0	0	0	0	1.72	1.41	0	2.06	0	0	0	0	0
Metabolism	Metabolism of lipids	Synthesis of 5-eicosatetraenoic acids	R-HSA-2142688	1.87	0	1.86	0	0	0	0	0	0	0	0	0	0	1.87	0
Metabolism	Metabolism of lipids	Synthesis of bile acids and bile salts via 27-hydroxycholesterol	R-HSA-193807	-1.85	-1.35	0	0	0	0	0	0	0	0	-1.32	0	0	0	0
Metabolism	Metabolism of lipids	Synthesis of PC	R-HSA-1483191	1.59	0	1.44	0	0	0	0	0	0	0	0	1.37	0	0	0
Metabolism	Metabolism of lipids	Synthesis of PE	R-HSA-1483213	0	0	-2.17	-1.45	0	0	0	0	-1.66	0	0	1.37	-1.69	0	0
Metabolism	Metabolism of lipids	Synthesis of PG	R-HSA-1483148	0	0	1.61	0	0	0	1.46	0	0	0	0	0	2.27	1.84	0
Metabolism	Metabolism of nucleotides	Interconversion of nucleotide di- and triphosphates	R-HSA-499943	0	0	0	-1.55	0	0	-1.36	-1.48	0	-2.06	0	0	0	0	0
Metabolism	Metabolism of nucleotides	Metabolism of nucleotides	R-HSA-15869	0	0	0	-1.7	0	1.39	1.65	0	1.8	2.75	0	0	0	0	0
Metabolism	Metabolism of nucleotides	Nucleotide biosynthesis	R-HSA-8956320	0	0	0	1.77	0	0	0	0	0	0	0	0	1.39	1.57	0
Metabolism	Metabolism of nucleotides	Nucleotide catabolism	R-HSA-8956319	0	0	0	-1.74	-1.41	0	1.41	0	0	2.02	0	0	0	0	-1.55
Metabolism	Metabolism of nucleotides	Phosphate bond hydrolysis by NUDT proteins	R-HSA-2393930	1.83	0	0	0	0	0	0	0	0	0	0	0	0	1.41	1.39
Metabolism	Metabolism of porphyrins	Heme biosynthesis	R-HSA-189451	0	0	2	1.71	0	2.23	1.63	0	0	0	2.32	0	1.82	0	0
Metabolism	Metabolism of porphyrins	Metabolism of porphyrins	R-HSA-189445	1.47	0	0	0	0	-1.51	1.41	0	0	0	1.47	0	-1.6	0	0
Metabolism	Metabolism of vitamins and cofactors	Metabolism of folate and pterines	R-HSA-196757	-1.96	0	0	0	0	0	0	0	-1.51	1.4	0	0	0	0	0
Metabolism	Metabolism of vitamins and cofactors	Metabolism of vitamins and cofactors	R-HSA-196854	0	0	0	0	1.45	1.72	2.25	1.39	0	2.05	0	0	0	0	0
Metabolism	Metabolism of vitamins and cofactors	Nicotinamide salvaging	R-HSA-197264	-1.61	0	0	-1.77	-1.66	-1.77	0	-1.71	0	0	0	1.37	0	0	-1.75
Metabolism	Metabolism of vitamins and cofactors	Nicotinate metabolism	R-HSA-196807	0	0	0	0	0	0	0	0	0	1.5	0	1.87	0	0	1.61
Metabolism	Metabolism of vitamins and cofactors	Tetrahydrobiopterin (BH4) synthesis, recycling, salvage and regulation	R-HSA-1474151	-1.71	0	0	0	0	0	0	0	0	0	0	0	-1.86	-2.48	0
Metabolism	Metabolism of vitamins and cofactors	Ubiquinol biosynthesis	R-HSA-2142789	1.38	0	0	0	0	0	2.11	0	0	2.13	0	0	0	0	0
Metabolism	Metabolism of vitamins and cofactors	Vitamin C (ascorbate) metabolism	R-HSA-196836	2.23	0	2	0	1.94	0	0	0	0	0	0	0	2.1	1.53	0
Metabolism	Mitochondrial iron-sulfur cluster biogenesis	Mitochondrial iron-sulfur cluster biogenesis	R-HSA-1362409	1.78	0	0	1.58	0	0	0	0	0	0	1.5	0	1.79	2.41	0
Metabolism	The citric acid (TCA) cycle and respiratory electron transport	Mitochondrial Uncoupling	R-HSA-166187	0	0	0	-2.27	0	0	0	-2.57	-1.6	0	-1.55	0	0	0	-2.5
Metabolism	The citric acid (TCA) cycle and respiratory electron transport	Pyruvate metabolism	R-HSA-70268	0	-1.44	-1.74	-1.39	-1.43	-1.45	0	0	-1.71	0	0	-1.9	0	0	0
Metabolism	The citric acid (TCA) cycle and respiratory electron transport	Pyruvate metabolism and Citric Acid (TCA) cycle	R-HSA-71406	0	-1.76	-1.53	-1.43	-1.68	-1.46	1.38	-1.48	-1.52	0	0	2.12	0	0	0
Metabolism	The citric acid (TCA) cycle and respiratory electron transport	Regulation of pyruvate dehydrogenase (PDH) complex	R-HSA-204174	-1.71	0	0	0	0	0	-1.94	0	0	-1.42	0	0	0	0	0
Metabolism	The citric acid (TCA) cycle and respiratory electron transport	Respiratory electron transport	R-HSA-611105	1.65	0	1.35	-1.42	0	1.35	0	0	0	1.4	0	2.09	0	0	0
Metabolism	The citric acid (TCA) cycle and respiratory electron transport	Respiratory electron transport, ATP synthesis by chemiosmotic coupling, and heat production by uncoupling proteins.	R-HSA-163200	0	0	0	-2.34	-1.78	0	0	-1.55	0	0	0	-3.27	0	0	-1.69
Metabolism of proteins	Peptide hormone biosynthesis	Insulin processing	R-HSA-264876	-1.33	0	-1.64	0	0	0	0	0	0	0	0	-1.77	-1.38	-1.38	0
Metabolism of proteins	Post-translational protein modification	Asparagine N-linked glycosylation	R-HSA-446203	0	1.6	0	0	0	0	1.37	0	0	1.34	1.67	1.64	0	0	2.15
Metabolism of proteins	Post-translational protein modification	Biosynthesis of the N-glycan precursor (dolichol lipid-linked oligosaccharide, LLO) and transfer to a nascent protein	R-HSA-446193	0	0	1.84	2.33	1.56	1.94	0	0	1.67	2.51	2.73	2.93	0	1.43	0
Metabolism of proteins	Post-translational protein modification	Calnexin/calreticulin cycle	R-HSA-901042	0	1.64	-1.6	0	0	0	0	0	0	1.44	-1.38	0	0	2.09	1.42
Metabolism of proteins	Post-translational protein modification	Deubiquitination	R-HSA-5688426	0	-1.51	0	0	0	1.59	0	0	0	0	0	0	0	0	-1.53
Metabolism of proteins	Post-translational protein modification	ER Quality Control Compartment (ERQC)	R-HSA-901032	0	-1.84	0	0	0	0	-2.15	0	0	-1.57	0	0	-1.37	-1.9	0
Metabolism of proteins	Post-translational protein modification	Gamma carboxylation, hypusine formation and arylsulfatase activation	R-HSA-163841	-1.89	-1.34	0	0	0	0	0	0	-1.34	-1.91	0	-1.53	-1.64	0	-1.39
Metabolism of proteins	Post-translational protein modification	O-glycosylation of TSR domain-containing proteins	R-HSA-5173214	-1.43	0	-1.49	0	-1.89	0	0	0	0	0	0	0	1.35	2.16	-2.28
Metabolism of proteins	Post-translational protein modification	Ovarian tumor domain proteases	R-HSA-5689896	0	0	0	0	0	-1.36	0	-1.45	0	0	0	0	-1.43	0	-2.25
Metabolism of proteins	Post-translational protein modification	Post-translational modification: synthesis of GPI-anchored proteins	R-HSA-163125	0	1.69	0	0	0	0	1.99	1.56	0	1.32	1.72	0	1.37	1.42	0
Metabolism of proteins	Post-translational protein modification	Sialic acid metabolism	R-HSA-4085001	0	0	-1.62	-1.45	0	0	0	0	0	-1.92	0	0	-3.77	-4.36	0
Metabolism of proteins	Post-translational protein modification	SUMO E3 ligases SUMOylate target proteins	R-HSA-3108232	-1.39	0	0	0	0	-1.35	1.44	0	0	0	0	0	-1.43	0	0
Metabolism of proteins	Post-translational protein modification	SUMOylation of chromatin organization proteins	R-HSA-4551638	-1.64	0	0	0	0	-1.45	0	0	0	-1.59	0	0	0	0	0
Metabolism of proteins	Post-translational protein modification	SUMOylation of DNA damage response and repair proteins	R-HSA-3108214	-1.75	-1.41	0	0	0	-1.76	0	-1.67	0	0	0	0	0	0	0
Metabolism of proteins	Post-translational protein modification	SUMOylation of DNA replication proteins	R-HSA-4615885	-1.73	-3.28	0	0	0	-1.83	-1.46	-1.52	-1.3	-1.61	0	0	0	0	0
Metabolism of proteins	Post-translational protein modification	SUMOylation of RNA binding proteins	R-HSA-4570464	-1.6	-1.47	0	0	0	-1.68	-1.45	-1.42	-1.3	-1.51	0	0	0	0	0
Metabolism of proteins	Post-translational protein modification	SUMOylation of SUMOylation proteins	R-HSA-4085377	-1.71	0	0	0	0	-1.74	-1.46	-1.61	-1.3	-1.58	0	0	0	0	0
Metabolism of proteins	Post-translational protein modification	SUMOylation of transcription cofactors	R-HSA-3899300	0	-1.82	1.36	0	0	0	0	0	0	0	1.32	0	0	0	0
Metabolism of proteins	Post-translational protein modification	SUMOylation of ubiquitinylation proteins	R-HSA-3232142	-1.67	3.52	0	0	0	-1.75	0	-1.55	0	-1.44	0	0	0	0	-1.38
Metabolism of proteins	Post-translational protein modification	Synthesis of diphthamide-EEF2	R-HSA-5358493	0	1.78	2.79	0	0	0	0	0	0	0	0	0	2.29	0	0
Metabolism of proteins	Post-translational protein modification	Synthesis of glycosylphosphatidylinositol (GPI)	R-HSA-162710	0	0	0	0	0	0	0	1.38	1.37	0	0	0	1.58	1.33	0
Metabolism of proteins	Post-translational protein modification	Synthesis of UDP-N-acetyl-glucosamine	R-HSA-446210	0	0	-1.39	-2.44	0	0	0	0	0	-1.97	-2.13	0	0	0	0
Metabolism of proteins	Post-translational protein modification	Termination of O-glycan biosynthesis	R-HSA-977068	0	0	0	0	0	0	1.69	0	0	1.62	-1.39	0	0	0	0
Metabolism of proteins	Post-translational protein modification	Ub-specific processing proteases	R-HSA-5689880	1.32	0	0	0	0	0	0	0	0	1.32	0	1.96	0	0	1.78
Metabolism of proteins	Translation	Activation of the mRNA upon binding of the cap-binding complex and eIFs, and subsequent binding to 43S	R-HSA-72662	-1.42	-1.59	0	0	0	0	0	0	-1.44	-1.46	-1.76	0	1.44	0	0
Metabolism of proteins	Translation	Formation of the ternary complex, and subsequently, the 43S complex	R-HSA-72695	-1.45	0	0	0	0	-1.68	0	0	-1.42	-1.5	-1.76	0	0	-1.57	0
Metabolism of proteins	Translation	Mitochondrial translation elongation	R-HSA-5389840	0	0	0	0	1.67	0	2.68	2.23	0	0	1.8	1.63	0	0	1.35
Metabolism of proteins	Translation	Mitochondrial translation initiation	R-HSA-5368286	-1.3	0	0	0	0	0	0	0	1.87	0	0	1.61	0	0	1.55
Metabolism of proteins	Translation	Mitochondrial translation termination	R-HSA-5419276	0	0	0	0	-1.56	0	-1.37	0	0	0	0	-1.63	0	0	0
Metabolism of proteins	Translation	Ribosomal scanning and start codon recognition	R-HSA-72702	-1.43	0	0	0	0	-1.68	0	0	-1.42	-1.46	-1.76	0	1.44	0	0
Metabolism of proteins	Translation	Translation initiation complex formation	R-HSA-72649	-1.43	-1.36	0	0	0	0	0	0	-1.44	-1.46	-1.76	0	1.44	0	0
Metabolism of RNA	Deadenylation-dependent mRNA decay	Deadenylation of mRNA	R-HSA-429947	-1.32	0	0	-1.52	0	0	0	-1.81	-1.41	0	0	0	0	-1.55	0
Metabolism of RNA	Deadenylation-dependent mRNA decay	mRNA decay by 3' to 5' exoribonuclease	R-HSA-429958	1.48	0	1.58	1.77	0	0	1.85	0	1.33	0	0	2.67	0	1.38	2.05
Metabolism of RNA	Deadenylation-dependent mRNA decay	mRNA decay by 5' to 3' exoribonuclease	R-HSA-430039	0	1.38	0	0	0	0	0	1.77	0	0	0	2.39	0	0	0
Metabolism of RNA	Nonsense-Mediated Decay (NMD)	Nonsense Mediated Decay (NMD) enhanced by the Exon Junction Complex (EJC)	R-HSA-975957	0	0	0	0	1.56	0	0	-1.33	0	0	0	-1.35	0	0	0
Metabolism of RNA	Processing of Capped Intron-Containing Pre-mRNA	Transport of Mature mRNA derived from an Intron-Containing Transcript	R-HSA-159236	-1.7	0	0	0	0	-1.51	0	0	0	-1.34	0	0	0	0	0
Metabolism of RNA	Processing of Capped Intron-Containing Pre-mRNA	Transport of Mature Transcript to Cytoplasm	R-HSA-72202	-2.03	-1.35	0	0	0	-1.57	-1.62	-1.61	-1.79	-1.66	-1.51	-1.7	0	0	0
Metabolism of RNA	Processing of Capped Intron-Containing Pre-mRNA	Transport of the SLBP Dependant Mature mRNA	R-HSA-159230	-1.34	1.57	0	0	0	-1.84	-1.32	-1.61	0	-1.5	0	0	0	0	0
Metabolism of RNA	Processing of Capped Intron-Containing Pre-mRNA	Transport of the SLBP independent Mature mRNA	R-HSA-159227	-1.34	1.57	0	0	0	-1.84	-1.46	-1.61	0	-1.5	0	0	0	0	0
Metabolism of RNA	Processing of Capped Intronless Pre-mRNA	Processing of Intronless Pre-mRNAs	R-HSA-77595	0	0	-1.46	-1.49	0	0	0	0	0	1.6	0	-1.47	0	0	0
Metabolism of RNA	rRNA processing	rRNA modification in the mitochondrion	R-HSA-6793080	0	0	2.32	2.63	0	0	2.73	0	0	1.3	1.65	0	0	1.92	2.71
Metabolism of RNA	rRNA processing	rRNA modification in the nucleus and cytosol	R-HSA-6790901	0	-1.63	0	-1.53	0	0	0	-1.43	0	0	0	0	1.42	0	0
Metabolism of RNA	rRNA processing	rRNA processing in the mitochondrion	R-HSA-8868766	0	2.14	0	-2.32	1.36	0	0	0	0	0	0	0	0	0	0
Neuronal System	Transmission across Chemical Synapses	Acetylcholine binding and downstream events	R-HSA-181431	0	-1.74	0	0	-1.7	0	-1.52	0	0	1.58	1.57	0	0	0	0
Neuronal System	Transmission across Chemical Synapses	Dopamine Neurotransmitter Release Cycle	R-HSA-212676	0	0	0	0	0	0	1.43	0	0	1.53	1.34	0	0	0	0
Neuronal System	Transmission across Chemical Synapses	GABA synthesis, release, reuptake and degradation	R-HSA-888590	0	0	0	0	0	0	2.19	0	1.41	0	0	0	0	1.53	0
Neuronal System	Transmission across Chemical Synapses	Glutamate Neurotransmitter Release Cycle	R-HSA-210500	0	0	0	0	-1.79	-1.78	0	0	0	-1.4	0	0	-1.37	0	0
Neuronal System	Transmission across Chemical Synapses	Highly calcium permeable nicotinic acetylcholine receptors	R-HSA-629597	0	1.68	0	0	1.92	0	2.75	0	0	1.82	2.38	0	0	0	0
Neuronal System	Transmission across Chemical Synapses	Highly sodium permeable postsynaptic acetylcholine nicotinic receptors	R-HSA-629587	0	0	0	-2	0	0	0	0	0	0	1.37	0	-1.48	-1.62	0
Neuronal System	Transmission across Chemical Synapses	Neurotransmitter receptors and postsynaptic signal transmission	R-HSA-112314	0	0	0	1.65	0	0	1.79	0	1.51	1.62	2.09	0	1.35	0	0
Neuronal System	Transmission across Chemical Synapses	Presynaptic function of Kainate receptors	R-HSA-500657	0	1.48	0	0	0	0	-1.53	0	0	0	0	0	0	1.57	0
Neuronal System	Transmission across Chemical Synapses	Presynaptic nicotinic acetylcholine receptors	R-HSA-622323	0	0	0	0	0	0	1.79	0	0	1.76	2.08	0	0	0	0
Organelle biogenesis and maintenance	Cilium Assembly	Anchoring of the basal body to the plasma membrane	R-HSA-5620912	0	0	0	0	0	-1.32	0	0	0	0	0	-1.43	-1.79	0	-2.21
Organelle biogenesis and maintenance	Cilium Assembly	Cilium Assembly	R-HSA-5617833	0	0	0	-2.2	0	-1.59	0	-1.52	-1.32	0	0	-1.57	-1.79	0	-2.35
Organelle biogenesis and maintenance	Cilium Assembly	Intraflagellar transport	R-HSA-5620924	0	0	0	0	-1.49	-1.45	0	-1.32	0	0	0	-1.53	1.37	0	0
Organelle biogenesis and maintenance	Organelle biogenesis and maintenance	Organelle biogenesis and maintenance	R-HSA-1852241	0	0	0	-2.08	0	-1.61	0	-1.51	0	0	0	-1.39	-1.61	0	-2.43
Programmed Cell Death	Apoptosis	Intrinsic Pathway for Apoptosis	R-HSA-109606	1.39	0	0	1.51	0	-1.54	-1.42	0	0	0	0	0	0	0	0
Programmed Cell Death	Regulated Necrosis	Pyroptosis	R-HSA-5620971	1.54	0	0	1.42	0	0	1.74	1.58	0	1.53	1.56	0	2.13	0	0
Programmed Cell Death	Regulated Necrosis	Regulated Necrosis	R-HSA-5218859	1.41	0	0	1.74	0	0	0	0	0	1.41	1.43	0	0	0	0
Protein localization	Mitochondrial protein import	Mitochondrial protein import	R-HSA-1268020	-2.1	-3.6	0	0	-2.09	0	0	-1.44	0	0	-2.17	-1.48	0	-1.36	0
Signal Transduction	Death Receptor Signalling	Cell death signalling via NRAGE, NRIF and NADE	R-HSA-204998	0	1.75	0	0	0	-1.33	-1.45	0	0	0	0	-1.92	0	0	0
Signal Transduction	Death Receptor Signalling	Death Receptor Signalling	R-HSA-73887	0	-2.66	0	0	0	1.56	0	0	0	0	0	0	0	0	1.87
Signal Transduction	Death Receptor Signalling	NRAGE signals death through JNK	R-HSA-193648	0	-2.02	0	0	0	0	1.47	0	0	0	0	-1.37	0	0	0
Signal Transduction	Death Receptor Signalling	NRIF signals cell death from the nucleus	R-HSA-205043	-1.36	0	-1.48	0	0	0	0	0	0	0	0	0	-1.5	0	0
Signal Transduction	Death Receptor Signalling	Regulation of TNFR1 signaling	R-HSA-5357905	1.76	0	1.67	0	0	1.46	1.96	1.44	0	2.01	0	1.44	0	0	0
Signal Transduction	Death Receptor Signalling	TNF signaling	R-HSA-75893	1.99	3.14	1.81	0	0	1.8	2	1.38	1.35	2.14	0	1.44	0	0	0
Signal Transduction	Death Receptor Signalling	TNFR1-induced NFkappaB signaling pathway	R-HSA-5357956	2.15	0	1.59	2.15	0	0	1.86	2.16	0	2.01	0	0	2.5	0	0
Signal Transduction	Intracellular signaling by second messengers	CaM pathway	R-HSA-111997	0	0	0	-1.55	0	0	-1.55	0	0	0	-1.48	-2.11	0	0	0
Signal Transduction	Intracellular signaling by second messengers	DAG and IP3 signaling	R-HSA-1489509	0	0	0	-1.55	0	0	-1.55	0	0	0	-1.48	-2.11	0	0	0
Signal Transduction	Signaling by GPCR	Amine ligand-binding receptors	R-HSA-375280	0	0	1.4	0	0	0	2.07	0	0	0	0	0	0	0	1.42
Signal Transduction	Signaling by GPCR	Ca-dependent events	R-HSA-111996	0	0	0	-1.61	0	0	-1.55	0	0	0	-1.48	-2.11	0	0	0
Signal Transduction	Signaling by GPCR	CaM pathway	R-HSA-111997	0	0	0	-1.55	0	0	-1.55	0	0	0	-1.48	-2.11	0	0	0
Signal Transduction	Signaling by GPCR	Class B/2 (Secretin family receptors)	R-HSA-373080	-1.97	0	0	0	1.41	1.35	0	0	0	0	0	0	0	0	0
Signal Transduction	Signaling by GPCR	Class C/3 (Metabotropic glutamate/pheromone receptors)	R-HSA-420499	2.33	0	0	0	0	0	1.67	1.37	0	0	0	0	0	0	0
Signal Transduction	Signaling by GPCR	G alpha (i) signalling events	R-HSA-418594	2.24	0	0	1.4	1.63	0	0	1.82	0	0	0	0	0	0	0
Signal Transduction	Signaling by GPCR	G alpha (s) signalling events	R-HSA-418555	0	0	0	0	1.51	0	0	-1.79	0	0	0	0	2.54	1.55	0
Signal Transduction	Signaling by GPCR	GPCR ligand binding	R-HSA-500792	0	0	0	0	0	0	0	1.35	0	0	0	1.34	2.64	2.18	0
Signal Transduction	Signaling by GPCR	G-protein mediated events	R-HSA-112040	0	0	0	-1.83	0	0	-1.59	0	0	0	-1.7	0	0	0	0
Signal Transduction	Signaling by GPCR	PLC beta mediated events	R-HSA-112043	0	0	0	-1.83	0	0	-1.59	0	0	0	-1.7	0	0	0	0
Signal Transduction	Signaling by GPCR	Signaling by GPCR	R-HSA-372790	1.38	1.46	0	0	0	0	0	0	0	0	0	0	0	-1.89	0
Signal Transduction	Signaling by Hippo	Signaling by Hippo	R-HSA-2028269	0	-1.4	0	0	0	0	0	-1.38	0	0	0	0	0	1.76	0
Signal Transduction	Signaling by Non-Receptor Tyrosine Kinases	PTK6 promotes HIF1A stabilization	R-HSA-8857538	-2.31	0	-2.3	-2.2	0	0	-1.68	-1.87	0	0	-1.74	0	0	0	0
Signal Transduction	Signaling by Non-Receptor Tyrosine Kinases	PTK6 Regulates RHO GTPases, RAS GTPase and MAP kinases	R-HSA-8849471	0	1.3	0	0	0	0	1.39	0	1.31	0	0	0	0	0	0
Signal Transduction	Signaling by Non-Receptor Tyrosine Kinases	Signaling by Non-Receptor Tyrosine Kinases	R-HSA-9006927	0	0	0	0	-2.29	-1.52	0	0	-2.63	-1.79	0	0	-1.96	-1.37	0
Signal Transduction	Signaling by NOTCH	Pre-NOTCH Transcription and Translation	R-HSA-1912408	0	0	0	-1.56	0	0	-1.38	0	0	0	0	0	-1.69	0	0
Signal Transduction	Signaling by Nuclear Receptors	Extra-nuclear estrogen signaling	R-HSA-9009391	0	0	0	0	0	1.55	1.49	1.88	0	0	0	0	0	0	0
Signal Transduction	Signaling by Nuclear Receptors	RA biosynthesis pathway	R-HSA-5365859	1.69	0	0	0	0	0	0	1.38	0	1.56	0	0	1.68	0	2.03
Signal Transduction	Signaling by Nuclear Receptors	Signaling by Retinoic Acid	R-HSA-5362517	0	0	0	2.3	1.56	0	1.71	0	0	0	0	0	0	0	1.87
Signal Transduction	Signaling by Receptor Tyrosine Kinases	EGFR downregulation	R-HSA-182971	0	0	0	0	-1.81	-2.1	1.44	0	0	0	2.34	1.47	1.31	1.65	0
Signal Transduction	Signaling by Receptor Tyrosine Kinases	GRB2 events in ERBB2 signaling	R-HSA-1963640	1.34	0	0	0	1.7	0	0	0	0	0	1.45	0	0	0	0
Signal Transduction	Signaling by Receptor Tyrosine Kinases	PI-3K cascade:FGFR2	R-HSA-5654695	1.47	0	1.71	0	0	0	1.7	0	0	0	0	0	0	0	0
Signal Transduction	Signaling by Receptor Tyrosine Kinases	PI-3K cascade:FGFR4	R-HSA-5654720	1.44	0	1.63	0	0	0	1.86	0	0	0	0	-1.38	0	0	0
Signal Transduction	Signaling by Receptor Tyrosine Kinases	Prolonged ERK activation events	R-HSA-169893	1.38	1.39	1.42	0	0	0	0	0	0	0	0	0	0	0	0
Signal Transduction	Signaling by Receptor Tyrosine Kinases	SHC-mediated cascade:FGFR4	R-HSA-5654719	-1.49	0	0	0	0	0	0	0	1.64	0	0	-1.38	0	0	0
Signal Transduction	Signaling by Receptor Tyrosine Kinases	Signaling by EGFR	R-HSA-177929	0	0	0	0	0	0	0	0	-1.34	0	2.45	1.47	0	1.46	0
Signal Transduction	Signaling by Receptor Tyrosine Kinases	Signaling by FGFR4	R-HSA-5654743	0	0	0	0	2.06	-1.67	0	0	1.33	0	0	0	0	0	0
Signal Transduction	Signaling by Receptor Tyrosine Kinases	Signaling by MET	R-HSA-6806834	0	0	0	0	0	0	0	0	0	-1.78	0	1.92	-1.83	0	0
Signal Transduction	Signaling by Receptor Tyrosine Kinases	Signaling by PDGF	R-HSA-186797	0	-1.89	0	0	0	0	0	0	0	-1.42	0	0	0	-1.43	0
Signal Transduction	Signaling by Receptor Tyrosine Kinases	Signaling by Receptor Tyrosine Kinases	R-HSA-9006934	0	1.87	0	0	1.85	0	0	0	0	1.95	1.83	0	2.21	2	0
Signal Transduction	Signaling by Receptor Tyrosine Kinases	Signaling by SCF-KIT	R-HSA-1433557	0	1.76	0	0	0	0	-1.46	0	0	-1.67	0	0	0	1.5	0
Signal Transduction	Signaling by Receptor Tyrosine Kinases	Signaling by Type 1 Insulin-like Growth Factor 1 Receptor (IGF1R)	R-HSA-2404192	0	0	-1.39	-1.35	0	0	0	0	0	0	0	0	0	-1.43	0
Signal Transduction	Signaling by Receptor Tyrosine Kinases	Signaling by VEGF	R-HSA-194138	0	0	0	0	0	0	0	0	0	-1.44	1.9	0	-1.84	0	0
Signal Transduction	Signaling by Rho GTPases, Miro GTPases and RHOBTB3	Miro GTPase Cycle	R-HSA-9715370	1.93	2.19	0	0	0	0	0	1.41	0	0	0	0	1.58	0	0
Signal Transduction	Signaling by Rho GTPases, Miro GTPases and RHOBTB3	RHO GTPase cycle	R-HSA-9012999	1.36	0	0	0	0	0	2.08	0	0	0	0	0	1.32	0	1.67
Signal Transduction	Signaling by Rho GTPases, Miro GTPases and RHOBTB3	RHO GTPase Effectors	R-HSA-195258	-1.44	0	0	0	-2.19	-1.47	-1.47	0	0	-1.31	1.84	-1.54	3.48	0	0
Signal Transduction	Signaling by Rho GTPases, Miro GTPases and RHOBTB3	RHO GTPases Activate Formins	R-HSA-5663220	-1.48	0	-1.77	0	-2	-1.56	-2.3	0	0	-2.09	-1.7	0	-3.11	0	1.95
Signal Transduction	Signaling by Rho GTPases, Miro GTPases and RHOBTB3	RHO GTPases activate IQGAPs	R-HSA-5626467	1.43	0	0	0	0	0	-1.42	0	0	0	0	0	-2.32	0	0
Signal Transduction	Signaling by Rho GTPases, Miro GTPases and RHOBTB3	RHO GTPases Activate WASPs and WAVEs	R-HSA-5663213	0	0	0	0	0	0	0	-1.93	0	-1.59	-2.18	0	-4.2	0	0
Signal Transduction	Signaling by Rho GTPases, Miro GTPases and RHOBTB3	RHOD GTPase cycle	R-HSA-9013405	-1.41	0	-1.63	0	0	0	-2.03	0	0	0	0	0	0	0	0
Signal Transduction	Signaling by Rho GTPases, Miro GTPases and RHOBTB3	RHOU GTPase cycle	R-HSA-9013420	1.68	-1.61	0	0	0	1.38	0	0	0	1.89	2.11	1.52	1.32	0	1.31
Signal Transduction	Signaling by Rho GTPases, Miro GTPases and RHOBTB3	RHOV GTPase cycle	R-HSA-9013424	0	0	0	0	0	1.32	1.34	0	0	1.7	2.06	0	0	0	0
Signal Transduction	Signaling by Rho GTPases, Miro GTPases and RHOBTB3	Signaling by Rho GTPases, Miro GTPases and RHOBTB3	R-HSA-9716542	-1.5	-1.82	0	0	0	0	0	0	0	0	0	-1.42	0	0	0
Signal Transduction	Signaling by TGF-beta Receptor Complex	Signaling by BMP	R-HSA-201451	0	1.53	1.54	2.27	1.71	0	1.51	0	1.63	0	1.39	1.69	0	0	0
Signal Transduction	Signaling by TGF-beta Receptor Complex	Signaling by TGFB family members	R-HSA-9006936	0	-1.59	1.75	2.24	1.67	2.24	1.71	0	0	1.54	1.72	0	0	1.32	0
Signal Transduction	Signaling by WNT	Beta-catenin independent WNT signaling	R-HSA-3858494	0	0	0	0	1.55	-1.49	0	0	0	0	0	-1.4	0	0	0
Signal Transduction	Signaling by WNT	TCF dependent signaling in response to WNT	R-HSA-201681	0	0	2.96	3.78	2.9	0	0	0	0	0	0	0	0	0	0
Transport of small molecules	ABC-family proteins mediated transport	ABC-family proteins mediated transport	R-HSA-382556	1.48	0	0	1.33	1.71	0	0	0	0	0	0	0	0	-1.35	0
Transport of small molecules	Ion channel transport	TRP channels	R-HSA-3295583	0	0	0	0	0	0	-1.71	0	0	-1.97	0	1.45	0	0	0
Transport of small molecules	Plasma lipoprotein assembly, remodeling, and clearance	Plasma lipoprotein assembly, remodeling, and clearance	R-HSA-174824	0	0	0	0	0	2.12	0	0	0	1.59	0	0	0	0	-1.99
Transport of small molecules	Plasma lipoprotein assembly, remodeling, and clearance	Plasma lipoprotein clearance	R-HSA-8964043	0	0	0	0	0	1.75	0	0	0	-1.71	0	0	0	0	1.31
Transport of small molecules	Plasma lipoprotein assembly, remodeling, and clearance	Plasma lipoprotein remodeling	R-HSA-8963899	0	0	0	0	0	0	0	1.71	1.56	0	0	0	0	0	2.43
Transport of small molecules	SLC-mediated transmembrane transport	Amino acid transport across the plasma membrane	R-HSA-352230	2.29	0	0	0	1.43	0	0	0	0	0	0	0	-2.58	-2.27	1.49
Transport of small molecules	SLC-mediated transmembrane transport	Transport of inorganic cations/anions and amino acids/oligopeptides	R-HSA-425393	0	0	0	0	-1.41	-1.74	0	0	0	0	0	-1.71	-1.64	-1.33	0
Vesicle-mediated transport	Membrane Trafficking	Clathrin-mediated endocytosis	R-HSA-8856828	0	-1.43	0	1.56	0	0	0	0	0	-1.39	0	0	0	1.53	1.3
Vesicle-mediated transport	Membrane Trafficking	Endosomal Sorting Complex Required For Transport (ESCRT)	R-HSA-917729	0	-1.37	1.37	0	0	-1.66	0	0	0	0	0	0	1.64	0	0
Vesicle-mediated transport	Membrane Trafficking	Intra-Golgi and retrograde Golgi-to-ER traffic	R-HSA-6811442	0	2.33	0	0	0	0	0	0	0	0	0	1.36	1.64	1.55	0
Vesicle-mediated transport	Membrane Trafficking	RAB GEFs exchange GTP for GDP on RABs	R-HSA-8876198	0	1.7	0	0	1.46	0	1.69	0	0	0	0	0	0	0	0
Vesicle-mediated transport	Membrane Trafficking	Rab regulation of trafficking	R-HSA-9007101	0	-1.82	0	0	-1.35	0	-2.08	0	0	0	0	0	0	0	0
Vesicle-mediated transport	Membrane Trafficking	TBC/RABGAPs	R-HSA-8854214	0	1.47	0	0	1.45	0	2.17	0	0	0	0	0	0	0	0
Vesicle-mediated transport	Membrane Trafficking	Translocation of SLC2A4 (GLUT4) to the plasma membrane	R-HSA-1445148	0	1.5	0	0	0	1.5	1.33	0	0	0	0	0	0	0	0
